# Supplementary material for: Spatiotemporal 3D chromatin organization across multiple brain regions during human fetal development
Source: Cell Discov. 2025 May 16;11:50. doi: 10.1038/s41421-025-00798-w (PMC12081887; doi:10.1038/s41421-025-00798-w)
Supplement: Supplementary file 3 — Supplymentary Table S1 [file 41421_2025_798_MOESM3_ESM.xlsx]

## Sheet: PFC Hi-C
	Replicate	Trimmed clean Reads	Unique Mapped Read pairs	Mapping pair rate	Dangling ends	Same fragment	Duplicated Reads	Deduplication Valid Read pairs	Cis (>=20kb)	Cis (Short Range<20kb)	Trans
GW11 PFC	R1	671.5M	568.3M	0.846365	119.7M	97.8M	110.4M	240.5M	130.1M	14.9M	95.5M
	R2	910.1M	768.8M	0.844718	113.2M	112.3M	247.9M	295.4M	159.6M	17.3M	118.6M
	Comb	1,581.5M	1,337.1M	0.845417	232.9M	210.1M	358.2M	535.9M	289.7M	32.2M	214.0M
GW13 PFC	R1	453.9M	379.2M	0.835574	87.9M	57.8M	44.9M	188.6M	60.7M	8.6M	119.2M
	R2	565.7M	464.8M	0.821676	61.9M	47.7M	71.1M	284.1M	126.8M	13.3M	144.1M
	Comb	1,019.5M	844.0M	0.827863	149.9M	105.5M	116.0M	472.7M	187.5M	21.9M	263.3M
GW14 PFC	R1	577.4M	492.7M	0.85329	93.7M	114.7M	95.2M	189.0M	93.1M	11.3M	84.7M
	R2	831.3M	696.2M	0.837431	189.5M	87.3M	93.7M	325.7M	123.7M	19.2M	182.9M
	Comb	1,408.7M	1,188.9M	0.843931	283.1M	202.0M	188.9M	514.8M	216.8M	30.4M	267.6M
GW16 PFC	R1	971.1M	801.4M	0.825232	136.3M	149.2M	69.5M	446.4M	195.8M	31.8M	218.8M
	R2	706.3M	568.8M	0.805371	69.2M	45.1M	108.1M	346.4M	115.2M	14.9M	216.3M
	Comb	1,677.4M	1,370.2M	0.816869	205.5M	194.4M	177.6M	792.8M	311.1M	46.7M	435.0M
GW23 PFC	R1	663.8M	558.3M	0.84116	117.9M	76.2M	53.1M	311.2M	142.5M	19.6M	149.1M
	R2	888.5M	758.6M	0.85379	161.5M	127.5M	122.0M	347.6M	163.0M	27.2M	157.4M
	Comb	1,552.3M	1,317.0M	0.848389	279.4M	203.7M	175.2M	658.8M	305.5M	46.8M	306.5M
GW26 PFC	R1	773.4M	649.1M	0.839285	99.2M	104.4M	129.6M	316.0M	137,0M	17.9M	161.1M
	R2	788.4M	644.6M	0.817535	94.6M	120.3M	59.5M	370.2M	156.4M	26.1M	187.7M
	Comb	1,561.9M	1,293.7M	0.828306	193.8M	224.7M	189.0M	686.2M	293.4M	44.0M	348.7M

## Sheet: V1 Hi-C
	Replicate	Trimmed clean Reads	Unique Mapped Read pairs	Mapping pair rate	Dangling ends	Same fragment	Duplicated Reads	Deduplication Valid Read pairs	Cis (>=20kb)	Cis (Short Range<20kb)	Trans
GW11 V1	R1	747.3M	637.2M	0.8528	79.9M	118.4M	216.8M	222.1M	129.5M	18.8M	73.8M
	R2	323.6M	274.5M	0.8484	51.5M	51.6M	31.6M	139.8M	81.9M	10.5M	47.4M
	Comb	1070.8M	911.8M	0.8515	131.4M	170.1M	248.4M	361.9M	211.4M	29.3M	121.1M
GW13 V1	R1	527.3M	459.8M	0.872	67.2M	69M	91.5M	232.1M	125.6M	27.4M	79.1M
	R2	458.3M	387.4M	0.8452	15M	32.1M	141.2M	199M	114.3M	15.2M	69.5M
	Comb	985.6M	847.1M	0.8595	82.2M	101.2M	232.7M	431.1M	239.8M	42.6M	148.6M
GW14 V1	R1	821.5M	698.1M	0.8499	127.4M	143.2M	153.7M	273.9M	140.3M	18.3M	115.4M
	R2	365.1M	310.9M	0.8516	35.4M	48.5M	45.7M	181.3M	102.2M	21.5M	57.6M
	Comb	1186.5M	1009M	0.8504	162.8M	191.6M	199.4M	455.3M	242.5M	39.8M	173M
GW16 V1	R1	835M	699.3M	0.8375	155M	122.1M	77.9M	344.3M	154.6M	25.4M	164.3M
	R2	224.6M	191.8M	0.8537	24.6M	25.9M	24.1M	117.2M	63.4M	14.7M	39.1M
	Comb	1059.6M	891.1M	0.8409	179.6M	148.0M	102.0M	461.5M	218.0M	40.1M	203.4M
GW23 V1	R1	684.8M	570.7M	0.8334	123.3M	72.5M	55.3M	319.6M	154.3M	23.7M	141.6M
	R2	264.5M	226.2M	0.8552	35.9M	16.1M	53M	121.2M	62.3M	12.2M	46.8M
	Comb	949.3M	796.9M	0.8395	159.2M	88.6M	108.3M	440.8M	216.6M	35.8M	188.4M
GW26 V1	R1	683.4M	571.8M	0.8368	117.1M	92.2M	65.9M	296.6M	121.3M	23.5M	151.8M
	R2	497.8M	428.6M	0.861	48.2M	36.7M	83.6M	260M	145.2M	32.5M	82.4M
	Comb	1181.1M	1000.4M	0.847	165.3M	128.9M	149.6M	556.6M	266.4M	56M	234.2M

## Sheet: CB Hi-C
	Replicate	Trimmed clean Reads	Unique Mapped Read pairs	Mapping pair rate	Dangling ends	Same fragment	Duplicated Reads	Deduplication Valid Read pairs	Cis (>=20kb)	Cis (Short Range<20kb)	Trans
GW11 CB	R1	388.2M	326.9M	0.8422	67.6M	60.2M	57.8M	141.4M	69.1M	9M	63.3M
	R2	717M	614.8M	0.8574	108.1M	131.6M	129.7M	245.3M	125.2M	19.6M	100.5M
	Comb	1105.2M	941.7M	0.8521	175.7M	191.8M	187.5M	386.7M	194.3M	28.6M	163.8M
GW13 CB	R1	529.3M	460.1M	0.8693	41M	47.9M	180.2M	191.1M	111.1M	22.9M	57.1M
	R2	430.8M	363.2M	0.8431	27.1M	35.4M	79.5M	221.3M	122.6M	19.2M	79.4M
	Comb	960.1M	823.3M	0.8576	68.1M	83.2M	259.6M	412.3M	233.7M	42.1M	136.5M
GW14 CB	R1	522M	441.1M	0.8449	79.7M	104.1M	57.9M	199.3M	99.9M	11.7M	87.8M
	R2	517.8M	447.7M	0.8646	44.9M	62.2M	88.5M	252.1M	147.9M	30.4M	73.9M
	Comb	1039.9M	888.8M	0.8547	124.6M	166.3M	146.5M	451.4M	247.7M	42.1M	161.6M
GW16 CB	R1	592.7M	476.6M	0.8041	91.9M	87.1M	31.6M	266M	106.8M	16.1M	143.1M
	R2	523.3M	451.1M	0.862	65.5M	51M	101.6M	232.9M	107.3M	17.3M	108.3M
	Comb	1116M	927.7M	0.8313	157.5M	138.1M	133.3M	498.9M	214.2M	33.4M	251.4M
GW23 CB	R1	611M	515.8M	0.8442	127.1M	66M	52.8M	270M	135.8M	18M	116.2M
	R2	318.6M	273.2M	0.8575	43.7M	27.7M	50.3M	151.6M	71.1M	10.5M	69.9M
	Comb	929.7M	789.1M	0.8488	170.8M	93.6M	103.1M	421.6M	207M	28.5M	186.1M
GW26 CB	R1	342.5M	286.1M	0.8354	51.3M	50.8M	49.2M	134.7M	61M	8.3M	65.5M
	R2	655.9M	537.8M	0.82	95.3M	115M	47M	280.5M	135.4M	21.9M	123.2M
	Comb	998.3M	823.9M	0.8253	146.7M	165.8M	96.3M	415.2M	196.4M	30.1M	188.7M

## Sheet: CS Hi-C
	Replicate	Trimmed clean Reads	Unique Mapped Read pairs	Mapping pair rate	Dangling ends	Same fragment	Duplicated Reads	Deduplication Valid Read pairs	Cis (>=20kb)	Cis (Short Range<20kb)	Trans
GW11 CS	R1	764.3M	645.2M	0.844229	118.5M	118.1M	110.7M	297.9M	144.7M	18.9M	134.3M
	R2	116.7M	94.8M	0.811965	12.1M	10.8M	18.6M	53.2M	23.3M	3.7M	26.2M
	R3	159.2M	128.6M	0.80748	5.7M	23.8M	22.9M	76.2M	40.2M	6.4M	29.6M
	Comb	1040.2M	868.6M	0.834984	136.3M	152.7M	152.2M	427.3M	208.2M	29.0M	190.1M
GW13 CS	R1	596.7M	502.2M	0.841592	77.8M	62.8M	118.8M	242.9M	89.8M	11.3M	141.8M
	R2	120.4M	97.6M	0.81074	10.5M	13.1M	19.4M	54.5M	20.0M	2.9M	31.6M
	Comb	717.1M	599.8M	0.836414	88.3M	75.9M	138.2M	297.4M	109.8M	14.2M	173.4M
GW16 CS	R1	848.1M	699.6M	0.824927	114.6M	131.7M	62.4M	390.8M	190.0M	29.0M	171.8M
	R2	239.4M	183.9M	0.7683	6.9M	21.9M	37.0M	109.9M	49.4M	13.7M	46.8M
	Comb	1087.5M	883.5M	0.812	121.5M	153.6M	99.4M	500.7M	239.4M	42.7M	218.6M
GW23 CS	R1	649.8M	551.9M	0.849437	57.0M	26.1M	375.6M	93.2M	50.2M	7.7M	35.3M
	R2	729.3M	627.2M	0.859904	118.0M	104.5M	213.4M	191.3M	108.7M	17.7M	64.9M
	Comb	1379.1M	1179.1M	0.854973	175.0M	130.6M	589.0M	284.5M	158.9M	25.4M	100.2M
GW26 CS	R1	383.0M	323.1M	0.843529	48.5M	56.8M	59.3M	158.5M	74.6M	11.3M	72.5M
	R2	796.7M	665.5M	0.8353	146.6M	114.0M	87.1M	317.8M	107.5M	17.7M	192.6M
	Comb	1179.7M	988.6M	0.837972	195.1M	170.8M	146.4M	476.3M	182.1M	29.0M	265.1M

## Sheet: TL Hi-C
	Replicate	Trimmed clean Reads	Unique Mapped Read pairs	Mapping pair rate	Dangling ends	Same fragment	Duplicated Reads	Deduplication Valid Read pairs	Cis (>=20kb)	Cis (Short Range<20kb)	Trans
GW13 TL	R1	661.7M	558.5M	0.843957	130.0M	83.3M	70.1M	275.1M	83.1M	10.8M	181.2M
	R2	122.0M	100.4M	0.823315	8.0M	12.7M	14.5M	65.1M	36.0M	8.5M	20.7M
	Comb	783.7M	658.9M	0.840744	138.0M	96.0M	84.6M	340.2M	119.1M	19.3M	201.9M
GW14 TL	R1	780.5M	664.3M	0.851198	117.5M	123.5M	167.3M	256.1M	135.1M	17.3M	103.7M
	R2	129.2M	103.3M	0.799334	3.8M	14.3M	12.6M	72.7M	39.9M	5.5M	27.2M
	Comb	909.7M	767.6M	0.84383	121.3M	137.8M	179.9M	328.8M	175.0M	22.8M	130.9M
GW16 TL	R1	894.1M	745.1M	0.833307	39.4M	117.5M	76.7M	511.5M	307.2M	52.6M	151.8M
	R2	131.9M	106.9M	0.810557	5.9M	18.3M	21.7M	60.9M	36.0M	6.1M	18.8M
	Comb	1026.0M	852.0M	0.830383	45.3M	135.8M	98.4M	572.4M	343.2M	58.7M	170.6M
GW26 TL	R1	345.4M	292.5M	0.84671	50.1M	42.1M	88.2M	112.0M	65.5M	10.3M	36.2M
	R2	746.4M	633.0M	0.848141	162.9M	95.0M	85.4M	289.7M	150.5M	24.6M	114.6M
	Comb	1091.8M	925.5M	0.847688	213.0M	137.1M	173.6M	401.7M	216.0M	34.9M	150.8M

## Sheet: HP Hi-C
	Replicate	Trimmed clean Reads	Unique Mapped Read pairs	Mapping pair rate	Dangling ends	Same fragment	Duplicated Reads	Deduplication Valid Read pairs	Cis (>=20kb)	Cis (Short Range<20kb)	Trans
GW16 HP	R1	884.2M	743.7M	0.841123	116.1M	106.7M	203.5M	317.4M	154.4M	20.9M	142.1M
	R2	130.5M	105.7M	0.809616	4.0M	15.8M	23.8M	62.1M	34.9M	5.1M	22.1M
	Comb	1014.7M	849.4M	0.837069	120.1M	122.5M	227.3M	379.5M	189.3M	26.0M	164.2M
GW23 HP	R1	277.3M	236.5M	0.852686	26.0M	41.3M	84.9M	84.3M	51.0M	6.9M	26.3M
	R2	769.8M	653.0M	0.848292	92.5M	109.5M	137.9M	313.0M	175.7M	24.6M	112.8M
	Comb	1047.1M	889.5M	0.849455	118.5M	150.8M	222.8M	397.3M	226.7M	31.5M	139.1M
GW26 HP	R1	740.8M	624.1M	0.842454	115.0M	113.4M	147.5M	248.2M	131.5M	20.0M	96.6M
	R2	134.3M	109.3M	0.813679	4.2M	14.3M	13.8M	77.0M	43.1M	7.4M	26.6M
	Comb	875.1M	733.4M	0.838039	119.2M	127.7M	161.3M	325.2M	174.6M	27.4M	123.2M
