# Supplementary material for: Spatiotemporal 3D chromatin organization across multiple brain regions during human fetal development
Source: Cell Discov. 2025 May 16;11:50. doi: 10.1038/s41421-025-00798-w (PMC12081887; doi:10.1038/s41421-025-00798-w)
Supplement: Supplementary file 4 — Supplymentary Table S2 [file 41421_2025_798_MOESM4_ESM.xlsx]

## Sheet: PFC-Cluster1
ID	Description	GeneRatio	BgRatio	pvalue	p.adjust	qvalue	geneID	Count
GO:0070268	cornification	16/291	113/18866	1.97e-11	6.31e-08	6.16e-08	KRT12/KRT10/KRT13/KRT15/KRT19/KRT32/KRT36/KRT23/KLK13/KRT20/KRT24/KLK12/KLK14/KRT25/KRT28/KRT27	16
GO:0031424	keratinization	16/291	225/18866	4.51e-07	0.000723632	0.000706122	KRT12/KRT10/KRT13/KRT15/KRT19/KRT32/KRT36/KRT23/KLK13/KRT20/KRT24/KLK12/KLK14/KRT25/KRT28/KRT27	16
GO:0030216	keratinocyte differentiation	17/291	306/18866	5.89e-06	0.00629815	0.00614575	KRT12/KRT10/KRT13/KRT15/KRT19/KRT32/KRT36/SRSF6/KRT23/KLK13/KRT20/KRT24/KLK12/KLK14/KRT25/KRT28/KRT27	17
GO:0061098	positive regulation of protein tyrosine kinase activity	7/291	60/18866	3.71e-05	0.0297305	0.0290111	ACE/ALKAL2/NRG1/CASS4/EPHA4/RELN/GPRC5B	7
GO:0021761	limbic system development	9/291	109/18866	4.84e-05	0.030102	0.0293736	NRP1/DCLK2/TMEM108/ID4/EPHA5/RELN/POU3F2/FEZF2/NEUROD6	9
GO:0009913	epidermal cell differentiation	17/291	365/18866	5.63e-05	0.030102	0.0293736	KRT12/KRT10/KRT13/KRT15/KRT19/KRT32/KRT36/SRSF6/KRT23/KLK13/KRT20/KRT24/KLK12/KLK14/KRT25/KRT28/KRT27	17
GO:0008038	neuron recognition	6/291	50/18866	0.000114919	0.0469463	0.0458103	OPCML/NRP1/NTM/DSCAM/EPHA4/FEZF2	6
GO:0030900	forebrain development	17/291	391/18866	0.000130089	0.0469463	0.0458103	CXCL12/GHRHR/NRP1/DCLK2/PLXNA4/TMEM108/NRG1/ID4/EPHA5/RELN/POU3F2/FEZF2/OTX2/NEUROD6/FAT4/GSC/AQP1	17
GO:0007411	axon guidance	14/291	284/18866	0.00014116	0.0469463	0.0458103	CXCL12/NCAM1/NRP1/PLXNA4/NEO1/DSCAM/CDH4/EPHA4/EPHA5/RELN/FEZF2/DOK5/OTX2/UNC5D	14
GO:0097485	neuron projection guidance	14/291	285/18866	0.000146433	0.0469463	0.0458103	CXCL12/NCAM1/NRP1/PLXNA4/NEO1/DSCAM/CDH4/EPHA4/EPHA5/RELN/FEZF2/DOK5/OTX2/UNC5D	14
GO:0008544	epidermis development	19/291	477/18866	0.00016523	0.048157	0.0469917	KRT12/KRT10/PPARA/KRT13/KRT15/KRT19/KRT32/KRT36/POU3F2/SRSF6/KRT23/KLK13/KRT20/KRT24/KLK12/KLK14/KRT25/KRT28/KRT27	19
GO:0021537	telencephalon development	13/291	259/18866	0.000203857	0.0544637	0.0531458	CXCL12/DCLK2/PLXNA4/TMEM108/NRG1/ID4/EPHA5/RELN/POU3F2/FEZF2/NEUROD6/FAT4/AQP1	13
GO:0021766	hippocampus development	7/291	81/18866	0.000253593	0.0617767	0.0602818	DCLK2/TMEM108/ID4/EPHA5/RELN/FEZF2/NEUROD6	7
GO:0048485	sympathetic nervous system development	4/291	21/18866	0.000269767	0.0617767	0.0602818	NRP1/PLXNA4/SOX11/HAND2	4
GO:0045666	positive regulation of neuron differentiation	16/291	380/18866	0.000292965	0.0626163	0.0611011	CXCL12/ALKAL2/NRP1/TCF4/PLXNA4/ZEB1/DPYSL3/DSCAM/CDH4/SOX11/EPHA4/PRKN/RELN/PCP4/GPRC5B/FEZF2	16
GO:0043588	skin development	17/291	425/18866	0.000345865	0.0693027	0.0676257	KRT12/KRT10/KRT13/KRT15/KRT19/KRT32/KRT36/SRSF6/KRT23/KLK13/KRT20/KRT24/KLK12/KLK14/KRT25/KRT28/KRT27	17
GO:0035743	CD4-positive, alpha-beta T cell cytokine production	4/291	23/18866	0.000389552	0.073465	0.0716873	IL1R1/IL18RAP/IL18R1/RSAD2	4
GO:1902667	regulation of axon guidance	5/291	44/18866	0.000559897	0.0996646	0.0972529	CXCL12/NRP1/PLXNA4/DSCAM/FEZF2	5
GO:0061097	regulation of protein tyrosine kinase activity	7/291	93/18866	0.000590651	0.0996646	0.0972529	ACE/ALKAL2/NRG1/CASS4/EPHA4/RELN/GPRC5B	7
GO:0006972	hyperosmotic response	4/291	28/18866	0.000847771	0.135898	0.132609	AKR1B1/MAPK10/TLR3/AQP1	4
GO:0042415	norepinephrine metabolic process	3/291	13/18866	0.00092626	0.141409	0.137987	AKR1B1/PRKN/HAND2	3
GO:0051491	positive regulation of filopodium assembly	4/291	30/18866	0.00110758	0.159961	0.156091	NRP1/DPYSL3/CCR7/GPM6A	4
GO:0002367	cytokine production involved in immune response	7/291	104/18866	0.00114757	0.159961	0.156091	IL1R1/TLR3/IL18RAP/IL18R1/TRIL/GPRC5B/RSAD2	7
GO:0048841	regulation of axon extension involved in axon guidance	4/291	32/18866	0.00141862	0.177539	0.173243	CXCL12/NRP1/PLXNA4/DSCAM	4
GO:1990138	neuron projection extension	9/291	172/18866	0.00143636	0.177539	0.173243	CXCL12/NRP1/PLXNA4/TMEM108/DSCAM/CDH4/ITGB1/AURKA/PRKN	9
GO:0071474	cellular hyperosmotic response	3/291	15/18866	0.0014403	0.177539	0.173243	AKR1B1/MAPK10/AQP1	3
GO:0021543	pallium development	9/291	173/18866	0.00149518	0.177539	0.173243	DCLK2/TMEM108/ID4/EPHA5/RELN/POU3F2/FEZF2/NEUROD6/FAT4	9
GO:0022029	telencephalon cell migration	5/291	55/18866	0.00156268	0.178927	0.174598	CXCL12/NRG1/RELN/POU3F2/FEZF2	5
GO:0021542	dentate gyrus development	3/291	16/18866	0.00175256	0.190952	0.186332	TMEM108/FEZF2/NEUROD6	3
GO:0002718	regulation of cytokine production involved in immune response	6/291	83/18866	0.00178683	0.190952	0.186332	IL1R1/TLR3/IL18R1/TRIL/GPRC5B/RSAD2	6
GO:0021885	forebrain cell migration	5/291	58/18866	0.00198262	0.205041	0.200079	CXCL12/NRG1/RELN/POU3F2/FEZF2	5
GO:0048846	axon extension involved in axon guidance	4/291	37/18866	0.00245293	0.238306	0.232539	CXCL12/NRP1/PLXNA4/DSCAM	4
GO:1902284	neuron projection extension involved in neuron projection guidance	4/291	37/18866	0.00245293	0.238306	0.232539	CXCL12/NRP1/PLXNA4/DSCAM	4
GO:0010770	positive regulation of cell morphogenesis involved in differentiation	8/291	157/18866	0.00307196	0.286848	0.279907	CXCL12/NRP1/PLXNA4/CASS4/DSCAM/CDH4/EPHA4/RELN	8
GO:0010001	glial cell differentiation	10/291	230/18866	0.00313153	0.286848	0.279907	PRDM8/SOX6/NRG1/ID4/SOX11/EPHA4/FGF5/RELN/POU3F2/BACE2	10
GO:0071526	semaphorin-plexin signaling pathway	4/291	40/18866	0.00327383	0.291553	0.284498	NCAM1/NRP1/PLXNA4/HAND2	4
GO:0002726	positive regulation of T cell cytokine production	3/291	20/18866	0.00340878	0.293477	0.286375	IL1R1/IL18R1/RSAD2	3
GO:0007409	axonogenesis	16/291	482/18866	0.00347852	0.293477	0.286375	CXCL12/NCAM1/NRP1/PLXNA4/NEO1/DSCAM/CDH4/ITGB1/EPHA4/EPHA5/RELN/POU3F2/FEZF2/DOK5/OTX2/UNC5D	16
GO:0050769	positive regulation of neurogenesis	16/291	485/18866	0.00369299	0.29784	0.290633	CXCL12/ALKAL2/NRP1/TCF4/PLXNA4/ZEB1/DPYSL3/DSCAM/CDH4/SOX11/EPHA4/PRKN/RELN/PCP4/GPRC5B/FEZF2	16
GO:0007626	locomotory behavior	9/291	198/18866	0.00371603	0.29784	0.290633	CXCL12/GLRB/NRG1/DSCAM/MEIS1/EPHA4/PRKN/RELN/FEZF2	9
GO:0048588	developmental cell growth	10/291	237/18866	0.00387251	0.302811	0.295484	CXCL12/PPARA/NRP1/PLXNA4/TMEM108/DSCAM/CDH4/ITGB1/AURKA/PRKN	10
GO:0001764	neuron migration	8/291	164/18866	0.00400434	0.305665	0.298268	CXCL12/NRP1/NRG1/RELN/GPM6A/DCDC2/FEZF2/UNC5D	8
GO:0002369	T cell cytokine production	4/291	43/18866	0.00426428	0.310711	0.303192	IL1R1/IL18RAP/IL18R1/RSAD2	4
GO:0045773	positive regulation of axon extension	4/291	43/18866	0.00426428	0.310711	0.303192	CXCL12/NRP1/DSCAM/CDH4	4
GO:0006470	protein dephosphorylation	12/291	323/18866	0.00455208	0.31367	0.30608	PPP3CA/ACP1/CD33/PPP1R17/PPP1R3D/PTPRE/PTPRT/NUAK1/PPP4R4/PHACTR3/CNEP1R1/PPP2R2B	12
GO:0042088	T-helper 1 type immune response	4/291	44/18866	0.00463472	0.31367	0.30608	IL1R1/IL18RAP/IL18R1/IL1RL1	4
GO:0001708	cell fate specification	6/291	101/18866	0.00476964	0.31367	0.30608	NRP1/SOX6/ITGB1/POU3F2/MYT1L/GSC	6
GO:0051098	regulation of binding	13/291	367/18866	0.00477648	0.31367	0.30608	ACE/PPP3CA/PPARA/NRP1/DACT1/HMGB2/SORL1/SOX11/AURKA/EPHA4/PRKN/LRRC6/HAND2	13
GO:0051100	negative regulation of binding	8/291	169/18866	0.00479409	0.31367	0.30608	ACE/PPP3CA/PPARA/DACT1/SORL1/SOX11/AURKA/HAND2	8
GO:0007413	axonal fasciculation	3/291	23/18866	0.00511813	0.32174	0.313954	NRP1/EPHA4/FEZF2	3
GO:0106030	neuron projection fasciculation	3/291	23/18866	0.00511813	0.32174	0.313954	NRP1/EPHA4/FEZF2	3
GO:0051489	regulation of filopodium assembly	4/291	46/18866	0.00543925	0.335351	0.327236	NRP1/DPYSL3/CCR7/GPM6A	4
GO:0043393	regulation of protein binding	9/291	211/18866	0.00561069	0.339394	0.331181	ACE/PPARA/NRP1/DACT1/SORL1/AURKA/EPHA4/PRKN/LRRC6	9
GO:0035304	regulation of protein dephosphorylation	7/291	139/18866	0.00585517	0.342423	0.334137	CD33/PPP1R17/NUAK1/PPP4R4/PHACTR3/CNEP1R1/PPP2R2B	7
GO:0048483	autonomic nervous system development	4/291	47/18866	0.00587438	0.342423	0.334137	NRP1/PLXNA4/SOX11/HAND2	4
GO:0050768	negative regulation of neurogenesis	11/291	295/18866	0.00630498	0.36096	0.352226	PPP3CA/NRP1/NRG1/DPYSL3/ID4/MEIS1/SORL1/SOX11/EPHA4/KLK8/FEZF2	11
GO:0010721	negative regulation of cell development	12/291	343/18866	0.00723921	0.407174	0.397321	PPP3CA/PPARA/NRP1/NRG1/DPYSL3/ID4/MEIS1/SORL1/SOX11/EPHA4/KLK8/FEZF2	12
GO:0048813	dendrite morphogenesis	7/291	146/18866	0.00760239	0.410085	0.400162	PPP3CA/NRP1/DSCAM/ITGB1/EPHA4/RELN/DCDC2	7
GO:0050435	amyloid-beta metabolic process	4/291	51/18866	0.0078455	0.410085	0.400162	ACE/SORL1/EPHA4/BACE2	4
GO:0002825	regulation of T-helper 1 type immune response	3/291	27/18866	0.00807861	0.410085	0.400162	IL1R1/IL18R1/IL1RL1	3
GO:0050770	regulation of axonogenesis	8/291	186/18866	0.00839545	0.410085	0.400162	CXCL12/NRP1/PLXNA4/DSCAM/CDH4/EPHA4/POU3F2/FEZF2	8
GO:0021954	central nervous system neuron development	5/291	82/18866	0.00876202	0.410085	0.400162	NRP1/DCLK2/PLXNA4/EPHA4/FEZF2	5
GO:0032609	interferon-gamma production	6/291	115/18866	0.00886681	0.410085	0.400162	IL1R1/CCR7/TLR3/IL18RAP/IL18R1/IL1RL1	6
GO:0010769	regulation of cell morphogenesis involved in differentiation	11/291	310/18866	0.00898533	0.410085	0.400162	CXCL12/PPP3CA/NRP1/PLXNA4/CASS4/DSCAM/CDH4/EPHA4/RELN/POU3F2/FEZF2	11
GO:0048708	astrocyte differentiation	5/291	83/18866	0.00920915	0.410085	0.400162	SOX6/ID4/EPHA4/POU3F2/BACE2	5
GO:0043666	regulation of phosphoprotein phosphatase activity	6/291	117/18866	0.00960968	0.410085	0.400162	CD33/PPP1R17/NUAK1/PPP4R4/PHACTR3/PPP2R2B	6
GO:0003211	cardiac ventricle formation	2/291	10/18866	0.00983234	0.410085	0.400162	SOX11/HAND2	2
GO:0021859	pyramidal neuron differentiation	2/291	10/18866	0.00983234	0.410085	0.400162	DCLK2/UNC5D	2
GO:0030647	aminoglycoside antibiotic metabolic process	2/291	10/18866	0.00983234	0.410085	0.400162	AKR1B1/AKR1B10	2
GO:0090009	primitive streak formation	2/291	10/18866	0.00983234	0.410085	0.400162	ETS2/OTX2	2
GO:0110096	cellular response to aldehyde	2/291	10/18866	0.00983234	0.410085	0.400162	AKR1B1/AKR1B10	2
GO:1902946	protein localization to early endosome	2/291	10/18866	0.00983234	0.410085	0.400162	NRP1/SORL1	2
GO:0021602	cranial nerve morphogenesis	3/291	29/18866	0.00986647	0.410085	0.400162	NRP1/PLXNA4/MAFB	3
GO:0045671	negative regulation of osteoclast differentiation	3/291	29/18866	0.00986647	0.410085	0.400162	LRRC17/TLR3/MAFB	3
GO:0050901	leukocyte tethering or rolling	3/291	29/18866	0.00986647	0.410085	0.400162	CXCL12/ITGB1/MADCAM1	3
GO:0032092	positive regulation of protein binding	5/291	85/18866	0.0101501	0.410085	0.400162	ACE/NRP1/DACT1/EPHA4/PRKN	5
GO:0002720	positive regulation of cytokine production involved in immune response	4/291	55/18866	0.0102077	0.410085	0.400162	IL1R1/IL18R1/GPRC5B/RSAD2	4
GO:0050772	positive regulation of axonogenesis	5/291	86/18866	0.0106444	0.410085	0.400162	CXCL12/NRP1/PLXNA4/DSCAM/CDH4	5
GO:0051961	negative regulation of nervous system development	11/291	319/18866	0.0109724	0.410085	0.400162	PPP3CA/NRP1/NRG1/DPYSL3/ID4/MEIS1/SORL1/SOX11/EPHA4/KLK8/FEZF2	11
GO:0050731	positive regulation of peptidyl-tyrosine phosphorylation	8/291	195/18866	0.010975	0.410085	0.400162	ACE/ALKAL2/NRP1/NRG1/CASS4/EPHA4/RELN/GPRC5B	8
GO:0030218	erythrocyte differentiation	6/291	121/18866	0.0112267	0.410085	0.400162	RPS19/HMGB2/SOX6/BPGM/MAFB/FAM210B	6
GO:0060560	developmental growth involved in morphogenesis	9/291	236/18866	0.0112647	0.410085	0.400162	CXCL12/NRP1/PLXNA4/TMEM108/DSCAM/CDH4/ITGB1/AURKA/PRKN	9
GO:0050729	positive regulation of inflammatory response	7/291	158/18866	0.0114533	0.410085	0.400162	RPS19/NAPEPLD/IL16/CCR7/TLR3/IL1RL1/GPRC5B	7
GO:0021782	glial cell development	6/291	122/18866	0.0116593	0.410085	0.400162	PRDM8/NRG1/ID4/SOX11/POU3F2/BACE2	6
GO:0008045	motor neuron axon guidance	3/291	31/18866	0.0118665	0.410085	0.400162	NRP1/PLXNA4/EPHA4	3
GO:0019852	L-ascorbic acid metabolic process	2/291	11/18866	0.0118958	0.410085	0.400162	GSTO1/GSTO2	2
GO:0021561	facial nerve development	2/291	11/18866	0.0118958	0.410085	0.400162	NRP1/PLXNA4	2
GO:0021604	cranial nerve structural organization	2/291	11/18866	0.0118958	0.410085	0.400162	NRP1/PLXNA4	2
GO:0021610	facial nerve morphogenesis	2/291	11/18866	0.0118958	0.410085	0.400162	NRP1/PLXNA4	2
GO:0070673	response to interleukin-18	2/291	11/18866	0.0118958	0.410085	0.400162	IL18RAP/IL18R1	2
GO:0097048	dendritic cell apoptotic process	2/291	11/18866	0.0118958	0.410085	0.400162	CXCL12/CCR7	2
GO:1905245	regulation of aspartic-type peptidase activity	2/291	11/18866	0.0118958	0.410085	0.400162	SORL1/EPHA4	2
GO:2000668	regulation of dendritic cell apoptotic process	2/291	11/18866	0.0118958	0.410085	0.400162	CXCL12/CCR7	2
GO:0048675	axon extension	6/291	123/18866	0.0121035	0.412584	0.4026	CXCL12/NRP1/PLXNA4/DSCAM/CDH4/ITGB1	6
GO:0014033	neural crest cell differentiation	5/291	89/18866	0.0122257	0.412584	0.4026	NRP1/NRG1/SOX11/HAND2/GSC	5
GO:0002724	regulation of T cell cytokine production	3/291	32/18866	0.0129473	0.427927	0.417572	IL1R1/IL18R1/RSAD2	3
GO:0048730	epidermis morphogenesis	3/291	32/18866	0.0129473	0.427927	0.417572	KLK14/KRT25/KRT27	3
GO:0003207	cardiac chamber formation	2/291	12/18866	0.0141308	0.444151	0.433404	SOX11/HAND2	2
GO:0021559	trigeminal nerve development	2/291	12/18866	0.0141308	0.444151	0.433404	NRP1/PLXNA4	2
GO:0071472	cellular response to salt stress	2/291	12/18866	0.0141308	0.444151	0.433404	AKR1B1/AQP1	2
GO:0071679	commissural neuron axon guidance	2/291	12/18866	0.0141308	0.444151	0.433404	NCAM1/NRP1	2
GO:1902287	semaphorin-plexin signaling pathway involved in axon guidance	2/291	12/18866	0.0141308	0.444151	0.433404	NRP1/PLXNA4	2
GO:0046847	filopodium assembly	4/291	61/18866	0.0145416	0.445382	0.434605	NRP1/DPYSL3/CCR7/GPM6A	4
GO:0010976	positive regulation of neuron projection development	10/291	290/18866	0.0149385	0.445382	0.434605	CXCL12/ALKAL2/NRP1/PLXNA4/DPYSL3/DSCAM/CDH4/EPHA4/PRKN/RELN	10
GO:0034101	erythrocyte homeostasis	6/291	129/18866	0.0150212	0.445382	0.434605	RPS19/HMGB2/SOX6/BPGM/MAFB/FAM210B	6
GO:0034308	primary alcohol metabolic process	5/291	94/18866	0.0152022	0.445382	0.434605	AKR1B15/NAPEPLD/AKR1B1/SULT1C4/AKR1B10	5
GO:0051851	modulation by host of symbiont process	4/291	62/18866	0.0153608	0.445382	0.434605	NAPEPLD/IFI27/PRKN/AQP1	4
GO:0035303	regulation of dephosphorylation	8/291	209/18866	0.0160912	0.445382	0.434605	CD33/PPP1R17/NUAK1/PPP4R4/PHACTR3/TMEM132D/CNEP1R1/PPP2R2B	8
GO:0016486	peptide hormone processing	3/291	35/18866	0.0165175	0.445382	0.434605	ACE/CPE/BACE2	3
GO:0030513	positive regulation of BMP signaling pathway	3/291	35/18866	0.0165175	0.445382	0.434605	NEO1/SOX11/ZNF423	3
GO:0032735	positive regulation of interleukin-12 production	3/291	35/18866	0.0165175	0.445382	0.434605	IL16/CCR7/TLR3	3
GO:0048821	erythrocyte development	3/291	35/18866	0.0165175	0.445382	0.434605	SOX6/BPGM/FAM210B	3
GO:0140448	signaling receptor ligand precursor processing	3/291	35/18866	0.0165175	0.445382	0.434605	ACE/CPE/BACE2	3
GO:0007171	activation of transmembrane receptor protein tyrosine kinase activity	2/291	13/18866	0.0165317	0.445382	0.434605	NRG1/PDGFC	2
GO:0038007	netrin-activated signaling pathway	2/291	13/18866	0.0165317	0.445382	0.434605	DSCAM/UNC5D	2
GO:0051386	regulation of neurotrophin TRK receptor signaling pathway	2/291	13/18866	0.0165317	0.445382	0.434605	TMEM108/DOK5	2
GO:0072578	neurotransmitter-gated ion channel clustering	2/291	13/18866	0.0165317	0.445382	0.434605	GLRB/RELN	2
GO:1902285	semaphorin-plexin signaling pathway involved in neuron projection guidance	2/291	13/18866	0.0165317	0.445382	0.434605	NRP1/PLXNA4	2
GO:1903651	positive regulation of cytoplasmic transport	2/291	13/18866	0.0165317	0.445382	0.434605	SORL1/PRKN	2
GO:0030516	regulation of axon extension	5/291	97/18866	0.0172023	0.459588	0.448467	CXCL12/NRP1/PLXNA4/DSCAM/CDH4	5
GO:0003205	cardiac chamber development	7/291	174/18866	0.0185605	0.475873	0.464357	NRP1/ZBTB14/ANK2/NRG1/CPE/SOX11/HAND2	7
GO:0051099	positive regulation of binding	7/291	174/18866	0.0185605	0.475873	0.464357	ACE/NRP1/DACT1/HMGB2/EPHA4/PRKN/HAND2	7
GO:0032922	circadian regulation of gene expression	4/291	66/18866	0.0189254	0.475873	0.464357	PPARA/ARNTL/KDM8/ID4	4
GO:0010921	regulation of phosphatase activity	7/291	175/18866	0.0190883	0.475873	0.464357	CD33/PPP1R17/NUAK1/PPP4R4/PHACTR3/TMEM132D/PPP2R2B	7
GO:0021781	glial cell fate commitment	2/291	14/18866	0.0190927	0.475873	0.464357	SOX6/NRG1	2
GO:0048681	negative regulation of axon regeneration	2/291	14/18866	0.0190927	0.475873	0.464357	EPHA4/KLK8	2
GO:0050930	induction of positive chemotaxis	2/291	14/18866	0.0190927	0.475873	0.464357	CXCL12/IL16	2
GO:0098814	spontaneous synaptic transmission	2/291	14/18866	0.0190927	0.475873	0.464357	ITGB1/PRKN	2
GO:2000273	positive regulation of signaling receptor activity	3/291	37/18866	0.0191736	0.475873	0.464357	NRP1/ITGB1/RELN	3
GO:0042552	myelination	6/291	137/18866	0.0196258	0.475873	0.464357	ANK2/NRG1/ID4/BCAS1/POU3F2/KLK8	6
GO:0031346	positive regulation of cell projection organization	12/291	394/18866	0.0197828	0.475873	0.464357	CXCL12/ALKAL2/NRP1/PLXNA4/DPYSL3/DSCAM/CDH4/CCR7/EPHA4/PRKN/RELN/GPM6A	12
GO:0045123	cellular extravasation	4/291	67/18866	0.0198899	0.475873	0.464357	CXCL12/IL1R1/ITGB1/MADCAM1	4
GO:0048663	neuron fate commitment	4/291	67/18866	0.0198899	0.475873	0.464357	NRG1/POU3F2/MYT1L/FEZF2	4
GO:0050918	positive chemotaxis	4/291	67/18866	0.0198899	0.475873	0.464357	CXCL12/NRP1/HMGB2/IL16	4
GO:0007272	ensheathment of neurons	6/291	139/18866	0.0209118	0.481084	0.469442	ANK2/NRG1/ID4/BCAS1/POU3F2/KLK8	6
GO:0008366	axon ensheathment	6/291	139/18866	0.0209118	0.481084	0.469442	ANK2/NRG1/ID4/BCAS1/POU3F2/KLK8	6
GO:0016311	dephosphorylation	14/291	492/18866	0.0210224	0.481084	0.469442	PPP3CA/ACP1/CD33/PPP1R17/NT5C3A/PPP1R3D/PTPRE/PTPRT/NUAK1/PPP4R4/PHACTR3/TMEM132D/CNEP1R1/PPP2R2B	14
GO:0042063	gliogenesis	10/291	307/18866	0.021284	0.481084	0.469442	PRDM8/SOX6/NRG1/ID4/SOX11/EPHA4/FGF5/RELN/POU3F2/BACE2	10
GO:0050730	regulation of peptidyl-tyrosine phosphorylation	9/291	263/18866	0.0212999	0.481084	0.469442	ACE/ALKAL2/NRP1/NRG1/CASS4/EPHA4/RELN/PDGFC/GPRC5B	9
GO:0048638	regulation of developmental growth	11/291	353/18866	0.0216274	0.481084	0.469442	CXCL12/GHRHR/PRL/PPARA/NRP1/PLXNA4/DSCAM/CDH4/MEIS1/PRKN/POU3F2	11
GO:0042445	hormone metabolic process	8/291	221/18866	0.0216915	0.481084	0.469442	TPO/ACE/GHRHR/AKR1B15/AKR1B1/CPE/BACE2/AKR1B10	8
GO:0048709	oligodendrocyte differentiation	5/291	103/18866	0.0217088	0.481084	0.469442	PRDM8/SOX6/NRG1/ID4/SOX11	5
GO:0048863	stem cell differentiation	9/291	264/18866	0.0217653	0.481084	0.469442	ACE/NRP1/SOX6/NRG1/PSMD7/SOX11/GPM6A/HAND2/GSC	9
GO:0009415	response to water	2/291	15/18866	0.0218084	0.481084	0.469442	AKR1B1/MAPK10	2
GO:0070571	negative regulation of neuron projection regeneration	2/291	15/18866	0.0218084	0.481084	0.469442	EPHA4/KLK8	2
GO:0035914	skeletal muscle cell differentiation	4/291	69/18866	0.0219084	0.481084	0.469442	ARNTL/SOX11/SAP30/ASB2	4
GO:0008361	regulation of cell size	7/291	181/18866	0.0224774	0.487996	0.476187	CXCL12/NRP1/PLXNA4/SLC26A5/DSCAM/CDH4/AQP1	7
GO:0032649	regulation of interferon-gamma production	5/291	104/18866	0.0225276	0.487996	0.476187	IL1R1/CCR7/TLR3/IL18R1/IL1RL1	5
GO:0045665	negative regulation of neuron differentiation	8/291	225/18866	0.0238318	0.512783	0.500375	PPP3CA/NRP1/DPYSL3/ID4/MEIS1/EPHA4/KLK8/FEZF2	8
GO:0032091	negative regulation of protein binding	5/291	106/18866	0.0242246	0.517496	0.504974	ACE/PPARA/DACT1/SORL1/AURKA	5
GO:0002700	regulation of production of molecular mediator of immune response	6/291	144/18866	0.0243737	0.517496	0.504974	IL1R1/TLR3/IL18R1/TRIL/GPRC5B/RSAD2	6
GO:0034310	primary alcohol catabolic process	2/291	16/18866	0.0246736	0.520417	0.507824	SULT1C4/AKR1B10	2
GO:0060491	regulation of cell projection assembly	7/291	185/18866	0.0249554	0.522921	0.510267	NRP1/FAM110C/SH3YL1/DPYSL3/CCR7/GPM6A/DCDC2	7
GO:0061515	myeloid cell development	4/291	72/18866	0.0251631	0.523849	0.511173	SOX6/BPGM/MEIS1/FAM210B	4
GO:0001523	retinoid metabolic process	5/291	108/18866	0.0260018	0.537244	0.524244	APOB/AKR1B15/NAPEPLD/AKR1B1/AKR1B10	5
GO:0048639	positive regulation of developmental growth	7/291	187/18866	0.026262	0.537244	0.524244	CXCL12/GHRHR/NRP1/DSCAM/CDH4/PRKN/POU3F2	7
GO:0003208	cardiac ventricle morphogenesis	4/291	73/18866	0.0263092	0.537244	0.524244	NRG1/CPE/SOX11/HAND2	4
GO:0071470	cellular response to osmotic stress	3/291	42/18866	0.0267861	0.543521	0.530369	AKR1B1/MAPK10/AQP1	3
GO:0006266	DNA ligation	2/291	17/18866	0.0276828	0.544486	0.53131	HMGB2/MGMT	2
GO:0021783	preganglionic parasympathetic fiber development	2/291	17/18866	0.0276828	0.544486	0.53131	NRP1/PLXNA4	2
GO:0042753	positive regulation of circadian rhythm	2/291	17/18866	0.0276828	0.544486	0.53131	GHRHR/ARNTL	2
GO:0048532	anatomical structure arrangement	2/291	17/18866	0.0276828	0.544486	0.53131	NRP1/PLXNA4	2
GO:0051580	regulation of neurotransmitter uptake	2/291	17/18866	0.0276828	0.544486	0.53131	ITGB1/PRKN	2
GO:0015701	bicarbonate transport	3/291	43/18866	0.0284753	0.553285	0.539897	SLC4A4/SLC26A5/AQP1	3
GO:0008344	adult locomotory behavior	4/291	75/18866	0.0286942	0.553285	0.539897	CXCL12/GLRB/EPHA4/PRKN	4
GO:0048844	artery morphogenesis	4/291	75/18866	0.0286942	0.553285	0.539897	APOB/NRP1/HAND2/ADAMTS9	4
GO:0061387	regulation of extent of cell growth	5/291	111/18866	0.0288205	0.553285	0.539897	CXCL12/NRP1/PLXNA4/DSCAM/CDH4	5
GO:0045165	cell fate commitment	9/291	278/18866	0.0290694	0.554741	0.541318	NRP1/SOX6/NRG1/ITGB1/ETS2/POU3F2/MYT1L/FEZF2/GSC	9
GO:0021953	central nervous system neuron differentiation	7/291	192/18866	0.029731	0.558445	0.544931	NRP1/DCLK2/PLXNA4/ID4/EPHA4/FEZF2/UNC5D	7
GO:0035567	non-canonical Wnt signaling pathway	6/291	151/18866	0.0298347	0.558445	0.544931	PPP3CA/DACT1/PSMD7/FZD10/DAAM1/PRICKLE2	6
GO:0000381	regulation of alternative mRNA splicing, via spliceosome	4/291	76/18866	0.0299333	0.558445	0.544931	CELF2/RBFOX3/SRSF6/RBM7	4
GO:0010463	mesenchymal cell proliferation	3/291	44/18866	0.0302197	0.558445	0.544931	ZEB1/HAND2/FAT4	3
GO:0002098	tRNA wobble uridine modification	2/291	18/18866	0.0308312	0.558445	0.544931	TRMU/CTU1	2
GO:0010885	regulation of cholesterol storage	2/291	18/18866	0.0308312	0.558445	0.544931	APOB/PPARA	2
GO:0044827	modulation by host of viral genome replication	2/291	18/18866	0.0308312	0.558445	0.544931	IFI27/PRKN	2
GO:0051923	sulfation	2/291	18/18866	0.0308312	0.558445	0.544931	SULT1C2/SULT1C4	2
GO:0060977	coronary vasculature morphogenesis	2/291	18/18866	0.0308312	0.558445	0.544931	NRP1/HAND2	2
GO:0007422	peripheral nervous system development	4/291	77/18866	0.0312037	0.562016	0.548417	PLXNA4/NRG1/POU3F2/HAND2	4
GO:0016101	diterpenoid metabolic process	5/291	114/18866	0.0318256	0.567147	0.553423	APOB/AKR1B15/NAPEPLD/AKR1B1/AKR1B10	5
GO:0055026	negative regulation of cardiac muscle tissue development	3/291	45/18866	0.0320192	0.567147	0.553423	PPARA/SOX6/MEIS1	3
GO:2001222	regulation of neuron migration	3/291	45/18866	0.0320192	0.567147	0.553423	NRG1/RELN/UNC5D	3
GO:0002262	myeloid cell homeostasis	6/291	154/18866	0.0324022	0.570777	0.556966	RPS19/HMGB2/SOX6/BPGM/MAFB/FAM210B	6
GO:0021675	nerve development	4/291	79/18866	0.0338383	0.591179	0.576874	NRP1/PLXNA4/MAFB/LRIG1	4
GO:0048486	parasympathetic nervous system development	2/291	19/18866	0.0341136	0.591179	0.576874	NRP1/PLXNA4	2
GO:0098719	sodium ion import across plasma membrane	2/291	19/18866	0.0341136	0.591179	0.576874	SLC9A4/SLC9A2	2
GO:0014032	neural crest cell development	4/291	80/18866	0.0352028	0.606775	0.592092	NRP1/NRG1/SOX11/HAND2	4
GO:0014003	oligodendrocyte development	3/291	47/18866	0.0357827	0.60698	0.592292	PRDM8/ID4/SOX11	3
GO:0042572	retinol metabolic process	3/291	47/18866	0.0357827	0.60698	0.592292	AKR1B15/AKR1B1/AKR1B10	3
GO:0120163	negative regulation of cold-induced thermogenesis	3/291	47/18866	0.0357827	0.60698	0.592292	ARNTL/IL18R1/ZNF423	3
GO:0002827	positive regulation of T-helper 1 type immune response	2/291	20/18866	0.0375252	0.61069	0.595912	IL1R1/IL18R1	2
GO:0010878	cholesterol storage	2/291	20/18866	0.0375252	0.61069	0.595912	APOB/PPARA	2
GO:0023019	signal transduction involved in regulation of gene expression	2/291	20/18866	0.0375252	0.61069	0.595912	FGF5/GSC	2
GO:0032793	positive regulation of CREB transcription factor activity	2/291	20/18866	0.0375252	0.61069	0.595912	EPHA5/RELN	2
GO:0070262	peptidyl-serine dephosphorylation	2/291	20/18866	0.0375252	0.61069	0.595912	PPP3CA/PPP2R2B	2
GO:0071243	cellular response to arsenic-containing substance	2/291	20/18866	0.0375252	0.61069	0.595912	GSTO1/GSTO2	2
GO:0071731	response to nitric oxide	2/291	20/18866	0.0375252	0.61069	0.595912	CCR7/AQP1	2
GO:1902644	tertiary alcohol metabolic process	2/291	20/18866	0.0375252	0.61069	0.595912	AKR1B1/AKR1B10	2
GO:1900271	regulation of long-term synaptic potentiation	3/291	48/18866	0.037746	0.611181	0.596392	CALB2/EPHA4/RELN	3
GO:0016358	dendrite development	8/291	247/18866	0.0382896	0.616866	0.601939	PPP3CA/NRP1/DSCAM/ITGB1/EPHA4/RELN/DCDC2/FEZF2	8
GO:0014706	striated muscle tissue development	11/291	389/18866	0.0396641	0.635816	0.620431	PPP3CA/PPARA/ARNTL/SOX6/NRG1/ITGB1/MEIS1/SOX11/SAP30/ASB2/ADAMTS9	11
GO:0097237	cellular response to toxic substance	5/291	122/18866	0.04077	0.635955	0.620566	TPO/GSTO1/GSTO2/PRKN/AKR1B10	5
GO:0005996	monosaccharide metabolic process	9/291	296/18866	0.0407839	0.635955	0.620566	PPARA/GSTO1/GSTO2/AKR1B1/BPGM/PRKN/PPP1R3D/KBTBD2/SLC35B4	9
GO:0014031	mesenchymal cell development	4/291	84/18866	0.0409761	0.635955	0.620566	NRP1/NRG1/SOX11/HAND2	4
GO:0048864	stem cell development	4/291	84/18866	0.0409761	0.635955	0.620566	NRP1/NRG1/SOX11/HAND2	4
GO:0006833	water transport	2/291	21/18866	0.0410614	0.635955	0.620566	AQP8/AQP1	2
GO:0016137	glycoside metabolic process	2/291	21/18866	0.0410614	0.635955	0.620566	AKR1B1/AKR1B10	2
GO:0021854	hypothalamus development	2/291	21/18866	0.0410614	0.635955	0.620566	NRP1/POU3F2	2
GO:0002711	positive regulation of T cell mediated immunity	3/291	50/18866	0.0418345	0.638673	0.623218	IL1R1/IL18R1/RSAD2	3
GO:0045646	regulation of erythrocyte differentiation	3/291	50/18866	0.0418345	0.638673	0.623218	HMGB2/MAFB/FAM210B	3
GO:2000725	regulation of cardiac muscle cell differentiation	3/291	50/18866	0.0418345	0.638673	0.623218	PPARA/SOX6/NRG1	3
GO:0006970	response to osmotic stress	4/291	85/18866	0.0424984	0.643808	0.628229	AKR1B1/MAPK10/TLR3/AQP1	4
GO:0006721	terpenoid metabolic process	5/291	124/18866	0.0432211	0.643808	0.628229	APOB/AKR1B15/NAPEPLD/AKR1B1/AKR1B10	5
GO:0031098	stress-activated protein kinase signaling cascade	9/291	300/18866	0.0437661	0.643808	0.628229	DACT1/AKR1B1/CCR7/MAPK10/TLR3/EPHA4/PRKN/FZD10/HAND2	9
GO:0002762	negative regulation of myeloid leukocyte differentiation	3/291	51/18866	0.0439588	0.643808	0.628229	LRRC17/TLR3/MAFB	3
GO:0021545	cranial nerve development	3/291	51/18866	0.0439588	0.643808	0.628229	NRP1/PLXNA4/MAFB	3
GO:0021879	forebrain neuron differentiation	3/291	51/18866	0.0439588	0.643808	0.628229	NRP1/DCLK2/FEZF2	3
GO:0060976	coronary vasculature development	3/291	51/18866	0.0439588	0.643808	0.628229	NRP1/ZBTB14/HAND2	3
GO:0090102	cochlea development	3/291	51/18866	0.0439588	0.643808	0.628229	ZEB1/SLC26A5/EPHA4	3
GO:0002089	lens morphogenesis in camera-type eye	2/291	22/18866	0.0447174	0.643808	0.628229	MEIS1/SOX11	2
GO:0002097	tRNA wobble base modification	2/291	22/18866	0.0447174	0.643808	0.628229	TRMU/CTU1	2
GO:1901685	glutathione derivative metabolic process	2/291	22/18866	0.0447174	0.643808	0.628229	GSTO1/GSTO2	2
GO:1901687	glutathione derivative biosynthetic process	2/291	22/18866	0.0447174	0.643808	0.628229	GSTO1/GSTO2	2
GO:0042176	regulation of protein catabolic process	11/291	397/18866	0.0447814	0.643808	0.628229	ARNTL/DACT1/NRG1/SORL1/AURKA/EPHA4/PRKN/WDR91/RNF144A/ASB5/RNF144B	11
GO:0048872	homeostasis of number of cells	8/291	256/18866	0.0456069	0.647408	0.631742	RPS19/NAPEPLD/HMGB2/SOX6/BPGM/CCR7/MAFB/FAM210B	8
GO:0000380	alternative mRNA splicing, via spliceosome	4/291	87/18866	0.0456376	0.647408	0.631742	CELF2/RBFOX3/SRSF6/RBM7	4
GO:0032436	positive regulation of proteasomal ubiquitin-dependent protein catabolic process	4/291	87/18866	0.0456376	0.647408	0.631742	AURKA/PRKN/RNF144A/RNF144B	4
GO:0009948	anterior/posterior axis specification	3/291	52/18866	0.0461359	0.650507	0.634766	AURKA/ETS2/OTX2	3
GO:0007156	homophilic cell adhesion via plasma membrane adhesion molecules	6/291	168/18866	0.0462619	0.650507	0.634766	DSCAM/CDH4/ITGB1/PTPRT/CDH26/FAT4	6
GO:0022604	regulation of cell morphogenesis	13/291	499/18866	0.0466127	0.652578	0.636787	CXCL12/PPP3CA/NRP1/PLXNA4/CASS4/SLC26A5/DSCAM/CDH4/EPHA4/PRKN/RELN/POU3F2/FEZF2	13
GO:0007254	JNK cascade	7/291	213/18866	0.0476365	0.664011	0.647943	DACT1/CCR7/MAPK10/TLR3/EPHA4/PRKN/FZD10	7
GO:0045599	negative regulation of fat cell differentiation	3/291	53/18866	0.0483655	0.664337	0.648261	ARNTL/ID4/RUNX1T1	3
GO:0061756	leukocyte adhesion to vascular endothelial cell	3/291	53/18866	0.0483655	0.664337	0.648261	CXCL12/ITGB1/MADCAM1	3
GO:0007289	spermatid nucleus differentiation	2/291	23/18866	0.0484887	0.664337	0.648261	DMRTC2/HMGB2	2
GO:2000726	negative regulation of cardiac muscle cell differentiation	2/291	23/18866	0.0484887	0.664337	0.648261	PPARA/SOX6	2

## Sheet: PFC-Cluster2
ID	Description	GeneRatio	BgRatio	pvalue	p.adjust	qvalue	geneID	Count
GO:0099150	regulation of postsynaptic specialization assembly	4/230	13/18866	1.41e-05	0.0212137	0.0202353	GAP43/NRXN1/GRID2/CBLN1	4
GO:0150052	regulation of postsynapse assembly	4/230	13/18866	1.41e-05	0.0212137	0.0202353	GAP43/NRXN1/GRID2/CBLN1	4
GO:0051963	regulation of synapse assembly	8/230	107/18866	4.99e-05	0.050048	0.0477399	SNCA/ROBO2/GAP43/MEF2C/NRXN1/GRID2/ADGRB3/CBLN1	8
GO:0007416	synapse assembly	10/230	184/18866	8.98e-05	0.0657845	0.0627506	SNCA/ROBO2/GAP43/MEF2C/NRXN1/GRID2/ADGRB3/CBLN1/NRG1/CBLN4	10
GO:0098698	postsynaptic specialization assembly	4/230	21/18866	0.000109422	0.0657845	0.0627506	GAP43/NRXN1/GRID2/CBLN1	4
GO:0042698	ovulation cycle	6/230	69/18866	0.000194268	0.0973284	0.0928398	FSHR/LHCGR/PAM/ROBO2/EGFR/NPY5R	6
GO:0022602	ovulation cycle process	5/230	47/18866	0.000260599	0.10939	0.104345	FSHR/LHCGR/PAM/ROBO2/NPY5R	5
GO:0050808	synapse organization	15/230	433/18866	0.000291125	0.10939	0.104345	SNCA/IGF1R/GPHN/ROBO2/GAP43/MEF2C/NRXN1/SEZ6L/GRID2/ADGRB3/CBLN1/NRG1/PDZRN3/WNT7B/CBLN4	15
GO:0099151	regulation of postsynaptic density assembly	3/230	12/18866	0.000362738	0.120425	0.114871	NRXN1/GRID2/CBLN1	3
GO:0007187	G protein-coupled receptor signaling pathway, coupled to cyclic nucleotide second messenger	11/230	263/18866	0.000400616	0.120425	0.114871	FSHR/LHCGR/CALCB/NPY1R/OR10H5/CALCA/PDE4D/ADGRB3/GNA13/OR10H2/OR10H1	11
GO:0031644	regulation of nervous system process	8/230	148/18866	0.00047131	0.122787	0.117124	TAFA4/IGSF11/TMEM98/NRXN1/ITGA2/CBLN1/CACNG4/CACNG5	8
GO:0099068	postsynapse assembly	4/230	31/18866	0.000522843	0.122787	0.117124	GAP43/NRXN1/GRID2/CBLN1	4
GO:0002088	lens development in camera-type eye	6/230	83/18866	0.000531016	0.122787	0.117124	CRYBB2/UNC45B/CRYBA4/CRYBB1/WNT7B/SPRED1	6
GO:0051968	positive regulation of synaptic transmission, glutamatergic	4/230	32/18866	0.000591865	0.127082	0.121221	NRXN1/EGFR/CACNG4/CACNG5	4
GO:1904889	regulation of excitatory synapse assembly	3/230	15/18866	0.000730192	0.140698	0.134209	NRXN1/GRID2/CBLN1	3
GO:0099084	postsynaptic specialization organization	4/230	34/18866	0.000748893	0.140698	0.134209	GAP43/NRXN1/GRID2/CBLN1	4
GO:1901888	regulation of cell junction assembly	9/230	200/18866	0.00080016	0.141487	0.134962	SNCA/ROBO2/GAP43/MEF2C/NRXN1/GRID2/ADGRB3/THBS1/CBLN1	9
GO:1905874	regulation of postsynaptic density organization	3/230	16/18866	0.000890642	0.148737	0.141878	NRXN1/GRID2/CBLN1	3
GO:0035249	synaptic transmission, glutamatergic	6/230	96/18866	0.00114416	0.181019	0.17267	MEF2C/NRXN1/GRID2/EGFR/CACNG4/CACNG5	6
GO:0097107	postsynaptic density assembly	3/230	18/18866	0.00127465	0.19158	0.182745	NRXN1/GRID2/CBLN1	3
GO:0019935	cyclic-nucleotide-mediated signaling	9/230	224/18866	0.00176225	0.211396	0.201647	FSHR/LHCGR/CALCB/PDE3B/CALCA/PDE4D/ADGRB3/THBS1/GNA13	9
GO:0071868	cellular response to monoamine stimulus	6/230	106/18866	0.00190417	0.211396	0.201647	SNCA/OR10H5/RGS9/PDE4D/OR10H2/OR10H1	6
GO:0071870	cellular response to catecholamine stimulus	6/230	106/18866	0.00190417	0.211396	0.201647	SNCA/OR10H5/RGS9/PDE4D/OR10H2/OR10H1	6
GO:0051966	regulation of synaptic transmission, glutamatergic	5/230	73/18866	0.00197531	0.211396	0.201647	MEF2C/NRXN1/EGFR/CACNG4/CACNG5	5
GO:0098742	cell-cell adhesion via plasma-membrane adhesion molecules	10/230	277/18866	0.00219691	0.211396	0.201647	IGSF11/CEACAM1/CADM3/ROBO2/NRXN1/GRID2/CEACAM8/CBLN1/CELSR1/PCDH18	10
GO:0007189	adenylate cyclase-activating G protein-coupled receptor signaling pathway	7/230	147/18866	0.00219901	0.211396	0.201647	FSHR/LHCGR/CALCB/CALCA/PDE4D/ADGRB3/GNA13	7
GO:0050805	negative regulation of synaptic transmission	5/230	75/18866	0.00222567	0.211396	0.201647	SNCA/GRID2/CBLN1/NPY5R/PLK2	5
GO:0045165	cell fate commitment	10/230	278/18866	0.00225514	0.211396	0.201647	CYLD/TBX20/GAP43/MEF2C/RORA/SOX2/NRG1/TOX/WNT7B/MIAT	10
GO:0071867	response to monoamine	6/230	110/18866	0.00229675	0.211396	0.201647	SNCA/OR10H5/RGS9/PDE4D/OR10H2/OR10H1	6
GO:0071869	response to catecholamine	6/230	110/18866	0.00229675	0.211396	0.201647	SNCA/OR10H5/RGS9/PDE4D/OR10H2/OR10H1	6
GO:0021533	cell differentiation in hindbrain	3/230	22/18866	0.00232072	0.211396	0.201647	GRID2/RORA/CBLN1	3
GO:0099633	protein localization to postsynaptic specialization membrane	3/230	22/18866	0.00232072	0.211396	0.201647	GPHN/CACNG4/CACNG5	3
GO:0099645	neurotransmitter receptor localization to postsynaptic specialization membrane	3/230	22/18866	0.00232072	0.211396	0.201647	GPHN/CACNG4/CACNG5	3
GO:0021953	central nervous system neuron differentiation	8/230	192/18866	0.00250914	0.218634	0.208551	SCN1B/TBX20/ROBO2/GRID2/MAP2/RORA/CBLN1/TOX	8
GO:0007157	heterophilic cell-cell adhesion via plasma membrane cell adhesion molecules	4/230	47/18866	0.00254564	0.218634	0.208551	CADM3/GRID2/CEACAM8/CBLN1	4
GO:0031349	positive regulation of defense response	12/230	385/18866	0.0028099	0.234627	0.223806	SNCA/C2CD4B/RASGRP1/MEF2C/PSMA1/ITGA2/AIM2/EGFR/NPY5R/POLR3G/NOD2/C2CD4A	12
GO:0003151	outflow tract morphogenesis	5/230	80/18866	0.00295183	0.236991	0.226061	NPY1R/TBX20/ROBO2/MEF2C/NPY5R	5
GO:0021697	cerebellar cortex formation	3/230	24/18866	0.00299589	0.236991	0.226061	GRID2/RORA/CBLN1	3
GO:0019933	cAMP-mediated signaling	8/230	199/18866	0.00312547	0.240088	0.229016	FSHR/LHCGR/CALCB/PDE3B/CALCA/PDE4D/ADGRB3/GNA13	8
GO:0021695	cerebellar cortex development	4/230	50/18866	0.00319479	0.240088	0.229016	SEZ6L/GRID2/RORA/CBLN1	4
GO:0050729	positive regulation of inflammatory response	7/230	158/18866	0.0032917	0.241338	0.230208	SNCA/C2CD4B/ITGA2/EGFR/NPY5R/NOD2/C2CD4A	7
GO:2000311	regulation of AMPA receptor activity	3/230	25/18866	0.00337407	0.241487	0.23035	MEF2C/CACNG4/CACNG5	3
GO:0001570	vasculogenesis	5/230	83/18866	0.00346192	0.242013	0.230851	CEACAM1/TBX20/MYO18B/WNT7B/SPRED1	5
GO:1904861	excitatory synapse assembly	3/230	26/18866	0.00378017	0.258255	0.246344	NRXN1/GRID2/CBLN1	3
GO:0050890	cognition	10/230	302/18866	0.00406853	0.271778	0.259244	LHCGR/MEF2C/NRXN1/GTF2A1L/ADGRB3/MEIS2/EGFR/CHL1/PLK2/RP9	10
GO:0015721	bile acid and bile salt transport	3/230	29/18866	0.00517201	0.309406	0.295136	SLC10A2/CEACAM1/AKR1C1	3
GO:0003231	cardiac ventricle development	6/230	131/18866	0.00543192	0.309406	0.295136	LTBP1/TBX20/ROBO2/MEF2C/NPY5R/NRG1	6
GO:0010469	regulation of signaling receptor activity	7/230	174/18866	0.00556615	0.309406	0.295136	TAFA4/RGS9/PDE4D/MEF2C/CACNG4/CACNG5/TAFA1	7
GO:0048265	response to pain	3/230	30/18866	0.0056956	0.309406	0.295136	CALCA/SLC6A2/THBS1	3
GO:0050727	regulation of inflammatory response	12/230	425/18866	0.00613062	0.309406	0.295136	SNCA/C2CD4B/SIRPA/CYLD/PSMA1/AOAH/ITGA2/RORA/EGFR/NPY5R/NOD2/C2CD4A	12
GO:0010749	regulation of nitric oxide mediated signal transduction	2/230	10/18866	0.00624349	0.309406	0.295136	THBS1/EGFR	2
GO:0030647	aminoglycoside antibiotic metabolic process	2/230	10/18866	0.00624349	0.309406	0.295136	AKR1C2/AKR1C1	2
GO:2000109	regulation of macrophage apoptotic process	2/230	10/18866	0.00624349	0.309406	0.295136	MEF2C/NOD2	2
GO:2000288	positive regulation of myoblast proliferation	2/230	10/18866	0.00624349	0.309406	0.295136	MEIS2/MEGF10	2
GO:0002675	positive regulation of acute inflammatory response	3/230	31/18866	0.00624982	0.309406	0.295136	C2CD4B/NPY5R/C2CD4A	3
GO:0050974	detection of mechanical stimulus involved in sensory perception	3/230	31/18866	0.00624982	0.309406	0.295136	HPN/ITGA2/ADGRV1	3
GO:0060292	long-term synaptic depression	3/230	31/18866	0.00624982	0.309406	0.295136	GRID2/CBLN1/PLK2	3
GO:0097106	postsynaptic density organization	3/230	32/18866	0.00683513	0.309406	0.295136	NRXN1/GRID2/CBLN1	3
GO:1901889	negative regulation of cell junction assembly	3/230	32/18866	0.00683513	0.309406	0.295136	ROBO2/THBS1/CBLN1	3
GO:0034329	cell junction assembly	12/230	434/18866	0.0071934	0.309406	0.295136	SNCA/ROBO2/GAP43/MEF2C/NRXN1/GRID2/ADGRB3/ITGA2/THBS1/CBLN1/NRG1/CBLN4	12
GO:0050807	regulation of synapse organization	8/230	229/18866	0.00719709	0.309406	0.295136	SNCA/ROBO2/GAP43/MEF2C/NRXN1/GRID2/ADGRB3/CBLN1	8
GO:0021696	cerebellar cortex morphogenesis	3/230	33/18866	0.00745193	0.309406	0.295136	GRID2/RORA/CBLN1	3
GO:0046328	regulation of JNK cascade	7/230	184/18866	0.00748793	0.309406	0.295136	IGF1R/SIRPA/CYLD/RASGRP1/EGFR/NOD2/WNT7B	7
GO:0002604	regulation of dendritic cell antigen processing and presentation	2/230	11/18866	0.00756993	0.309406	0.295136	THBS1/NOD2	2
GO:0008611	ether lipid biosynthetic process	2/230	11/18866	0.00756993	0.309406	0.295136	LPCAT2/FAR1	2
GO:0016078	tRNA catabolic process	2/230	11/18866	0.00756993	0.309406	0.295136	SLFN11/SLFN13	2
GO:0046504	glycerol ether biosynthetic process	2/230	11/18866	0.00756993	0.309406	0.295136	LPCAT2/FAR1	2
GO:0097384	cellular lipid biosynthetic process	2/230	11/18866	0.00756993	0.309406	0.295136	LPCAT2/FAR1	2
GO:0001654	eye development	11/230	384/18866	0.00769963	0.309406	0.295136	CRYBB2/UNC45B/CRYBA4/CRYBB1/MEIS2/SOX2/EGFR/ZHX2/NKD1/WNT7B/SPRED1	11
GO:1900449	regulation of glutamate receptor signaling pathway	4/230	64/18866	0.0077233	0.309406	0.295136	RGS9/MEF2C/CACNG4/CACNG5	4
GO:0007215	glutamate receptor signaling pathway	5/230	101/18866	0.0079234	0.309406	0.295136	RGS9/MEF2C/GRID2/CACNG4/CACNG5	5
GO:0007188	adenylate cyclase-modulating G protein-coupled receptor signaling pathway	8/230	233/18866	0.00795165	0.309406	0.295136	FSHR/LHCGR/CALCB/NPY1R/CALCA/PDE4D/ADGRB3/GNA13	8
GO:0098664	G protein-coupled serotonin receptor signaling pathway	3/230	34/18866	0.00810061	0.309406	0.295136	OR10H5/OR10H2/OR10H1	3
GO:0150063	visual system development	11/230	388/18866	0.00828748	0.309406	0.295136	CRYBB2/UNC45B/CRYBA4/CRYBB1/MEIS2/SOX2/EGFR/ZHX2/NKD1/WNT7B/SPRED1	11
GO:0048661	positive regulation of smooth muscle cell proliferation	5/230	103/18866	0.00858824	0.309406	0.295136	MMP2/ITGA2/THBS1/EGFR/NPY5R	5
GO:0060079	excitatory postsynaptic potential	5/230	103/18866	0.00858824	0.309406	0.295136	IGSF11/MEF2C/NRXN1/GRID2/CBLN1	5
GO:1905606	regulation of presynapse assembly	3/230	35/18866	0.00878153	0.309406	0.295136	SNCA/NRXN1/CBLN1	3
GO:0002468	dendritic cell antigen processing and presentation	2/230	12/18866	0.00901136	0.309406	0.295136	THBS1/NOD2	2
GO:0003207	cardiac chamber formation	2/230	12/18866	0.00901136	0.309406	0.295136	TBX20/MEF2C	2
GO:0010755	regulation of plasminogen activation	2/230	12/18866	0.00901136	0.309406	0.295136	HPN/THBS1	2
GO:0051583	dopamine uptake involved in synaptic transmission	2/230	12/18866	0.00901136	0.309406	0.295136	SNCA/SLC6A2	2
GO:0051934	catecholamine uptake involved in synaptic transmission	2/230	12/18866	0.00901136	0.309406	0.295136	SNCA/SLC6A2	2
GO:0060536	cartilage morphogenesis	2/230	12/18866	0.00901136	0.309406	0.295136	MEF2C/WNT7B	2
GO:0071107	response to parathyroid hormone	2/230	12/18866	0.00901136	0.309406	0.295136	MEF2C/ITGA2	2
GO:0071888	macrophage apoptotic process	2/230	12/18866	0.00901136	0.309406	0.295136	MEF2C/NOD2	2
GO:1901503	ether biosynthetic process	2/230	12/18866	0.00901136	0.309406	0.295136	LPCAT2/FAR1	2
GO:0051965	positive regulation of synapse assembly	4/230	67/18866	0.00905778	0.309406	0.295136	NRXN1/GRID2/ADGRB3/CBLN1	4
GO:0070613	regulation of protein processing	4/230	67/18866	0.00905778	0.309406	0.295136	TMEM98/HPN/THBS1/SPON1	4
GO:0048880	sensory system development	11/230	394/18866	0.00923403	0.311352	0.296993	CRYBB2/UNC45B/CRYBA4/CRYBB1/MEIS2/SOX2/EGFR/ZHX2/NKD1/WNT7B/SPRED1	11
GO:0050803	regulation of synapse structure or activity	8/230	240/18866	0.00941329	0.311352	0.296993	SNCA/ROBO2/GAP43/MEF2C/NRXN1/GRID2/ADGRB3/CBLN1	8
GO:0099174	regulation of presynapse organization	3/230	36/18866	0.009495	0.311352	0.296993	SNCA/NRXN1/CBLN1	3
GO:1902115	regulation of organelle assembly	7/230	194/18866	0.00986184	0.311352	0.296993	CYLD/GAP43/MEF2C/NRXN1/GRID2/CBLN1/PLK2	7
GO:1903317	regulation of protein maturation	4/230	69/18866	0.010026	0.311352	0.296993	TMEM98/HPN/THBS1/SPON1	4
GO:0050804	modulation of chemical synaptic transmission	12/230	454/18866	0.0100747	0.311352	0.296993	SNCA/IGSF11/MEF2C/NRXN1/APBA1/GRID2/CBLN1/EGFR/NPY5R/PLK2/CACNG4/CACNG5	12
GO:0099177	regulation of trans-synaptic signaling	12/230	455/18866	0.0102393	0.311352	0.296993	SNCA/IGSF11/MEF2C/NRXN1/APBA1/GRID2/CBLN1/EGFR/NPY5R/PLK2/CACNG4/CACNG5	12
GO:0033002	muscle cell proliferation	8/230	244/18866	0.0103337	0.311352	0.296993	TBX20/MMP2/MEF2C/ITGA2/THBS1/EGFR/NPY5R/MEGF10	8
GO:0006264	mitochondrial DNA replication	2/230	13/18866	0.0105648	0.311352	0.296993	LIG3/SSBP1	2
GO:0021681	cerebellar granular layer development	2/230	13/18866	0.0105648	0.311352	0.296993	GRID2/CBLN1	2
GO:0031115	negative regulation of microtubule polymerization	2/230	13/18866	0.0105648	0.311352	0.296993	SNCA/MAP2	2
GO:0032823	regulation of natural killer cell differentiation	2/230	13/18866	0.0105648	0.311352	0.296993	RASGRP1/TOX	2
GO:0050910	detection of mechanical stimulus involved in sensory perception of sound	2/230	13/18866	0.0105648	0.311352	0.296993	HPN/ADGRV1	2
GO:0071872	cellular response to epinephrine stimulus	2/230	13/18866	0.0105648	0.311352	0.296993	SNCA/PDE4D	2
GO:0019226	transmission of nerve impulse	4/230	72/18866	0.0116002	0.331131	0.31586	SCN1B/ITGA2/CACNG4/CACNG5	4
GO:0007190	activation of adenylate cyclase activity	3/230	39/18866	0.0118337	0.331131	0.31586	FSHR/LHCGR/CALCA	3
GO:0007210	serotonin receptor signaling pathway	3/230	39/18866	0.0118337	0.331131	0.31586	OR10H5/OR10H2/OR10H1	3
GO:0099565	chemical synaptic transmission, postsynaptic	5/230	112/18866	0.01206	0.331131	0.31586	IGSF11/MEF2C/NRXN1/GRID2/CBLN1	5
GO:0003208	cardiac ventricle morphogenesis	4/230	73/18866	0.0121582	0.331131	0.31586	TBX20/MEF2C/NPY5R/NRG1	4
GO:0021781	glial cell fate commitment	2/230	14/18866	0.0122274	0.331131	0.31586	SOX2/NRG1	2
GO:0045176	apical protein localization	2/230	14/18866	0.0122274	0.331131	0.31586	INSC/CELSR1	2
GO:0060732	positive regulation of inositol phosphate biosynthetic process	2/230	14/18866	0.0122274	0.331131	0.31586	LHCGR/SNCA	2
GO:1900452	regulation of long-term synaptic depression	2/230	14/18866	0.0122274	0.331131	0.31586	GRID2/CBLN1	2
GO:0021587	cerebellum morphogenesis	3/230	40/18866	0.0126801	0.340326	0.324631	GRID2/RORA/CBLN1	3
GO:0070372	regulation of ERK1 and ERK2 cascade	9/230	306/18866	0.0130466	0.347064	0.331058	FSHR/CEACAM1/SIRPA/RASGRP1/EGFR/NPY5R/NOD2/BMPER/SPRED1	9
GO:0031623	receptor internalization	5/230	115/18866	0.0134017	0.353383	0.337085	SNCA/CEACAM1/GRK3/CACNG4/CACNG5	5
GO:0033555	multicellular organismal response to stress	4/230	76/18866	0.0139342	0.353551	0.337246	CALCA/SLC6A2/MEF2C/THBS1	4
GO:0032252	secretory granule localization	2/230	15/18866	0.0139962	0.353551	0.337246	RASGRP1/MAP2	2
GO:0043517	positive regulation of DNA damage response, signal transduction by p53 class mediator	2/230	15/18866	0.0139962	0.353551	0.337246	EEF1E1/SPRED1	2
GO:0060134	prepulse inhibition	2/230	15/18866	0.0139962	0.353551	0.337246	NRXN1/GRID2	2
GO:2000345	regulation of hepatocyte proliferation	2/230	15/18866	0.0139962	0.353551	0.337246	CEACAM1/HPN	2
GO:0009612	response to mechanical stimulus	7/230	209/18866	0.0143921	0.360523	0.343896	NRXN1/HPN/ITGA2/MEIS2/THBS1/EGFR/ADGRV1	7
GO:0007254	JNK cascade	7/230	213/18866	0.0158165	0.378575	0.361116	IGF1R/SIRPA/CYLD/RASGRP1/EGFR/NOD2/WNT7B	7
GO:0099601	regulation of neurotransmitter receptor activity	4/230	79/18866	0.0158669	0.378575	0.361116	RGS9/MEF2C/CACNG4/CACNG5	4
GO:0010919	regulation of inositol phosphate biosynthetic process	2/230	16/18866	0.0158684	0.378575	0.361116	LHCGR/SNCA	2
GO:0071871	response to epinephrine	2/230	16/18866	0.0158684	0.378575	0.361116	SNCA/PDE4D	2
GO:1900451	positive regulation of glutamate receptor signaling pathway	2/230	16/18866	0.0158684	0.378575	0.361116	RGS9/CACNG4	2
GO:1904862	inhibitory synapse assembly	2/230	16/18866	0.0158684	0.378575	0.361116	CBLN1/CBLN4	2
GO:0021575	hindbrain morphogenesis	3/230	44/18866	0.0164057	0.380361	0.36282	GRID2/RORA/CBLN1	3
GO:1903539	protein localization to postsynaptic membrane	3/230	44/18866	0.0164057	0.380361	0.36282	GPHN/CACNG4/CACNG5	3
GO:0051961	negative regulation of nervous system development	9/230	319/18866	0.0166772	0.380361	0.36282	TMEM98/ROBO2/MAP2/SOX2/CBLN1/PLK2/NRG1/ZHX2/MINAR1	9
GO:0007156	homophilic cell adhesion via plasma membrane adhesion molecules	6/230	168/18866	0.0171714	0.380361	0.36282	IGSF11/CEACAM1/CADM3/ROBO2/CELSR1/PCDH18	6
GO:0043114	regulation of vascular permeability	3/230	45/18866	0.0174228	0.380361	0.36282	C2CD4B/CEACAM1/C2CD4A	3
GO:0098815	modulation of excitatory postsynaptic potential	3/230	45/18866	0.0174228	0.380361	0.36282	IGSF11/NRXN1/CBLN1	3
GO:0007601	visual perception	7/230	218/18866	0.0177344	0.380361	0.36282	CRYBB2/BBS9/RGS9/DNAJC19/CRYBA4/CRYBB1/ADGRV1	7
GO:0003128	heart field specification	2/230	17/18866	0.0178413	0.380361	0.36282	ROBO2/MEF2C	2
GO:0003184	pulmonary valve morphogenesis	2/230	17/18866	0.0178413	0.380361	0.36282	TBX20/ROBO2	2
GO:0006266	DNA ligation	2/230	17/18866	0.0178413	0.380361	0.36282	TFIP11/LIG3	2
GO:0032695	negative regulation of interleukin-12 production	2/230	17/18866	0.0178413	0.380361	0.36282	THBS1/TIGIT	2
GO:0042448	progesterone metabolic process	2/230	17/18866	0.0178413	0.380361	0.36282	AKR1C2/AKR1C1	2
GO:0090494	dopamine uptake	2/230	17/18866	0.0178413	0.380361	0.36282	SNCA/SLC6A2	2
GO:0098962	regulation of postsynaptic neurotransmitter receptor activity	2/230	17/18866	0.0178413	0.380361	0.36282	CACNG4/CACNG5	2
GO:0099558	maintenance of synapse structure	2/230	17/18866	0.0178413	0.380361	0.36282	ADGRB3/CBLN1	2
GO:0050982	detection of mechanical stimulus	3/230	46/18866	0.0184743	0.38613	0.368323	HPN/ITGA2/ADGRV1	3
GO:0070371	ERK1 and ERK2 cascade	9/230	325/18866	0.0185819	0.38613	0.368323	FSHR/CEACAM1/SIRPA/RASGRP1/EGFR/NPY5R/NOD2/BMPER/SPRED1	9
GO:0050806	positive regulation of synaptic transmission	6/230	172/18866	0.0190492	0.38613	0.368323	IGSF11/NRXN1/EGFR/PLK2/CACNG4/CACNG5	6
GO:0050953	sensory perception of light stimulus	7/230	222/18866	0.0193826	0.38613	0.368323	CRYBB2/BBS9/RGS9/DNAJC19/CRYBA4/CRYBB1/ADGRV1	7
GO:0045913	positive regulation of carbohydrate metabolic process	4/230	84/18866	0.0194468	0.38613	0.368323	LHCGR/SNCA/ZBTB20/SLC4A4	4
GO:0048660	regulation of smooth muscle cell proliferation	6/230	173/18866	0.0195398	0.38613	0.368323	MMP2/MEF2C/ITGA2/THBS1/EGFR/NPY5R	6
GO:0099173	postsynapse organization	6/230	173/18866	0.0195398	0.38613	0.368323	IGF1R/GPHN/GAP43/NRXN1/GRID2/CBLN1	6
GO:0050919	negative chemotaxis	3/230	47/18866	0.0195603	0.38613	0.368323	ROBO2/UNC5C/NRG1	3
GO:0014066	regulation of phosphatidylinositol 3-kinase signaling	5/230	127/18866	0.0197687	0.38613	0.368323	FSHR/IGF1R/CEACAM1/RASGRP1/EGFR	5
GO:0043652	engulfment of apoptotic cell	2/230	18/18866	0.0199121	0.38613	0.368323	THBS1/MEGF10	2
GO:0071371	cellular response to gonadotropin stimulus	2/230	18/18866	0.0199121	0.38613	0.368323	FSHR/LHCGR	2
GO:0090036	regulation of protein kinase C signaling	2/230	18/18866	0.0199121	0.38613	0.368323	SEZ6L/ADGRV1	2
GO:0090493	catecholamine uptake	2/230	18/18866	0.0199121	0.38613	0.368323	SNCA/SLC6A2	2
GO:0003205	cardiac chamber development	6/230	174/18866	0.0200388	0.38613	0.368323	LTBP1/TBX20/ROBO2/MEF2C/NPY5R/NRG1	6
GO:0035418	protein localization to synapse	4/230	85/18866	0.0202177	0.38613	0.368323	GPHN/NRXN1/CACNG4/CACNG5	4
GO:0043154	negative regulation of cysteine-type endopeptidase activity involved in apoptotic process	4/230	85/18866	0.0202177	0.38613	0.368323	SNCA/NLE1/RFFL/THBS1	4
GO:0048659	smooth muscle cell proliferation	6/230	175/18866	0.0205465	0.38613	0.368323	MMP2/MEF2C/ITGA2/THBS1/EGFR/NPY5R	6
GO:0050680	negative regulation of epithelial cell proliferation	6/230	175/18866	0.0205465	0.38613	0.368323	CEACAM1/MEF2C/HPN/SOX2/THBS1/SCG2	6
GO:0032648	regulation of interferon-beta production	3/230	48/18866	0.020681	0.38613	0.368323	SIRPA/ZBTB20/POLR3G	3
GO:0062237	protein localization to postsynapse	3/230	48/18866	0.020681	0.38613	0.368323	GPHN/CACNG4/CACNG5	3
GO:0002673	regulation of acute inflammatory response	3/230	49/18866	0.0218362	0.399802	0.381364	C2CD4B/NPY5R/C2CD4A	3
GO:0002862	negative regulation of inflammatory response to antigenic stimulus	2/230	19/18866	0.0220782	0.399802	0.381364	PSMA1/NPY5R	2
GO:0032026	response to magnesium ion	2/230	19/18866	0.0220782	0.399802	0.381364	SNCA/THBS1	2
GO:0046485	ether lipid metabolic process	2/230	19/18866	0.0220782	0.399802	0.381364	LPCAT2/FAR1	2
GO:2000104	negative regulation of DNA-dependent DNA replication	2/230	19/18866	0.0220782	0.399802	0.381364	SLFN11/LIG3	2
GO:0003206	cardiac chamber morphogenesis	5/230	131/18866	0.0222659	0.400787	0.382303	TBX20/ROBO2/MEF2C/NPY5R/NRG1	5
GO:0032608	interferon-beta production	3/230	50/18866	0.0230261	0.407155	0.388378	SIRPA/ZBTB20/POLR3G	3
GO:0032760	positive regulation of tumor necrosis factor production	3/230	50/18866	0.0230261	0.407155	0.388378	RASGRP1/ZBTB20/NOD2	3
GO:0099054	presynapse assembly	3/230	50/18866	0.0230261	0.407155	0.388378	SNCA/NRXN1/CBLN1	3
GO:0065002	intracellular protein transmembrane transport	3/230	51/18866	0.0242506	0.415941	0.396759	DNAJC19/LONP2/TRAM1L1	3
GO:0002577	regulation of antigen processing and presentation	2/230	20/18866	0.024337	0.415941	0.396759	THBS1/NOD2	2
GO:0006607	NLS-bearing protein import into nucleus	2/230	20/18866	0.024337	0.415941	0.396759	KPNA2/RGPD4	2
GO:0032816	positive regulation of natural killer cell activation	2/230	20/18866	0.024337	0.415941	0.396759	RASGRP1/TOX	2
GO:1902644	tertiary alcohol metabolic process	2/230	20/18866	0.024337	0.415941	0.396759	AKR1C2/AKR1C1	2
GO:1903351	cellular response to dopamine	4/230	90/18866	0.0243532	0.415941	0.396759	OR10H5/RGS9/OR10H2/OR10H1	4
GO:0019932	second-messenger-mediated signaling	11/230	456/18866	0.0245954	0.417706	0.398442	FSHR/LHCGR/CALCB/PDE3B/CALCA/PDE4D/ADGRB3/THBS1/EGFR/GNA13/NRG1	11
GO:1903350	response to dopamine	4/230	91/18866	0.0252371	0.423658	0.40412	OR10H5/RGS9/OR10H2/OR10H1	4
GO:0003179	heart valve morphogenesis	3/230	52/18866	0.0255097	0.423658	0.40412	TBX20/ROBO2/MEF2C	3
GO:0072666	establishment of protein localization to vacuole	3/230	52/18866	0.0255097	0.423658	0.40412	VPS13C/CACNG4/CACNG5	3
GO:1903557	positive regulation of tumor necrosis factor superfamily cytokine production	3/230	52/18866	0.0255097	0.423658	0.40412	RASGRP1/ZBTB20/NOD2	3
GO:2001257	regulation of cation channel activity	6/230	185/18866	0.0261095	0.424058	0.404501	SCN1B/RGS9/PDE4D/MEF2C/CACNG4/CACNG5	6
GO:0032872	regulation of stress-activated MAPK cascade	7/230	237/18866	0.0265171	0.424058	0.404501	IGF1R/SIRPA/CYLD/RASGRP1/EGFR/NOD2/WNT7B	7
GO:0003177	pulmonary valve development	2/230	21/18866	0.026686	0.424058	0.404501	TBX20/ROBO2	2
GO:0006662	glycerol ether metabolic process	2/230	21/18866	0.026686	0.424058	0.404501	LPCAT2/FAR1	2
GO:0016075	rRNA catabolic process	2/230	21/18866	0.026686	0.424058	0.404501	SLFN11/SLFN13	2
GO:0016137	glycoside metabolic process	2/230	21/18866	0.026686	0.424058	0.404501	AKR1C2/AKR1C1	2
GO:0072574	hepatocyte proliferation	2/230	21/18866	0.026686	0.424058	0.404501	CEACAM1/HPN	2
GO:0072575	epithelial cell proliferation involved in liver morphogenesis	2/230	21/18866	0.026686	0.424058	0.404501	CEACAM1/HPN	2
GO:0099172	presynapse organization	3/230	53/18866	0.0268034	0.424058	0.404501	SNCA/NRXN1/CBLN1	3
GO:2000117	negative regulation of cysteine-type endopeptidase activity	4/230	93/18866	0.0270624	0.425914	0.406272	SNCA/NLE1/RFFL/THBS1	4
GO:2000116	regulation of cysteine-type endopeptidase activity	7/230	239/18866	0.0275874	0.431916	0.411996	SNCA/NLE1/RFFL/APAF1/SOX2/THBS1/AIM2	7
GO:1904062	regulation of cation transmembrane transport	9/230	349/18866	0.0277988	0.43297	0.413002	SNCA/CACNG1/SCN1B/RGS9/PDE4D/MEF2C/CACNG4/CACNG5/NPSR1	9
GO:0070302	regulation of stress-activated protein kinase signaling cascade	7/230	240/18866	0.0281334	0.435923	0.415819	IGF1R/SIRPA/CYLD/RASGRP1/EGFR/NOD2/WNT7B	7
GO:0051668	localization within membrane	4/230	95/18866	0.0289648	0.437711	0.417524	GPHN/NRXN1/CACNG4/CACNG5	4
GO:0001779	natural killer cell differentiation	2/230	22/18866	0.0291225	0.437711	0.417524	RASGRP1/TOX	2
GO:0006925	inflammatory cell apoptotic process	2/230	22/18866	0.0291225	0.437711	0.417524	MEF2C/NOD2	2
GO:0043369	CD4-positive or CD8-positive, alpha-beta T cell lineage commitment	2/230	22/18866	0.0291225	0.437711	0.417524	CYLD/TOX	2
GO:0072576	liver morphogenesis	2/230	22/18866	0.0291225	0.437711	0.417524	CEACAM1/HPN	2
GO:1901798	positive regulation of signal transduction by p53 class mediator	2/230	22/18866	0.0291225	0.437711	0.417524	EEF1E1/SPRED1	2
GO:0001706	endoderm formation	3/230	55/18866	0.0294942	0.441092	0.42075	TBX20/MMP2/SOX2	3
GO:0016525	negative regulation of angiogenesis	6/230	192/18866	0.030549	0.452367	0.431504	PDE3B/ADGRB3/THBS1/PLK2/MINAR1/SPRED1	6
GO:0048015	phosphatidylinositol-mediated signaling	6/230	192/18866	0.030549	0.452367	0.431504	FSHR/IGF1R/CEACAM1/RASGRP1/CA8/EGFR	6
GO:0031639	plasminogen activation	2/230	23/18866	0.0316441	0.465533	0.444063	HPN/THBS1	2
GO:0060078	regulation of postsynaptic membrane potential	5/230	144/18866	0.0317611	0.465533	0.444063	IGSF11/MEF2C/NRXN1/GRID2/CBLN1	5
GO:2000181	negative regulation of blood vessel morphogenesis	6/230	194/18866	0.0319028	0.465533	0.444063	PDE3B/ADGRB3/THBS1/PLK2/MINAR1/SPRED1	6
GO:0019748	secondary metabolic process	3/230	57/18866	0.0323224	0.467121	0.445578	PAM/AKR1C2/AKR1C1	3
GO:0097120	receptor localization to synapse	3/230	57/18866	0.0323224	0.467121	0.445578	GPHN/CACNG4/CACNG5	3
GO:0048017	inositol lipid-mediated signaling	6/230	196/18866	0.0332951	0.472253	0.450473	FSHR/IGF1R/CEACAM1/RASGRP1/CA8/EGFR	6
GO:0002011	morphogenesis of an epithelial sheet	3/230	58/18866	0.0337878	0.472253	0.450473	CEACAM1/TBX20/ARHGAP24	3
GO:0048511	rhythmic process	8/230	305/18866	0.0339102	0.472253	0.450473	FSHR/LHCGR/PAM/SRRD/ROBO2/RORA/EGFR/NPY5R	8
GO:0003272	endocardial cushion formation	2/230	24/18866	0.0342485	0.472253	0.450473	TBX20/ROBO2	2
GO:0032891	negative regulation of organic acid transport	2/230	24/18866	0.0342485	0.472253	0.450473	THBS1/NPY5R	2
GO:0034035	purine ribonucleoside bisphosphate metabolic process	2/230	24/18866	0.0342485	0.472253	0.450473	TPST2/PAPSS1	2
GO:0045821	positive regulation of glycolytic process	2/230	24/18866	0.0342485	0.472253	0.450473	ZBTB20/SLC4A4	2
GO:0050427	3'-phosphoadenosine 5'-phosphosulfate metabolic process	2/230	24/18866	0.0342485	0.472253	0.450473	TPST2/PAPSS1	2
GO:2000291	regulation of myoblast proliferation	2/230	24/18866	0.0342485	0.472253	0.450473	MEIS2/MEGF10	2
GO:2000637	positive regulation of gene silencing by miRNA	2/230	24/18866	0.0342485	0.472253	0.450473	FXR1/EGFR	2
GO:0007626	locomotory behavior	6/230	198/18866	0.0347263	0.474488	0.452605	NPY1R/APBA1/SEZ6L/CHL1/NRG1/CELSR1	6
GO:0043112	receptor metabolic process	6/230	198/18866	0.0347263	0.474488	0.452605	SNCA/CEACAM1/GRK3/NRG1/CACNG4/CACNG5	6
GO:0061337	cardiac conduction	5/230	148/18866	0.0351219	0.47557	0.453638	CACNG1/SCN1B/PDE4D/CACNG4/CACNG5	5
GO:1903670	regulation of sprouting angiogenesis	5/230	148/18866	0.0351219	0.47557	0.453638	CEACAM1/THBS1/PLK2/BMPER/SPRED1	5
GO:0044843	cell cycle G1/S phase transition	8/230	310/18866	0.0367735	0.480612	0.458447	SLFN11/CDK17/BRD7/CCNH/PLPP2/EGFR/RBL2/PLK2	8
GO:0071806	protein transmembrane transport	3/230	60/18866	0.0368204	0.480612	0.458447	DNAJC19/LONP2/TRAM1L1	3
GO:0010738	regulation of protein kinase A signaling	2/230	25/18866	0.0369333	0.480612	0.458447	FSHR/ADGRV1	2
GO:0010954	positive regulation of protein processing	2/230	25/18866	0.0369333	0.480612	0.458447	HPN/SPON1	2
GO:0015874	norepinephrine transport	2/230	25/18866	0.0369333	0.480612	0.458447	SNCA/SLC6A2	2
GO:0050927	positive regulation of positive chemotaxis	2/230	25/18866	0.0369333	0.480612	0.458447	ITGA2/SCG2	2
GO:0060148	positive regulation of posttranscriptional gene silencing	2/230	25/18866	0.0369333	0.480612	0.458447	FXR1/EGFR	2
GO:0062149	detection of stimulus involved in sensory perception of pain	2/230	25/18866	0.0369333	0.480612	0.458447	CALCA/ITGA2	2
GO:1905809	negative regulation of synapse organization	2/230	25/18866	0.0369333	0.480612	0.458447	ROBO2/CBLN1	2
GO:1901890	positive regulation of cell junction assembly	4/230	103/18866	0.0373531	0.48398	0.46166	NRXN1/GRID2/ADGRB3/CBLN1	4
GO:0003170	heart valve development	3/230	61/18866	0.0383874	0.489172	0.466612	TBX20/ROBO2/MEF2C	3
GO:0043954	cellular component maintenance	3/230	61/18866	0.0383874	0.489172	0.466612	IGF1R/ADGRB3/CBLN1	3
GO:1903169	regulation of calcium ion transmembrane transport	5/230	152/18866	0.038695	0.489172	0.466612	SNCA/CACNG1/RGS9/PDE4D/NPSR1	5
GO:0021549	cerebellum development	4/230	105/18866	0.0396462	0.489172	0.466612	SEZ6L/GRID2/RORA/CBLN1	4
GO:1902414	protein localization to cell junction	4/230	105/18866	0.0396462	0.489172	0.466612	GPHN/NRXN1/CACNG4/CACNG5	4
GO:2001022	positive regulation of response to DNA damage stimulus	4/230	105/18866	0.0396462	0.489172	0.466612	FXR1/EEF1E1/EGFR/SPRED1	4
GO:0018904	ether metabolic process	2/230	26/18866	0.039696	0.489172	0.466612	LPCAT2/FAR1	2
GO:0030318	melanocyte differentiation	2/230	26/18866	0.039696	0.489172	0.466612	MEF2C/HPS4	2
GO:0043951	negative regulation of cAMP-mediated signaling	2/230	26/18866	0.039696	0.489172	0.466612	PDE3B/PDE4D	2
GO:0050926	regulation of positive chemotaxis	2/230	26/18866	0.039696	0.489172	0.466612	ITGA2/SCG2	2
GO:0060074	synapse maturation	2/230	26/18866	0.039696	0.489172	0.466612	NRXN1/SEZ6L	2
GO:0055025	positive regulation of cardiac muscle tissue development	3/230	62/18866	0.039988	0.489172	0.466612	TBX20/MEF2C/NRG1	3
GO:0032102	negative regulation of response to external stimulus	10/230	433/18866	0.0401869	0.489172	0.466612	CEACAM1/SIRPA/ROBO2/NRXN1/PSMA1/AOAH/GRID2/RORA/THBS1/NPY5R	10
GO:0014065	phosphatidylinositol 3-kinase signaling	5/230	154/18866	0.0405618	0.489172	0.466612	FSHR/IGF1R/CEACAM1/RASGRP1/EGFR	5
GO:0062013	positive regulation of small molecule metabolic process	5/230	154/18866	0.0405618	0.489172	0.466612	LHCGR/SNCA/ZBTB20/SLC4A4/STARD4	5
GO:0007218	neuropeptide signaling pathway	4/230	106/18866	0.0408223	0.489172	0.466612	NPY1R/CALCA/NPY5R/NPSR1	4
GO:0019233	sensory perception of pain	4/230	106/18866	0.0408223	0.489172	0.466612	NPY1R/TAFA4/CALCA/ITGA2	4
GO:0035637	multicellular organismal signaling	6/230	206/18866	0.0408457	0.489172	0.466612	CACNG1/SCN1B/PDE4D/ITGA2/CACNG4/CACNG5	6
GO:1902806	regulation of cell cycle G1/S phase transition	6/230	206/18866	0.0408457	0.489172	0.466612	SLFN11/BRD7/PLPP2/EGFR/RBL2/PLK2	6
GO:1901343	negative regulation of vasculature development	6/230	207/18866	0.0416556	0.48988	0.467288	PDE3B/ADGRB3/THBS1/PLK2/MINAR1/SPRED1	6
GO:0030330	DNA damage response, signal transduction by p53 class mediator	4/230	107/18866	0.042018	0.48988	0.467288	EEF1E1/RBL2/PLK2/SPRED1	4
GO:0099175	regulation of postsynapse organization	4/230	107/18866	0.042018	0.48988	0.467288	GAP43/NRXN1/GRID2/CBLN1	4
GO:0001963	synaptic transmission, dopaminergic	2/230	27/18866	0.0425345	0.48988	0.467288	SNCA/SLC6A2	2
GO:0003148	outflow tract septum morphogenesis	2/230	27/18866	0.0425345	0.48988	0.467288	TBX20/ROBO2	2
GO:0033081	regulation of T cell differentiation in thymus	2/230	27/18866	0.0425345	0.48988	0.467288	RASGRP1/TOX	2
GO:0034698	response to gonadotropin	2/230	27/18866	0.0425345	0.48988	0.467288	FSHR/LHCGR	2
GO:0051953	negative regulation of amine transport	2/230	27/18866	0.0425345	0.48988	0.467288	SNCA/NPY5R	2
GO:0099590	neurotransmitter receptor internalization	2/230	27/18866	0.0425345	0.48988	0.467288	CACNG4/CACNG5	2
GO:1903319	positive regulation of protein maturation	2/230	27/18866	0.0425345	0.48988	0.467288	HPN/SPON1	2
GO:0002437	inflammatory response to antigenic stimulus	3/230	64/18866	0.0432891	0.49478	0.471961	RASGRP1/PSMA1/NPY5R	3
GO:0046173	polyol biosynthetic process	3/230	64/18866	0.0432891	0.49478	0.471961	LHCGR/SNCA/CYP2R1	3
GO:0031646	positive regulation of nervous system process	3/230	65/18866	0.0449892	0.500411	0.477333	IGSF11/NRXN1/ITGA2	3
GO:0001964	startle response	2/230	28/18866	0.0454465	0.500411	0.477333	NRXN1/GRID2	2
GO:0002360	T cell lineage commitment	2/230	28/18866	0.0454465	0.500411	0.477333	CYLD/TOX	2
GO:0003180	aortic valve morphogenesis	2/230	28/18866	0.0454465	0.500411	0.477333	TBX20/ROBO2	2
GO:0021680	cerebellar Purkinje cell layer development	2/230	28/18866	0.0454465	0.500411	0.477333	SEZ6L/RORA	2
GO:0031645	negative regulation of nervous system process	2/230	28/18866	0.0454465	0.500411	0.477333	TMEM98/CBLN1	2
GO:0032958	inositol phosphate biosynthetic process	2/230	28/18866	0.0454465	0.500411	0.477333	LHCGR/SNCA	2
GO:0051450	myoblast proliferation	2/230	28/18866	0.0454465	0.500411	0.477333	MEIS2/MEGF10	2
GO:1902932	positive regulation of alcohol biosynthetic process	2/230	28/18866	0.0454465	0.500411	0.477333	LHCGR/SNCA	2
GO:2000463	positive regulation of excitatory postsynaptic potential	2/230	28/18866	0.0454465	0.500411	0.477333	IGSF11/NRXN1	2
GO:0032680	regulation of tumor necrosis factor production	4/230	110/18866	0.0457233	0.501621	0.478487	SIRPA/RASGRP1/ZBTB20/NOD2	4
GO:1905207	regulation of cardiocyte differentiation	3/230	66/18866	0.0467222	0.510716	0.487163	MEF2C/EGFR/NRG1	3
GO:0032652	regulation of interleukin-1 production	4/230	111/18866	0.0469977	0.511866	0.488259	CEACAM1/SIRPA/AIM2/NOD2	4
GO:0007263	nitric oxide mediated signal transduction	2/230	29/18866	0.0484298	0.518824	0.494896	THBS1/EGFR	2
GO:0033032	regulation of myeloid cell apoptotic process	2/230	29/18866	0.0484298	0.518824	0.494896	MEF2C/NOD2	2
GO:2000727	positive regulation of cardiac muscle cell differentiation	2/230	29/18866	0.0484298	0.518824	0.494896	MEF2C/NRG1	2
GO:0043281	regulation of cysteine-type endopeptidase activity involved in apoptotic process	6/230	215/18866	0.0484995	0.518824	0.494896	SNCA/NLE1/RFFL/APAF1/SOX2/THBS1	6
GO:0070374	positive regulation of ERK1 and ERK2 cascade	6/230	215/18866	0.0484995	0.518824	0.494896	FSHR/RASGRP1/EGFR/NPY5R/NOD2/BMPER	6
GO:1903555	regulation of tumor necrosis factor superfamily cytokine production	4/230	113/18866	0.0496052	0.528771	0.504385	SIRPA/RASGRP1/ZBTB20/NOD2	4

## Sheet: PFC-Cluster3
ID	Description	GeneRatio	BgRatio	pvalue	p.adjust	qvalue	geneID	Count
GO:0051673	membrane disruption in other organism	5/801	11/18866	5.08e-05	0.246033	0.246033	DEFA1B/DEFA6/DEFA1/DEFA3/DEFA5	5
GO:0071219	cellular response to molecule of bacterial origin	22/801	222/18866	0.000203665	0.49287	0.49287	CD55/IL6/FCGR2B/DEFA1B/BMP6/DEFA6/IRF8/IL12B/TLR1/FZD5/DEFA1/DEFA3/TLR6/CXCL13/CD86/CDK19/SELENOS/IL36G/AICDA/DEFA5/HAVCR2/MTDH	22
GO:0002227	innate immune response in mucosa	6/801	26/18866	0.000637987	0.96401	0.96401	DEFA1B/DEFA6/RNASE2/DEFA1/DEFA3/DEFA5	6
GO:0071216	cellular response to biotic stimulus	22/801	246/18866	0.000836129	0.96401	0.96401	CD55/IL6/FCGR2B/DEFA1B/BMP6/DEFA6/IRF8/IL12B/TLR1/FZD5/DEFA1/DEFA3/TLR6/CXCL13/CD86/CDK19/SELENOS/IL36G/AICDA/DEFA5/HAVCR2/MTDH	22
GO:0002251	organ or tissue specific immune response	7/801	41/18866	0.00154163	0.96401	0.96401	IL6/DEFA1B/DEFA6/RNASE2/DEFA1/DEFA3/DEFA5	7
GO:0050832	defense response to fungus	7/801	41/18866	0.00154163	0.96401	0.96401	CLEC6A/DEFA1B/DEFA6/DEFA1/DEFA3/DEFA5/COTL1	7
GO:0006012	galactose metabolic process	4/801	13/18866	0.0016958	0.96401	0.96401	GLB1/PGM1/B4GALT1/PGM2	4
GO:0043312	neutrophil degranulation	35/801	487/18866	0.00175472	0.96401	0.96401	GLB1/MAN2B1/CD53/CD55/LTA4H/QSOX1/DSP/RAP1B/DEFA1B/HPSE/ACP3/ASAH1/CAB39/CD58/TXNDC5/PGM1/B4GALT1/CAT/CEACAM6/RNASE2/DEGS1/CDK13/CREG1/DEFA1/ANXA3/ARPC5/COMMD3/HEBP2/ERP44/PGM2/KCMF1/XRCC5/COTL1/CRISPLD2/CLEC4D	35
GO:0002283	neutrophil activation involved in immune response	35/801	490/18866	0.0019438	0.96401	0.96401	GLB1/MAN2B1/CD53/CD55/LTA4H/QSOX1/DSP/RAP1B/DEFA1B/HPSE/ACP3/ASAH1/CAB39/CD58/TXNDC5/PGM1/B4GALT1/CAT/CEACAM6/RNASE2/DEGS1/CDK13/CREG1/DEFA1/ANXA3/ARPC5/COMMD3/HEBP2/ERP44/PGM2/KCMF1/XRCC5/COTL1/CRISPLD2/CLEC4D	35
GO:0032508	DNA duplex unwinding	12/801	108/18866	0.00210201	0.96401	0.96401	NAV2/GTF2H1/DHX9/MCM3/DDX11/DDX1/MCM6/RAD54B/GINS2/XRCC5/HELQ/POLQ	12
GO:0019081	viral translation	4/801	15/18866	0.0030252	0.96401	0.96401	DHX9/EIF3D/EIF3G/SHFL	4
GO:0050830	defense response to Gram-positive bacterium	11/801	99/18866	0.00317103	0.96401	0.96401	IL6/DEFA1B/ANG/DROSHA/ACP5/DEFA6/DEFA1/DEFA3/RNASE6/DEFA5/HAVCR2	11
GO:0019731	antibacterial humoral response	8/801	59/18866	0.00332446	0.96401	0.96401	DEFA1B/ANG/DEFA6/SFTPD/DEFA1/DEFA3/RNASE6/DEFA5	8
GO:0050707	regulation of cytokine secretion	8/801	59/18866	0.00332446	0.96401	0.96401	SAA1/FCGR2B/CLEC6A/TLR10/TLR1/TLR6/CLEC4E/FFAR4	8
GO:0071222	cellular response to lipopolysaccharide	18/801	208/18866	0.0034031	0.96401	0.96401	CD55/IL6/DEFA1B/BMP6/DEFA6/IRF8/IL12B/DEFA1/DEFA3/CXCL13/CD86/CDK19/SELENOS/IL36G/AICDA/DEFA5/HAVCR2/MTDH	18
GO:0032392	DNA geometric change	12/801	116/18866	0.00381525	0.96401	0.96401	NAV2/GTF2H1/DHX9/MCM3/DDX11/DDX1/MCM6/RAD54B/GINS2/XRCC5/HELQ/POLQ	12
GO:0042035	regulation of cytokine biosynthetic process	4/801	16/18866	0.00389945	0.96401	0.96401	GATA3/IL12B/IGF2BP3/IL17F	4
GO:0042273	ribosomal large subunit biogenesis	9/801	74/18866	0.00400756	0.96401	0.96401	FASTKD2/NVL/MDN1/URB1/PAK1IP1/PPAN/RPF2/ZNF622/MALSU1	9
GO:0042832	defense response to protozoan	5/801	26/18866	0.00426192	0.96401	0.96401	LYST/DEFA1B/IRF8/IL12B/DEFA1	5
GO:0002367	cytokine production involved in immune response	11/801	104/18866	0.00463921	0.96401	0.96401	CD55/IL6/GATA3/BCL6/INAVA/IL12B/MAP3K7/FZD5/DDX1/MAVS/CLNK	11
GO:0016246	RNA interference	4/801	17/18866	0.00492996	0.96401	0.96401	DROSHA/CLP1/DHX9/TSN	4
GO:0090494	dopamine uptake	4/801	17/18866	0.00492996	0.96401	0.96401	GDNF/SLC22A1/SLC22A2/SLC22A3	4
GO:0002385	mucosal immune response	6/801	38/18866	0.00496487	0.96401	0.96401	DEFA1B/DEFA6/RNASE2/DEFA1/DEFA3/DEFA5	6
GO:0001562	response to protozoan	5/801	27/18866	0.00505075	0.96401	0.96401	LYST/DEFA1B/IRF8/IL12B/DEFA1	5
GO:0002237	response to molecule of bacterial origin	26/801	356/18866	0.00525927	0.96401	0.96401	CD55/IL6/FCGR2B/DEFA1B/WDR83/ACP5/INAVA/BMP6/DEFA6/IRF8/IL12B/TLR1/FZD5/DEFA1/AKAP12/DEFA3/TLR6/CXCL13/CD86/CDK19/SELENOS/IL36G/AICDA/DEFA5/HAVCR2/MTDH	26
GO:0002335	mature B cell differentiation	5/801	28/18866	0.00593763	0.96401	0.96401	IL6/FCGR2B/CDH17/CMTM7/NKX2-3	5
GO:0090493	catecholamine uptake	4/801	18/18866	0.00612839	0.96401	0.96401	GDNF/SLC22A1/SLC22A2/SLC22A3	4
GO:0001773	myeloid dendritic cell activation	5/801	29/18866	0.00692861	0.96401	0.96401	SLAMF1/RBPJ/BATF3/HAVCR2/CLEC4D	5
GO:1904659	glucose transmembrane transport	11/801	110/18866	0.00706199	0.96401	0.96401	SLC2A9/GRB10/ZDHHC7/CREBL2/PRKCI/CLIP3/ITLN1/SELENOS/RNASEL/MFSD4B/FFAR4	11
GO:0034332	adherens junction organization	8/801	67/18866	0.00727479	0.96401	0.96401	DSP/CAMSAP3/CTNND1/ANG/INAVA/CDH17/BMP6/RDX	8
GO:0050829	defense response to Gram-negative bacterium	9/801	81/18866	0.00728327	0.96401	0.96401	IL6/DEFA1B/DROSHA/DEFA6/IL12B/DEFA1/DEFA3/RNASE6/DEFA5	9
GO:0015893	drug transport	3/801	10/18866	0.0073132	0.96401	0.96401	SLC22A1/SLC22A2/SLC22A3	3
GO:0002526	acute inflammatory response	11/801	111/18866	0.00754738	0.96401	0.96401	SAA1/IL6/FCGR2B/GATA3/SAA2/IL6ST/B4GALT1/PIK3CG/SAA4/SELENOS/APOL2	11
GO:0009620	response to fungus	7/801	54/18866	0.00755178	0.96401	0.96401	CLEC6A/DEFA1B/DEFA6/DEFA1/DEFA3/DEFA5/COTL1	7
GO:0032623	interleukin-2 production	7/801	54/18866	0.00755178	0.96401	0.96401	CD247/GATA3/SFTPD/MAP3K7/CD86/HAVCR2/IL17F	7
GO:0002720	positive regulation of cytokine production involved in immune response	7/801	55/18866	0.00834427	0.96401	0.96401	IL6/GATA3/MAP3K7/FZD5/DDX1/MAVS/CLNK	7
GO:0002726	positive regulation of T cell cytokine production	4/801	20/18866	0.00907206	0.96401	0.96401	IL6/GATA3/MAP3K7/FZD5	4
GO:0042089	cytokine biosynthetic process	4/801	20/18866	0.00907206	0.96401	0.96401	GATA3/IL12B/IGF2BP3/IL17F	4
GO:0008645	hexose transmembrane transport	11/801	114/18866	0.00916055	0.96401	0.96401	SLC2A9/GRB10/ZDHHC7/CREBL2/PRKCI/CLIP3/ITLN1/SELENOS/RNASEL/MFSD4B/FFAR4	11
GO:0002369	T cell cytokine production	6/801	43/18866	0.00916991	0.96401	0.96401	CD55/IL6/GATA3/IL12B/MAP3K7/FZD5	6
GO:0051222	positive regulation of protein transport	25/801	354/18866	0.00921078	0.96401	0.96401	SAA1/CASR/IL6/BCL2/CLEC6A/GLUL/ANG/CNST/TFDP2/BMP6/RAC2/YWHAH/FZD5/HCLS1/DNM1L/MYH10/PCM1/TSG101/RBP4/CLEC4E/EDEM1/CTDSPL2/TOMM7/MAVS/EFCAB7	25
GO:0051610	serotonin uptake	3/801	11/18866	0.00974149	0.96401	0.96401	SLC22A1/SLC22A2/SLC22A3	3
GO:1903829	positive regulation of cellular protein localization	24/801	338/18866	0.00993787	0.96401	0.96401	BCL2/CD247/BICD1/CNST/STX3/TFDP2/PRKCI/RAC2/RDX/YWHAH/FZD5/HCLS1/PCM1/TSG101/EDEM1/GPD1L/ZDHHC5/CLIP3/CTDSPL2/TOMM7/NECAB2/MAVS/MEAK7/EFCAB7	24
GO:0015749	monosaccharide transmembrane transport	11/801	116/18866	0.0103757	0.96401	0.96401	SLC2A9/GRB10/ZDHHC7/CREBL2/PRKCI/CLIP3/ITLN1/SELENOS/RNASEL/MFSD4B/FFAR4	11
GO:0016553	base conversion or substitution editing	4/801	21/18866	0.0108369	0.96401	0.96401	RBM47/ADAD2/NUDT16/AICDA	4
GO:0042107	cytokine metabolic process	4/801	21/18866	0.0108369	0.96401	0.96401	GATA3/IL12B/IGF2BP3/IL17F	4
GO:0050663	cytokine secretion	8/801	72/18866	0.0111059	0.96401	0.96401	SAA1/FCGR2B/CLEC6A/TLR10/TLR1/TLR6/CLEC4E/FFAR4	8
GO:0034219	carbohydrate transmembrane transport	11/801	118/18866	0.0117108	0.96401	0.96401	SLC2A9/GRB10/ZDHHC7/CREBL2/PRKCI/CLIP3/ITLN1/SELENOS/RNASEL/MFSD4B/FFAR4	11
GO:0045454	cell redox homeostasis	7/801	59/18866	0.0121337	0.96401	0.96401	DLD/NCF2/TXNDC5/RAC2/TXN2/ERP44/SELENOS	7
GO:0000727	double-strand break repair via break-induced replication	3/801	12/18866	0.0125838	0.96401	0.96401	MCM3/MCM6/GINS2	3
GO:0001778	plasma membrane repair	3/801	12/18866	0.0125838	0.96401	0.96401	MYH9/MYH10/MYOF	3
GO:0009151	purine deoxyribonucleotide metabolic process	3/801	12/18866	0.0125838	0.96401	0.96401	AK9/NUDT16/NUDT15	3
GO:0002313	mature B cell differentiation involved in immune response	4/801	22/18866	0.0128089	0.96401	0.96401	IL6/FCGR2B/CDH17/NKX2-3	4
GO:1901685	glutathione derivative metabolic process	4/801	22/18866	0.0128089	0.96401	0.96401	GSTA2/GSTA3/GSTA4/GSTA1	4
GO:1901687	glutathione derivative biosynthetic process	4/801	22/18866	0.0128089	0.96401	0.96401	GSTA2/GSTA3/GSTA4/GSTA1	4
GO:2000114	regulation of establishment of cell polarity	4/801	22/18866	0.0128089	0.96401	0.96401	GATA3/RAP1B/DOCK8/KANK1	4
GO:0042254	ribosome biogenesis	22/801	310/18866	0.01326	0.96401	0.96401	METTL17/GLUL/DROSHA/FASTKD2/NUDT16/NVL/MDN1/URB1/MTERF3/DDX47/PAK1IP1/PPAN/RNASEL/XRCC5/UTP14C/TFB2M/ZCCHC4/RIOK1/RPF2/ZNF622/HELQ/MALSU1	22
GO:0018149	peptide cross-linking	5/801	34/18866	0.0136443	0.96401	0.96401	DSP/FLG/TGM3/CSTA/EGFLAM	5
GO:0042908	xenobiotic transport	5/801	34/18866	0.0136443	0.96401	0.96401	ABCC4/SLC15A2/SLC22A1/SLC22A2/SLC22A3	5
GO:0032388	positive regulation of intracellular transport	17/801	222/18866	0.0139991	0.96401	0.96401	BCL2/TFDP2/DAB2/DHX9/RAC2/RDX/YWHAH/FZD5/HCLS1/PCM1/EDEM1/CTDSPL2/TOMM7/MAVS/RBM26/EFCAB7/BORCS5	17
GO:0061844	antimicrobial humoral immune response mediated by antimicrobial peptide	8/801	75/18866	0.0140223	0.96401	0.96401	DEFA1B/ANG/DEFA6/DEFA1/DEFA3/RNASE6/CXCL13/DEFA5	8
GO:0022613	ribonucleoprotein complex biogenesis	31/801	482/18866	0.0145806	0.96401	0.96401	METTL17/GLUL/DROSHA/FASTKD2/CLP1/NUDT16/ATR/DHX9/NVL/EIF3D/EIF3G/EIF3J/DDX1/MDN1/URB1/MTERF3/DDX47/PAK1IP1/XAB2/PPAN/RNASEL/XRCC5/UTP14C/TFB2M/ZCCHC4/RIOK1/RPF2/ZNF622/SRSF12/HELQ/MALSU1	31
GO:0035743	CD4-positive, alpha-beta T cell cytokine production	4/801	23/18866	0.0149956	0.96401	0.96401	CD55/IL6/GATA3/IL12B	4
GO:1904951	positive regulation of establishment of protein localization	25/801	370/18866	0.0153603	0.96401	0.96401	SAA1/CASR/IL6/BCL2/CLEC6A/GLUL/ANG/CNST/TFDP2/BMP6/RAC2/YWHAH/FZD5/HCLS1/DNM1L/MYH10/PCM1/TSG101/RBP4/CLEC4E/EDEM1/CTDSPL2/TOMM7/MAVS/EFCAB7	25
GO:0032784	regulation of DNA-templated transcription, elongation	6/801	48/18866	0.0154516	0.96401	0.96401	BTBD18/CCNT2/CDK13/HNRNPU/POU4F1/LEO1	6
GO:0001973	G protein-coupled adenosine receptor signaling pathway	3/801	13/18866	0.0158502	0.96401	0.96401	ADORA2B/ACP3/NECAB2	3
GO:0002921	negative regulation of humoral immune response	3/801	13/18866	0.0158502	0.96401	0.96401	A2M/CD55/FCGR2B	3
GO:0015697	quaternary ammonium group transport	3/801	13/18866	0.0158502	0.96401	0.96401	SLC22A1/SLC22A3/SLC22A16	3
GO:0032968	positive regulation of transcription elongation from RNA polymerase II promoter	3/801	13/18866	0.0158502	0.96401	0.96401	BTBD18/CDK13/LEO1	3
GO:0035588	G protein-coupled purinergic receptor signaling pathway	3/801	13/18866	0.0158502	0.96401	0.96401	ADORA2B/ACP3/NECAB2	3
GO:0046348	amino sugar catabolic process	3/801	13/18866	0.0158502	0.96401	0.96401	CHI3L2/CHIA/NPL	3
GO:0032663	regulation of interleukin-2 production	6/801	49/18866	0.0169944	0.96401	0.96401	GATA3/SFTPD/MAP3K7/CD86/HAVCR2/IL17F	6
GO:2000637	positive regulation of gene silencing by miRNA	4/801	24/18866	0.0174039	0.96401	0.96401	IL6/TRIM71/DHX9/MYCN	4
GO:1903046	meiotic cell cycle process	15/801	193/18866	0.0178742	0.96401	0.96401	MYBL1/BTBD18/SGO2/MASTL/MYH9/SYCP1/CDC25B/ACTR3/PTTG2/RAD54B/DMRT1/RMI1/SHCBP1L/CCNE2/PTTG3P	15
GO:0002703	regulation of leukocyte mediated immunity	16/801	211/18866	0.018247	0.96401	0.96401	IL6/ADORA2B/FCGR2B/GATA3/PIK3R6/BCL6/CD84/IL12B/RAC2/MAP3K7/FZD5/DDX1/MAVS/HAVCR2/CLNK/SH2D1B	16
GO:0010827	regulation of glucose transmembrane transport	8/801	79/18866	0.0187301	0.96401	0.96401	GRB10/CREBL2/PRKCI/CLIP3/ITLN1/SELENOS/RNASEL/FFAR4	8
GO:0140013	meiotic nuclear division	14/801	177/18866	0.0189073	0.96401	0.96401	MYBL1/BTBD18/SGO2/MASTL/SYCP1/CDC25B/ACTR3/PTTG2/RAD54B/DMRT1/RMI1/SHCBP1L/CCNE2/PTTG3P	14
GO:1901841	regulation of high voltage-gated calcium channel activity	3/801	14/18866	0.0195471	0.96401	0.96401	NOS1AP/RRAD/GEM	3
GO:1902570	protein localization to nucleolus	3/801	14/18866	0.0195471	0.96401	0.96401	GLUL/NVL/RPF2	3
GO:0051205	protein insertion into membrane	7/801	65/18866	0.0199381	0.96401	0.96401	BCL2/RTP2/TFDP2/YWHAH/TRAM2/RTP4/RTP1	7
GO:0032878	regulation of establishment or maintenance of cell polarity	4/801	25/18866	0.0200399	0.96401	0.96401	GATA3/RAP1B/DOCK8/KANK1	4
GO:0060148	positive regulation of posttranscriptional gene silencing	4/801	25/18866	0.0200399	0.96401	0.96401	IL6/TRIM71/DHX9/MYCN	4
GO:0006984	ER-nucleus signaling pathway	6/801	51/18866	0.020391	0.96401	0.96401	ATF3/ASNS/MBTPS1/ATF6/TMEM33/SELENOS	6
GO:1905898	positive regulation of response to endoplasmic reticulum stress	5/801	38/18866	0.021435	0.96401	0.96401	FCGR2B/ATF6/UBQLN1/EDEM1/TMEM33	5
GO:0002228	natural killer cell mediated immunity	7/801	66/18866	0.0215151	0.96401	0.96401	LYST/PIK3R6/IL12B/SLAMF7/HAVCR2/CLNK/SH2D1B	7
GO:0034453	microtubule anchoring	4/801	26/18866	0.0229086	0.96401	0.96401	BICD1/CAMSAP3/PCM1/CEP350	4
GO:0050926	regulation of positive chemotaxis	4/801	26/18866	0.0229086	0.96401	0.96401	CASR/ANGPT2/KDR/CCR4	4
GO:0051873	killing by host of symbiont cells	4/801	26/18866	0.0229086	0.96401	0.96401	DEFA1B/APOL1/DEFA1/DEFA5	4
GO:0032645	regulation of granulocyte macrophage colony-stimulating factor production	3/801	15/18866	0.0236775	0.96401	0.96401	CD84/IL12B/IL17F	3
GO:0033623	regulation of integrin activation	3/801	15/18866	0.0236775	0.96401	0.96401	RAP1B/CDH17/CXCL13	3
GO:0045064	T-helper 2 cell differentiation	3/801	15/18866	0.0236775	0.96401	0.96401	GATA3/BCL6/CD86	3
GO:0045475	locomotor rhythm	3/801	15/18866	0.0236775	0.96401	0.96401	ZFHX3/NCOR1/NCOA2	3
GO:0060009	Sertoli cell development	3/801	15/18866	0.0236775	0.96401	0.96401	FNDC3A/ARID4B/DMRT1	3
GO:0031111	negative regulation of microtubule polymerization or depolymerization	5/801	39/18866	0.0237546	0.96401	0.96401	CAMSAP3/CKAP2/SPEF1/CLIP3/CAMSAP2	5
GO:0051321	meiotic cell cycle	18/801	254/18866	0.0237735	0.96401	0.96401	MYBL1/BTBD18/SGO2/MASTL/MYH9/NEK2/SYCP1/CDC25B/ACTR3/PTTG2/RAD54B/UTP14C/DMRT1/RMI1/SHCBP1L/CCNE2/ZFP42/PTTG3P	18
GO:0042742	defense response to bacterium	23/801	348/18866	0.024463	0.96401	0.96401	LYST/IL6/DEFA1B/ANG/DROSHA/ACP5/DEFA6/IRF8/IL12B/SFTPD/DEFA1/ANXA3/DEFA3/RBPJ/RNASE6/TLR6/CXCL13/CLEC4E/AICDA/MAVS/DEFA5/HAVCR2/CLEC4D	23
GO:0002718	regulation of cytokine production involved in immune response	8/801	83/18866	0.0244715	0.96401	0.96401	IL6/GATA3/BCL6/MAP3K7/FZD5/DDX1/MAVS/CLNK	8
GO:0006354	DNA-templated transcription, elongation	10/801	116/18866	0.0258334	0.96401	0.96401	GTF2H1/BTBD18/CCNT2/CDK13/HNRNPU/TAF1C/POU4F1/EAF2/ELOF1/LEO1	10
GO:0006829	zinc ion transport	4/801	27/18866	0.0260144	0.96401	0.96401	SLC30A9/SLC39A2/SLC30A1/TMEM163	4
GO:0007026	negative regulation of microtubule depolymerization	4/801	27/18866	0.0260144	0.96401	0.96401	CAMSAP3/CKAP2/SPEF1/CAMSAP2	4
GO:0032786	positive regulation of DNA-templated transcription, elongation	4/801	27/18866	0.0260144	0.96401	0.96401	BTBD18/CCNT2/CDK13/LEO1	4
GO:0034243	regulation of transcription elongation from RNA polymerase II promoter	4/801	27/18866	0.0260144	0.96401	0.96401	BTBD18/CDK13/HNRNPU/LEO1	4
GO:0097352	autophagosome maturation	5/801	40/18866	0.0262301	0.96401	0.96401	TSG101/UBQLN1/MCOLN1/EPG5/RUBCNL	5
GO:0002702	positive regulation of production of molecular mediator of immune response	9/801	100/18866	0.0262649	0.96401	0.96401	IL6/GATA3/CD244/MAP3K7/FZD5/DDX1/RBP4/MAVS/CLNK	9
GO:0006749	glutathione metabolic process	6/801	54/18866	0.0263044	0.96401	0.96401	SOD1/GSTA2/GSTA3/CNDP2/GSTA4/GSTA1	6
GO:0031050	dsRNA processing	6/801	54/18866	0.0263044	0.96401	0.96401	IL6/TRIM71/DROSHA/NCOR1/TSN/MYCN	6
GO:0070918	production of small RNA involved in gene silencing by RNA	6/801	54/18866	0.0263044	0.96401	0.96401	IL6/TRIM71/DROSHA/NCOR1/TSN/MYCN	6
GO:0090305	nucleic acid phosphodiester bond hydrolysis	21/801	313/18866	0.0265301	0.96401	0.96401	IL6/TDP1/CSTF3/TATDN3/ANG/DROSHA/GTF2H1/NUDT16/RFC1/RNASE1/RNASE2/RNASE4/TSN/DDX1/RNASE6/CNOT7/ASTE1/XRN1/RNASEL/STK31/POLQ	21
GO:0009451	RNA modification	13/801	168/18866	0.027089	0.96401	0.96401	RBM47/TRMT9B/ADAD2/NUDT16/TARBP1/VIRMA/AICDA/TFB2M/CBLL1/ZCCHC4/C9orf64/ALKBH3/DUS4L	13
GO:0014902	myotube differentiation	10/801	117/18866	0.0272172	0.96401	0.96401	CD53/BCL2/SMYD3/KCNH1/MYH9/CEACAM5/KLHL41/MYOF/PTGFRN/DNER	10
GO:0008643	carbohydrate transport	12/801	151/18866	0.0274812	0.96401	0.96401	SLC2A9/GRB10/ZDHHC7/SLC35A1/CREBL2/PRKCI/CLIP3/ITLN1/SELENOS/RNASEL/MFSD4B/FFAR4	12
GO:0001732	formation of cytoplasmic translation initiation complex	3/801	16/18866	0.0282417	0.96401	0.96401	EIF3D/EIF3G/EIF3J	3
GO:0002830	positive regulation of type 2 immune response	3/801	16/18866	0.0282417	0.96401	0.96401	IL6/GATA3/CD86	3
GO:0006086	acetyl-CoA biosynthetic process from pyruvate	3/801	16/18866	0.0282417	0.96401	0.96401	DLD/PDP1/PDP2	3
GO:0032604	granulocyte macrophage colony-stimulating factor production	3/801	16/18866	0.0282417	0.96401	0.96401	CD84/IL12B/IL17F	3
GO:0036124	histone H3-K9 trimethylation	3/801	16/18866	0.0282417	0.96401	0.96401	BEND3/KDM4C/ARID4B	3
GO:0090069	regulation of ribosome biogenesis	3/801	16/18866	0.0282417	0.96401	0.96401	NUDT16/RIOK1/MALSU1	3
GO:1902969	mitotic DNA replication	3/801	16/18866	0.0282417	0.96401	0.96401	BCL6/MCM3/MCM6	3
GO:0010575	positive regulation of vascular endothelial growth factor production	4/801	28/18866	0.0293605	0.96401	0.96401	IL6/ADORA2B/HPSE/IL6ST	4
GO:0010818	T cell chemotaxis	4/801	28/18866	0.0293605	0.96401	0.96401	DEFA1B/PIK3CG/DEFA1/CXCL13	4
GO:0051883	killing of cells in other organism involved in symbiotic interaction	4/801	28/18866	0.0293605	0.96401	0.96401	DEFA1B/APOL1/DEFA1/DEFA5	4
GO:1903076	regulation of protein localization to plasma membrane	9/801	102/18866	0.0293808	0.96401	0.96401	CNST/ZDHHC7/STX3/DAB2/PRKCI/PPP2R5A/ZDHHC5/CLIP3/MRAP	9
GO:0071103	DNA conformation change	23/801	355/18866	0.0298442	0.96401	0.96401	BEND3/NAV2/GTF2H1/SMYD3/MCPH1/DHX9/MCM3/SYCP1/MBD2/DDX11/DDX1/MCM6/RAD54B/ITGB3BP/GINS2/RESF1/MIS18A/AICDA/XRCC5/NCAPG/HELQ/SPTY2D1/POLQ	23
GO:0007127	meiosis I	10/801	119/18866	0.0301417	0.96401	0.96401	MYBL1/BTBD18/SGO2/SYCP1/CDC25B/PTTG2/RAD54B/RMI1/CCNE2/PTTG3P	10
GO:0048880	sensory system development	25/801	394/18866	0.030256	0.96401	0.96401	PITX2/BCL2/GATA3/TFAP2A/RRM1/SKIL/BMP6/LRP6/TRPM1/PRKCI/FZD5/MFAP5/CDKN1B/FAT1/SALL2/MYH10/PDE6C/POU4F1/RBP4/CRYGD/ATF6/RAX/AGTPBP1/CRYGC/WDR19	25
GO:0002292	T cell differentiation involved in immune response	7/801	71/18866	0.0307032	0.96401	0.96401	IL6/GATA3/BCL6/IL12B/CD86/CLEC4E/CLEC4D	7
GO:0006368	transcription elongation from RNA polymerase II promoter	8/801	87/18866	0.0313436	0.96401	0.96401	GTF2H1/BTBD18/CCNT2/CDK13/HNRNPU/EAF2/ELOF1/LEO1	8
GO:0051258	protein polymerization	20/801	300/18866	0.0316278	0.96401	0.96401	WASF1/CYFIP2/CAMSAP3/ANG/CASQ2/RDX/CDKN1B/HCLS1/DNM1L/ARPC5/ACTR3/KANK1/CLIP3/SLAIN2/TMSB10/COTL1/PSTPIP2/TPPP2/KANK4/CAMSAP2	20
GO:0001504	neurotransmitter uptake	5/801	42/18866	0.03166	0.96401	0.96401	GDNF/GLUL/SLC22A1/SLC22A2/SLC22A3	5
GO:0030183	B cell differentiation	11/801	137/18866	0.0317328	0.96401	0.96401	IL6/BCL2/FCGR2B/TPD52/BLNK/BCL6/CDH17/RBPJ/AICDA/CMTM7/NKX2-3	11
GO:0001906	cell killing	13/801	172/18866	0.0319709	0.96401	0.96401	LYST/CD55/FCGR2B/PIK3R6/DEFA1B/APOL1/DEFA6/IL12B/DEFA1/DEFA3/DEFA5/SLAMF7/HAVCR2	13
GO:0099111	microtubule-based transport	14/801	190/18866	0.0322301	0.96401	0.96401	SOD1/BICD1/WASF1/CAMSAP3/HNRNPU/PCM1/CABYR/CILK1/KIF27/ARL8B/WDR19/BORCS5/DNAAF1/BLOC1S5	14
GO:0006586	indolalkylamine metabolic process	3/801	17/18866	0.0332371	0.96401	0.96401	DDC/TPH1/ACMSD	3
GO:2000811	negative regulation of anoikis	3/801	17/18866	0.0332371	0.96401	0.96401	BCL2/CEACAM6/CEACAM5	3
GO:0032755	positive regulation of interleukin-6 production	8/801	88/18866	0.0332485	0.96401	0.96401	IL6/ADORA2B/INAVA/DHX9/TLR1/TLR6/MAVS/IL17F	8
GO:0006576	cellular biogenic amine metabolic process	6/801	57/18866	0.033257	0.96401	0.96401	DDC/AMD1/DHPS/TPH1/SLC22A3/ACMSD	6
GO:0048592	eye morphogenesis	12/801	156/18866	0.034155	0.96401	0.96401	PITX2/BCL2/TFAP2A/LRP6/TRPM1/PRKCI/FZD5/MFAP5/FAT1/PDE6C/RBP4/AGTPBP1	12
GO:0006487	protein N-linked glycosylation	7/801	73/18866	0.0350187	0.96401	0.96401	ALG11/B4GALT1/MGAT5/LMAN1/ALG6/UBE2J1/STT3B	7
GO:1903747	regulation of establishment of protein localization to mitochondrion	7/801	73/18866	0.0350187	0.96401	0.96401	BCL2/TFDP2/RAC2/YWHAH/FZD5/LMAN1/TOMM7	7
GO:0000768	syncytium formation by plasma membrane fusion	6/801	58/18866	0.0358149	0.96401	0.96401	CD53/KCNH1/MYH9/GCM1/MYOF/PTGFRN	6
GO:0002886	regulation of myeloid leukocyte mediated immunity	6/801	58/18866	0.0358149	0.96401	0.96401	ADORA2B/FCGR2B/CD84/RAC2/DDX1/MAVS	6
GO:0140253	cell-cell fusion	6/801	58/18866	0.0358149	0.96401	0.96401	CD53/KCNH1/MYH9/GCM1/MYOF/PTGFRN	6
GO:1903749	positive regulation of establishment of protein localization to mitochondrion	6/801	58/18866	0.0358149	0.96401	0.96401	BCL2/TFDP2/RAC2/YWHAH/FZD5/TOMM7	6
GO:0046632	alpha-beta T cell differentiation	9/801	106/18866	0.0363698	0.96401	0.96401	IL6/BCL2/GATA3/BCL6/CBFB/IL12B/ITK/CD86/NKX2-3	9
GO:1904375	regulation of protein localization to cell periphery	10/801	123/18866	0.0366436	0.96401	0.96401	CNST/ZDHHC7/STX3/DAB2/PRKCI/PPP2R5A/ZDHHC5/CLIP3/EFCAB7/MRAP	10
GO:0000027	ribosomal large subunit assembly	4/801	30/18866	0.0367834	0.96401	0.96401	FASTKD2/MDN1/PPAN/RPF2	4
GO:0018279	protein N-linked glycosylation via asparagine	4/801	30/18866	0.0367834	0.96401	0.96401	MGAT5/LMAN1/UBE2J1/STT3B	4
GO:0062125	regulation of mitochondrial gene expression	4/801	30/18866	0.0367834	0.96401	0.96401	FASTKD2/MTRES1/RMND1/MALSU1	4
GO:0032271	regulation of protein polymerization	16/801	231/18866	0.0379332	0.96401	0.96401	WASF1/CYFIP2/CAMSAP3/RDX/CDKN1B/HCLS1/ARPC5/ACTR3/KANK1/CLIP3/SLAIN2/TMSB10/COTL1/TPPP2/KANK4/CAMSAP2	16
GO:0061982	meiosis I cell cycle process	10/801	124/18866	0.0384099	0.96401	0.96401	MYBL1/BTBD18/SGO2/SYCP1/CDC25B/PTTG2/RAD54B/RMI1/CCNE2/PTTG3P	10
GO:0001654	eye development	24/801	384/18866	0.0385678	0.96401	0.96401	PITX2/BCL2/GATA3/TFAP2A/RRM1/SKIL/BMP6/LRP6/TRPM1/PRKCI/FZD5/MFAP5/CDKN1B/FAT1/SALL2/MYH10/PDE6C/RBP4/CRYGD/ATF6/RAX/AGTPBP1/CRYGC/WDR19	24
GO:0009200	deoxyribonucleoside triphosphate metabolic process	3/801	18/18866	0.0386588	0.96401	0.96401	AK9/NUDT16/NUDT15	3
GO:0034199	activation of protein kinase A activity	3/801	18/18866	0.0386588	0.96401	0.96401	ADCY7/PRKAR2B/ADCY1	3
GO:0043652	engulfment of apoptotic cell	3/801	18/18866	0.0386588	0.96401	0.96401	RAC2/RHOH/XKR5	3
GO:0050777	negative regulation of immune response	12/801	159/18866	0.0386734	0.96401	0.96401	A2M/CD55/FCGR2B/FCRLB/BCL6/CD84/IL12B/NMI/CNOT7/SELENOS/HAVCR2/YTHDF3	12
GO:1905475	regulation of protein localization to membrane	14/801	195/18866	0.0388385	0.96401	0.96401	BCL2/CNST/ZDHHC7/STX3/TFDP2/DAB2/PRKCI/YWHAH/PPP2R5A/ZDHHC5/CLIP3/NECAB2/EFCAB7/MRAP	14
GO:0006353	DNA-templated transcription, termination	7/801	75/18866	0.039718	0.96401	0.96401	CSTF3/GTF2H1/CLP1/SCAF4/DHX9/TTF2/TAF1C	7
GO:0032418	lysosome localization	7/801	75/18866	0.039718	0.96401	0.96401	ADORA2B/CD84/MYH9/PIK3CG/RAC2/ARL8B/BORCS5	7
GO:0046323	glucose import	7/801	75/18866	0.039718	0.96401	0.96401	GRB10/ZDHHC7/CREBL2/PRKCI/ITLN1/SELENOS/RNASEL	7
GO:0002828	regulation of type 2 immune response	4/801	31/18866	0.040863	0.96401	0.96401	IL6/GATA3/BCL6/CD86	4
GO:0008045	motor neuron axon guidance	4/801	31/18866	0.040863	0.96401	0.96401	RAC2/RHOH/LAMC2/LHX4	4
GO:0018196	peptidyl-asparagine modification	4/801	31/18866	0.040863	0.96401	0.96401	MGAT5/LMAN1/UBE2J1/STT3B	4
GO:0031114	regulation of microtubule depolymerization	4/801	31/18866	0.040863	0.96401	0.96401	CAMSAP3/CKAP2/SPEF1/CAMSAP2	4
GO:0071539	protein localization to centrosome	4/801	31/18866	0.040863	0.96401	0.96401	BICD1/MCPH1/GOLGB1/PCM1	4
GO:0002715	regulation of natural killer cell mediated immunity	5/801	45/18866	0.0410358	0.96401	0.96401	PIK3R6/IL12B/HAVCR2/CLNK/SH2D1B	5
GO:0007520	myoblast fusion	5/801	45/18866	0.0410358	0.96401	0.96401	CD53/KCNH1/MYH9/MYOF/PTGFRN	5
GO:0010828	positive regulation of glucose transmembrane transport	5/801	45/18866	0.0410358	0.96401	0.96401	CREBL2/PRKCI/CLIP3/ITLN1/RNASEL	5
GO:0032722	positive regulation of chemokine production	5/801	45/18866	0.0410358	0.96401	0.96401	IL6/ADORA2B/MAVS/HAVCR2/IL17F	5
GO:0006949	syncytium formation	6/801	60/18866	0.0413011	0.96401	0.96401	CD53/KCNH1/MYH9/GCM1/MYOF/PTGFRN	6
GO:0033260	nuclear DNA replication	6/801	60/18866	0.0413011	0.96401	0.96401	BCL6/MCM3/RFC1/MCM6/ORC3/AICDA	6
GO:0030098	lymphocyte differentiation	23/801	368/18866	0.0421549	0.96401	0.96401	SOD1/IL6/BCL2/FCGR2B/GATA3/PIK3R6/TPD52/DROSHA/BLNK/BCL6/CDH17/CBFB/IL12B/FZD5/RHOH/RBPJ/ITK/CD86/CLEC4E/AICDA/CLEC4D/CMTM7/NKX2-3	23
GO:0002286	T cell activation involved in immune response	9/801	109/18866	0.0423045	0.96401	0.96401	IL6/FCGR2B/GATA3/BCL6/IL12B/CD86/CLEC4E/HAVCR2/CLEC4D	9
GO:0001819	positive regulation of cytokine production	27/801	447/18866	0.0424157	0.96401	0.96401	SAA1/SOD1/IL6/ADORA2B/GATA3/CLEC6A/HPSE/INAVA/CD58/CD244/IL6ST/DHX9/IRF8/IL12B/MAP3K7/TLR1/TXK/FZD5/DDX1/TLR6/CD86/CLEC4E/MAVS/XRCC5/HAVCR2/IL17F/CLNK	27
GO:0150063	visual system development	24/801	388/18866	0.0426223	0.96401	0.96401	PITX2/BCL2/GATA3/TFAP2A/RRM1/SKIL/BMP6/LRP6/TRPM1/PRKCI/FZD5/MFAP5/CDKN1B/FAT1/SALL2/MYH10/PDE6C/RBP4/CRYGD/ATF6/RAX/AGTPBP1/CRYGC/WDR19	24
GO:0002700	regulation of production of molecular mediator of immune response	11/801	144/18866	0.0431587	0.96401	0.96401	IL6/FCGR2B/GATA3/BCL6/CD244/MAP3K7/FZD5/DDX1/RBP4/MAVS/CLNK	11
GO:1905477	positive regulation of protein localization to membrane	10/801	127/18866	0.0440587	0.96401	0.96401	BCL2/CNST/STX3/TFDP2/PRKCI/YWHAH/ZDHHC5/CLIP3/NECAB2/EFCAB7	10
GO:0045576	mast cell activation	6/801	61/18866	0.0442321	0.96401	0.96401	ADORA2B/HAVCR1/CD84/PIK3CG/RAC2/RHOH	6
GO:0046324	regulation of glucose import	6/801	61/18866	0.0442321	0.96401	0.96401	GRB10/CREBL2/PRKCI/ITLN1/SELENOS/RNASEL	6
GO:0002862	negative regulation of inflammatory response to antigenic stimulus	3/801	19/18866	0.0445001	0.96401	0.96401	FCGR2B/IL12B/SELENOS	3
GO:0048486	parasympathetic nervous system development	3/801	19/18866	0.0445001	0.96401	0.96401	GDNF/TFAP2A/NAV2	3
GO:2000010	positive regulation of protein localization to cell surface	3/801	19/18866	0.0445001	0.96401	0.96401	CD247/STX3/GPD1L	3
GO:0002724	regulation of T cell cytokine production	4/801	32/18866	0.0451886	0.96401	0.96401	IL6/GATA3/MAP3K7/FZD5	4
GO:0006858	extracellular transport	4/801	32/18866	0.0451886	0.96401	0.96401	TSG101/CABYR/KIF27/DNAAF1	4
GO:0098810	neurotransmitter reuptake	4/801	32/18866	0.0451886	0.96401	0.96401	GDNF/SLC22A1/SLC22A2/SLC22A3	4
GO:0043367	CD4-positive, alpha-beta T cell differentiation	7/801	78/18866	0.0475073	0.96401	0.96401	IL6/GATA3/BCL6/CBFB/IL12B/CD86/NKX2-3	7
GO:0032496	response to lipopolysaccharide	21/801	334/18866	0.0478913	0.96401	0.96401	CD55/IL6/DEFA1B/WDR83/ACP5/BMP6/DEFA6/IRF8/IL12B/DEFA1/AKAP12/DEFA3/CXCL13/CD86/CDK19/SELENOS/IL36G/AICDA/DEFA5/HAVCR2/MTDH	21
GO:0006953	acute-phase response	5/801	47/18866	0.0481255	0.96401	0.96401	SAA1/IL6/SAA2/SAA4/APOL2	5
GO:0035722	interleukin-12-mediated signaling pathway	5/801	47/18866	0.0481255	0.96401	0.96401	SOD1/GSTA2/RAP1B/IL12B/SNRPA1	5
GO:0034660	ncRNA metabolic process	29/801	493/18866	0.04843	0.96401	0.96401	IL6/TRIM71/YARS2/MYBL1/TRMT9B/DROSHA/CLP1/BTBD18/NUDT16/NVL/DDX1/TARBP1/MDN1/URB1/INTS7/DDX47/SEPSECS/INTS8/XRN1/RARS2/RNASEL/UTP14C/TFB2M/ZCCHC4/RIOK1/RPF2/C9orf64/HELQ/DUS4L	29
GO:0007163	establishment or maintenance of cell polarity	15/801	220/18866	0.0486713	0.96401	0.96401	GATA3/RAP1B/CAMSAP3/NEK3/MCPH1/DOCK8/MYH9/PRKCI/RAC2/RHOH/WDR1/FAT1/ARPC5/ACTR3/KANK1	15
GO:0090501	RNA phosphodiester bond hydrolysis	12/801	165/18866	0.0489385	0.96401	0.96401	CSTF3/ANG/DROSHA/NUDT16/RNASE1/RNASE2/RNASE4/TSN/RNASE6/CNOT7/XRN1/RNASEL	12
GO:0051607	defense response to virus	17/801	258/18866	0.0491629	0.96401	0.96401	LYST/IL6/BCL2/DEFA1B/DHX9/IL12B/RNASE2/DEFA1/DDX1/DEFA3/RNASE6/CNOT7/SHFL/AICDA/MAVS/RNASEL/RTP4	17
GO:0009303	rRNA transcription	4/801	33/18866	0.0497596	0.96401	0.96401	ANG/DDX11/GTF3C3/GTF3C6	4
GO:0019692	deoxyribose phosphate metabolic process	4/801	33/18866	0.0497596	0.96401	0.96401	AK9/NUDT16/NUDT15/PGM2	4
GO:0035590	purinergic nucleotide receptor signaling pathway	4/801	33/18866	0.0497596	0.96401	0.96401	ADORA2B/ACP3/P2RY11/NECAB2	4
GO:1905508	protein localization to microtubule organizing center	4/801	33/18866	0.0497596	0.96401	0.96401	BICD1/MCPH1/GOLGB1/PCM1	4

## Sheet: PFC-Cluster4
ID	Description	GeneRatio	BgRatio	pvalue	p.adjust	qvalue	geneID	Count
GO:0000724	double-strand break repair via homologous recombination	19/737	138/18866	1.81e-06	0.00544876	0.00534614	ATM/ERCC6/NABP1/FIGNL1/SPIDR/CDC7/MCMDC2/FAN1/RIF1/RNF138/HUS1/MRE11/PSMD14/MCM4/KDM4D/HELB/CGAS/SHLD1/MCM9	19
GO:0000725	recombinational repair	19/737	140/18866	2.25e-06	0.00544876	0.00534614	ATM/ERCC6/NABP1/FIGNL1/SPIDR/CDC7/MCMDC2/FAN1/RIF1/RNF138/HUS1/MRE11/PSMD14/MCM4/KDM4D/HELB/CGAS/SHLD1/MCM9	19
GO:0006302	double-strand break repair	25/737	262/18866	3.77e-05	0.0608343	0.0596886	ATM/ERCC6/NABP1/FIGNL1/SPIDR/PRKDC/CDC7/MCMDC2/FAN1/RIF1/RNF138/UBE2V2/HUS1/HERC2/MRE11/PSMD14/MCM4/SETMAR/KDM4D/HELB/CGAS/SHLD1/MCM9/H4-16/APTX	25
GO:0035589	G protein-coupled purinergic nucleotide receptor signaling pathway	5/737	14/18866	0.000133878	0.13477	0.132232	GPR171/P2RY14/GPR87/P2RY12/P2RY13	5
GO:2000402	negative regulation of lymphocyte migration	5/737	15/18866	0.000194377	0.13477	0.132232	CD200/GCSAM/WASL/KLRK1/CD200R1	5
GO:0000726	non-recombinational repair	13/737	104/18866	0.000205325	0.13477	0.132232	ATM/ERCC6/PRKDC/RIF1/RNF138/UBE2V2/HERC2/MRE11/PSMD14/SETMAR/KDM4D/SHLD1/H4-16	13
GO:0001824	blastocyst development	13/737	104/18866	0.000205325	0.13477	0.132232	ST8SIA6/COPS2/UBTFL1/GABPA/MED21/TM4SF1/CNOT2/ZFP14/GINS1/SOX17/PRDM14/CMTM3/SPIC	13
GO:2001034	positive regulation of double-strand break repair via nonhomologous end joining	5/737	16/18866	0.000273672	0.13477	0.132232	PRKDC/RIF1/SETMAR/KDM4D/SHLD1	5
GO:0000729	DNA double-strand break processing	6/737	25/18866	0.000326147	0.13477	0.132232	ATM/RNF138/UBE2V2/MRE11/SETMAR/HELB	6
GO:0006303	double-strand break repair via nonhomologous end joining	12/737	96/18866	0.00035673	0.13477	0.132232	ATM/ERCC6/PRKDC/RIF1/UBE2V2/HERC2/MRE11/PSMD14/SETMAR/KDM4D/SHLD1/H4-16	12
GO:2000142	regulation of DNA-templated transcription, initiation	8/737	46/18866	0.000365207	0.13477	0.132232	ERCC6/BCLAF1/DHX36/ESR1/MED17/MED13/HEY2/ATF7IP	8
GO:0051409	response to nitrosative stress	4/737	10/18866	0.000401738	0.13477	0.132232	ATM/DNAJA1/GCLM/ATG5	4
GO:2000781	positive regulation of double-strand break repair	7/737	36/18866	0.000418347	0.13477	0.132232	ERCC6/SPIDR/PRKDC/RIF1/SETMAR/KDM4D/SHLD1	7
GO:0060249	anatomical structure homeostasis	34/737	469/18866	0.000423462	0.13477	0.132232	ATM/ERCC6/GJA1/LYZ/ABCA4/ATP2B1/SP100/PRKDC/DHX36/YAP1/RIF1/CXADR/PCNA/TERF1/TJP1/GPR137B/TNFRSF11A/HUS1/KRAS/MRE11/RP1/TNFAIP3/CCT2/CCT8/IL20RA/MDM1/JAM2/PRDM14/PKIB/CLRN1/PIWIL4/POC1B/H4-16/ILDR2	34
GO:0035051	cardiocyte differentiation	16/737	158/18866	0.000471437	0.13477	0.132232	WT1/NEBL/FRS2/ACVR1/DHX36/PRICKLE1/NEB/CXADR/TGFBR3/CSRP3/ATG5/PIN1/BVES/HEY2/SOX17/LRRC10	16
GO:0060260	regulation of transcription initiation from RNA polymerase II promoter	7/737	37/18866	0.00049877	0.13477	0.132232	ERCC6/DHX36/ESR1/MED17/MED13/HEY2/ATF7IP	7
GO:0072207	metanephric epithelium development	6/737	27/18866	0.000510001	0.13477	0.132232	ACAT1/WT1/YAP1/STAT1/NPHS2/LGR4	6
GO:0003157	endocardium development	4/737	11/18866	0.000611831	0.13477	0.132232	ACVR1/STK3/OVOL2/SOX17	4
GO:0008655	pyrimidine-containing compound salvage	4/737	11/18866	0.000611831	0.13477	0.132232	UPP2/TK2/UPP1/UCK2	4
GO:0043097	pyrimidine nucleoside salvage	4/737	11/18866	0.000611831	0.13477	0.132232	UPP2/TK2/UPP1/UCK2	4
GO:0070189	kynurenine metabolic process	4/737	11/18866	0.000611831	0.13477	0.132232	ALDH8A1/GOT2/IDO1/IDO2	4
GO:0070757	interleukin-35-mediated signaling pathway	4/737	11/18866	0.000611831	0.13477	0.132232	IL12A/JAK1/STAT4/STAT1	4
GO:0030050	vesicle transport along actin filament	5/737	19/18866	0.000660865	0.139241	0.136619	FNBP1L/MYO1B/WASL/MYO6/MYO5C	5
GO:2001032	regulation of double-strand break repair via nonhomologous end joining	6/737	29/18866	0.000765758	0.154619	0.151707	ERCC6/PRKDC/RIF1/SETMAR/KDM4D/SHLD1	6
GO:0070202	regulation of establishment of protein localization to chromosome	4/737	12/18866	0.000889479	0.172417	0.16917	SPIDR/TERF1/CCT2/CCT8	4
GO:0099515	actin filament-based transport	5/737	21/18866	0.00108392	0.202026	0.198221	FNBP1L/MYO1B/WASL/MYO6/MYO5C	5
GO:1990823	response to leukemia inhibitory factor	11/737	97/18866	0.00140714	0.243536	0.23895	BCLAF1/MTF2/RIF1/RNF138/KLF5/GCLM/EED/PCOLCE2/MRPL15/SOX17/NUP35	11
GO:1990830	cellular response to leukemia inhibitory factor	11/737	97/18866	0.00140714	0.243536	0.23895	BCLAF1/MTF2/RIF1/RNF138/KLF5/GCLM/EED/PCOLCE2/MRPL15/SOX17/NUP35	11
GO:0061008	hepaticobiliary system development	14/737	144/18866	0.00154545	0.252571	0.247814	ACAT1/RPL30/AK4/RB1CC1/PTPN3/CITED2/FRZB/PCNA/TGFBR3/KRAS/TNFAIP3/COBL/SOX17/E2F8	14
GO:0042573	retinoic acid metabolic process	6/737	33/18866	0.00156358	0.252571	0.247814	CYP2C18/CYP26A1/ALDH8A1/RDH10/CYP26C1/DHRS9	6
GO:0072243	metanephric nephron epithelium development	5/737	23/18866	0.00168008	0.262314	0.257374	ACAT1/YAP1/STAT1/NPHS2/LGR4	5
GO:2000779	regulation of double-strand break repair	10/737	85/18866	0.00173216	0.262314	0.257374	ERCC6/FIGNL1/SPIDR/PRKDC/RIF1/SETMAR/KDM4D/HELB/CGAS/SHLD1	10
GO:0070536	protein K63-linked deubiquitination	6/737	35/18866	0.00214471	0.305101	0.299355	USP16/USP8/PSMD14/TNFAIP3/USP25/USP50	6
GO:0010569	regulation of double-strand break repair via homologous recombination	7/737	47/18866	0.00217374	0.305101	0.299355	ERCC6/FIGNL1/SPIDR/RIF1/HELB/CGAS/SHLD1	7
GO:0051054	positive regulation of DNA metabolic process	17/737	200/18866	0.00224946	0.305101	0.299355	ATM/ERCC6/WT1/SPIDR/PRKDC/DHX36/RIF1/PCNA/MRE11/CCT2/SETMAR/CCT8/PPARGC1A/KDM4D/DSCC1/PKIB/SHLD1	17
GO:0034121	regulation of toll-like receptor signaling pathway	9/737	74/18866	0.0023045	0.305101	0.299355	LYN/ESR1/GFI1/IRAK3/BIRC3/BIRC2/TNFAIP3/LY96/LGR4	9
GO:0006261	DNA-dependent DNA replication	14/737	151/18866	0.00241575	0.305101	0.299355	CDC7/MCMDC2/PCNA/TERF1/MRE11/MCM4/SETMAR/GINS1/DSCC1/E2F8/ZRANB3/HELB/MGME1/MCM9	14
GO:0055006	cardiac cell development	10/737	89/18866	0.00244928	0.305101	0.299355	NEBL/NEB/CXADR/TGFBR3/CSRP3/ATG5/PIN1/BVES/HEY2/LRRC10	10
GO:0051052	regulation of DNA metabolic process	26/737	365/18866	0.00245541	0.305101	0.299355	ATM/ERCC6/GJA1/WT1/FIGNL1/SPIDR/PRKDC/DHX36/RIF1/IL7R/PCNA/TERF1/UBE2V2/MRE11/CCT2/SETMAR/CCT8/PPARGC1A/KDM4D/DSCC1/PRDM14/ZRANB3/PKIB/HELB/CGAS/SHLD1	26
GO:2001022	positive regulation of response to DNA damage stimulus	11/737	105/18866	0.00266309	0.314173	0.308256	ATM/ERCC6/PLA2R1/BCLAF1/SPIDR/PRKDC/RIF1/PCNA/SETMAR/KDM4D/SHLD1	11
GO:0032354	response to follicle-stimulating hormone	4/737	16/18866	0.00288698	0.314173	0.308256	GCLM/TGFBR3/GHSR/PPARGC1A	4
GO:0043174	nucleoside salvage	4/737	16/18866	0.00288698	0.314173	0.308256	UPP2/TK2/UPP1/UCK2	4
GO:0046134	pyrimidine nucleoside biosynthetic process	4/737	16/18866	0.00288698	0.314173	0.308256	UPP2/TK2/UPP1/UCK2	4
GO:0060576	intestinal epithelial cell development	4/737	16/18866	0.00288698	0.314173	0.308256	YAP1/PRDM1/KLF5/C1GALT1	4
GO:0022616	DNA strand elongation	5/737	26/18866	0.0029814	0.314173	0.308256	MCMDC2/PCNA/MRE11/MCM4/GINS1	5
GO:0001894	tissue homeostasis	20/737	261/18866	0.00329325	0.314173	0.308256	ERCC6/GJA1/LYZ/ABCA4/YAP1/CXADR/TJP1/GPR137B/TNFRSF11A/KRAS/RP1/TNFAIP3/IL20RA/MDM1/JAM2/PRDM14/CLRN1/PIWIL4/POC1B/ILDR2	20
GO:2000144	positive regulation of DNA-templated transcription, initiation	6/737	38/18866	0.00330369	0.314173	0.308256	ERCC6/BCLAF1/DHX36/ESR1/MED17/MED13	6
GO:0032508	DNA duplex unwinding	11/737	108/18866	0.00332034	0.314173	0.308256	ERCC6/NAV2/DHX36/MCMDC2/MRE11/MCM4/DSCC1/ZRANB3/HELB/MCM9/DDX12P	11
GO:0044774	mitotic DNA integrity checkpoint	11/737	108/18866	0.00332034	0.314173	0.308256	ATM/NAE1/PLAGL1/PRKDC/MDM2/PCNA/HUS1/MRE11/SETMAR/CNOT2/E2F8	11
GO:2000401	regulation of lymphocyte migration	8/737	64/18866	0.00334729	0.314173	0.308256	APP/CD200/CCL20/GCSAM/WASL/KLRK1/JAM2/CD200R1	8
GO:0003002	regionalization	25/737	355/18866	0.0034173	0.314173	0.308256	ATM/WT1/ABI1/DBX1/FRS2/PRKDC/ACVR1/MTF2/CITED2/ZEB2/ACVR2A/HHEX/EED/TBX19/HEY2/COBL/OVOL2/DMRT3/SOX17/BHLHE41/TBC1D32/GPR161/TDRD5/SP8/CYP26C1	25
GO:0006310	DNA recombination	22/737	299/18866	0.00347088	0.314173	0.308256	ATM/ERCC6/NABP1/FIGNL1/SPIDR/PRKDC/CDC7/MCMDC2/FAN1/RIF1/RNF138/IL7R/HUS1/MRE11/PSMD14/MCM4/KDM4D/ZRANB3/HELB/CGAS/SHLD1/MCM9	22
GO:0034698	response to gonadotropin	5/737	27/18866	0.00354309	0.314173	0.308256	WT1/GCLM/TGFBR3/GHSR/PPARGC1A	5
GO:0070199	establishment of protein localization to chromosome	5/737	27/18866	0.00354309	0.314173	0.308256	ATM/SPIDR/TERF1/CCT2/CCT8	5
GO:0001889	liver development	13/737	141/18866	0.00356573	0.314173	0.308256	ACAT1/RPL30/AK4/RB1CC1/PTPN3/CITED2/FRZB/PCNA/TGFBR3/KRAS/TNFAIP3/COBL/E2F8	13
GO:1901264	carbohydrate derivative transport	10/737	94/18866	0.00366103	0.31681	0.310844	GJA1/SLC35D3/VLDLR/SLC33A1/ATG5/SLC17A5/SLC35A5/SLC35E3/SLC28A3/SYTL2	10
GO:0055007	cardiac muscle cell differentiation	12/737	126/18866	0.00385611	0.327837	0.321663	WT1/NEBL/FRS2/ACVR1/NEB/CXADR/CSRP3/ATG5/PIN1/BVES/HEY2/LRRC10	12
GO:0008299	isoprenoid biosynthetic process	5/737	28/18866	0.00417683	0.348982	0.342409	ALDH8A1/PDSS1/NUS1/RDH10/DHRS9	5
GO:1902991	regulation of amyloid precursor protein catabolic process	6/737	40/18866	0.00430041	0.353217	0.346565	PRNP/IFNGR1/APP/PICALM/LYN/PIN1	6
GO:0070200	establishment of protein localization to telomere	4/737	18/18866	0.00456175	0.364954	0.358081	ATM/TERF1/CCT2/CCT8	4
GO:0071479	cellular response to ionizing radiation	8/737	68/18866	0.00487971	0.364954	0.358081	ATM/FIGNL1/SPIDR/YAP1/MDM2/TANK/HUS1/KDM4D	8
GO:0055013	cardiac muscle cell development	9/737	83/18866	0.00502946	0.364954	0.358081	NEBL/NEB/CXADR/CSRP3/ATG5/PIN1/BVES/HEY2/LRRC10	9
GO:0062207	regulation of pattern recognition receptor signaling pathway	10/737	99/18866	0.0053054	0.364954	0.358081	LYN/ESR1/GFI1/IRAK3/BIRC3/BIRC2/TNFAIP3/LY96/RNF125/LGR4	10
GO:0006260	DNA replication	20/737	273/18866	0.0054273	0.364954	0.358081	ATM/CDC7/MCMDC2/PCNA/RBMS1/TERF1/BCAR3/HUS1/MRE11/MCM4/SETMAR/WAPL/GINS1/DSCC1/E2F8/ZRANB3/HELB/MGME1/DTD1/MCM9	20
GO:0006282	regulation of DNA repair	12/737	132/18866	0.00559962	0.364954	0.358081	ERCC6/FIGNL1/SPIDR/PRKDC/RIF1/PCNA/UBE2V2/SETMAR/KDM4D/HELB/CGAS/SHLD1	12
GO:0006271	DNA strand elongation involved in DNA replication	4/737	19/18866	0.00560198	0.364954	0.358081	MCMDC2/PCNA/MCM4/GINS1	4
GO:2000042	negative regulation of double-strand break repair via homologous recombination	4/737	19/18866	0.00560198	0.364954	0.358081	RIF1/HELB/CGAS/SHLD1	4
GO:0010952	positive regulation of peptidase activity	16/737	201/18866	0.0056464	0.364954	0.358081	APP/PICALM/LYN/KHDC1L/DLC1/F3/TNFSF10/TANK/PSMD14/MAP3K5/PCOLCE2/BCL2L10/PERP/CLEC7A/KHDC1/USP50	16
GO:0035666	TRIF-dependent toll-like receptor signaling pathway	5/737	30/18866	0.00567978	0.364954	0.358081	BIRC3/BIRC2/TANK/TBK1/LY96	5
GO:0035282	segmentation	10/737	100/18866	0.0056945	0.364954	0.358081	ATM/WT1/ABI1/FRS2/PRKDC/MTF2/ZEB2/TBX19/COBL/TDRD5	10
GO:0032392	DNA geometric change	11/737	116/18866	0.00572314	0.364954	0.358081	ERCC6/NAV2/DHX36/MCMDC2/MRE11/MCM4/DSCC1/ZRANB3/HELB/MCM9/DDX12P	11
GO:0006222	UMP biosynthetic process	3/737	10/18866	0.0057989	0.364954	0.358081	UPP2/UPP1/UCK2	3
GO:0009173	pyrimidine ribonucleoside monophosphate metabolic process	3/737	10/18866	0.0057989	0.364954	0.358081	UPP2/UPP1/UCK2	3
GO:0009174	pyrimidine ribonucleoside monophosphate biosynthetic process	3/737	10/18866	0.0057989	0.364954	0.358081	UPP2/UPP1/UCK2	3
GO:0016139	glycoside catabolic process	3/737	10/18866	0.0057989	0.364954	0.358081	GBA3/ABHD10/FUCA2	3
GO:0046049	UMP metabolic process	3/737	10/18866	0.0057989	0.364954	0.358081	UPP2/UPP1/UCK2	3
GO:0070424	regulation of nucleotide-binding oligomerization domain containing signaling pathway	3/737	10/18866	0.0057989	0.364954	0.358081	BIRC3/BIRC2/TNFAIP3	3
GO:0034502	protein localization to chromosome	9/737	85/18866	0.00588255	0.365472	0.358589	ATM/SPIDR/ESR1/PPHLN1/TERF1/CCT2/CCT8/WAPL/MCM9	9
GO:0032259	methylation	25/737	371/18866	0.00597057	0.366245	0.359348	WT1/MAT1A/TRMT11/NDUFAF5/MTO1/GFI1/MYB/MTF2/RIF1/PRDM1/EED/SETMAR/N6AMT1/KDM4D/HELLS/ATF7IP/PRDM13/PRDM14/TGS1/DYDC2/MAEL/ALKBH8/DYDC1/PIWIL4/TDRD5	25
GO:0042982	amyloid precursor protein metabolic process	8/737	71/18866	0.00634389	0.378361	0.371235	PRNP/IFNGR1/APP/PICALM/LYN/PAWR/SOAT1/PIN1	8
GO:0045739	positive regulation of DNA repair	8/737	71/18866	0.00634389	0.378361	0.371235	ERCC6/SPIDR/PRKDC/RIF1/PCNA/SETMAR/KDM4D/SHLD1	8
GO:0072431	signal transduction involved in mitotic G1 DNA damage checkpoint	7/737	57/18866	0.00653465	0.378361	0.371235	ATM/PLAGL1/PRKDC/MDM2/PCNA/CNOT2/E2F8	7
GO:1902400	intracellular signal transduction involved in G1 DNA damage checkpoint	7/737	57/18866	0.00653465	0.378361	0.371235	ATM/PLAGL1/PRKDC/MDM2/PCNA/CNOT2/E2F8	7
GO:0060261	positive regulation of transcription initiation from RNA polymerase II promoter	5/737	31/18866	0.00655846	0.378361	0.371235	ERCC6/DHX36/ESR1/MED17/MED13	5
GO:0072234	metanephric nephron tubule development	4/737	20/18866	0.00678922	0.38225	0.375051	ACAT1/YAP1/STAT1/LGR4	4
GO:0051262	protein tetramerization	9/737	87/18866	0.00684305	0.38225	0.375051	MAT1A/ALDH9A1/USP16/AQP4/CPSF6/GLS/APIP/TRPM7/MS4A1	9
GO:0060999	positive regulation of dendritic spine development	6/737	44/18866	0.00693455	0.38225	0.375051	C21orf91/DHX36/CPEB3/MAPK6/TIAM1/LLPH	6
GO:0007389	pattern specification process	29/737	455/18866	0.00694139	0.38225	0.375051	ATM/WT1/ABI1/DBX1/FRS2/OOEP/PRKDC/ACVR1/MTF2/CITED2/ZEB2/ACVR2A/HHEX/EED/TBX19/HEY2/COBL/ARMC4/OVOL2/DMRT3/SOX17/BHLHE41/TBC1D32/GPR161/TDRD5/RTTN/SP8/CYP26C1/MEIS3P1	29
GO:0043414	macromolecule methylation	22/737	318/18866	0.00710109	0.38608	0.378809	WT1/TRMT11/MTO1/GFI1/MYB/MTF2/RIF1/EED/SETMAR/N6AMT1/KDM4D/HELLS/ATF7IP/PRDM13/PRDM14/TGS1/DYDC2/MAEL/ALKBH8/DYDC1/PIWIL4/TDRD5	22
GO:0006367	transcription initiation from RNA polymerase II promoter	15/737	189/18866	0.00742173	0.38608	0.378809	ERCC6/CCNC/DHX36/ESR1/YAP1/DR1/TAF2/MED17/MED13/TAF4B/NR4A2/POLR2I/HEY2/PPARGC1A/ATF7IP	15
GO:1901606	alpha-amino acid catabolic process	10/737	104/18866	0.0074782	0.38608	0.378809	ACAT1/MAT1A/ALDH8A1/GOT2/HDC/IDO1/RIDA/GLS/ADHFE1/IDO2	10
GO:2001020	regulation of response to DNA damage stimulus	17/737	226/18866	0.00768745	0.38608	0.378809	ATM/ERCC6/PLA2R1/FIGNL1/BCLAF1/SPIDR/PRKDC/RIF1/MDM2/PCNA/UBE2V2/SETMAR/KDM4D/HELB/CGAS/DDIAS/SHLD1	17
GO:0072583	clathrin-dependent endocytosis	6/737	45/18866	0.00774329	0.38608	0.378809	PICALM/FNBP1L/SMAP1/WASL/DNAJC6/BTBD8	6
GO:0006348	chromatin silencing at telomere	3/737	11/18866	0.00774405	0.38608	0.378809	RIF1/DYDC2/DYDC1	3
GO:0045141	meiotic telomere clustering	3/737	11/18866	0.00774405	0.38608	0.378809	ATM/TERB1/TERF1	3
GO:0070203	regulation of establishment of protein localization to telomere	3/737	11/18866	0.00774405	0.38608	0.378809	TERF1/CCT2/CCT8	3
GO:0072413	signal transduction involved in mitotic cell cycle checkpoint	7/737	59/18866	0.00788732	0.38608	0.378809	ATM/PLAGL1/PRKDC/MDM2/PCNA/CNOT2/E2F8	7
GO:1902402	signal transduction involved in mitotic DNA damage checkpoint	7/737	59/18866	0.00788732	0.38608	0.378809	ATM/PLAGL1/PRKDC/MDM2/PCNA/CNOT2/E2F8	7
GO:1902403	signal transduction involved in mitotic DNA integrity checkpoint	7/737	59/18866	0.00788732	0.38608	0.378809	ATM/PLAGL1/PRKDC/MDM2/PCNA/CNOT2/E2F8	7
GO:0006305	DNA alkylation	8/737	74/18866	0.00811906	0.386333	0.379057	WT1/N6AMT1/HELLS/ATF7IP/PRDM14/MAEL/PIWIL4/TDRD5	8
GO:0006306	DNA methylation	8/737	74/18866	0.00811906	0.386333	0.379057	WT1/N6AMT1/HELLS/ATF7IP/PRDM14/MAEL/PIWIL4/TDRD5	8
GO:0006448	regulation of translational elongation	4/737	21/18866	0.00813164	0.386333	0.379057	RPL30/USP16/CPEB3/EIF5A2	4
GO:0035590	purinergic nucleotide receptor signaling pathway	5/737	33/18866	0.00859319	0.40041	0.392869	GPR171/P2RY14/GPR87/P2RY12/P2RY13	5
GO:1902003	regulation of amyloid-beta formation	5/737	33/18866	0.00859319	0.40041	0.392869	PRNP/IFNGR1/APP/PICALM/PIN1	5
GO:1900006	positive regulation of dendrite development	8/737	75/18866	0.00878641	0.405514	0.397877	VLDLR/C21orf91/DHX36/CPEB3/MAPK6/TIAM1/COBL/LLPH	8
GO:0000018	regulation of DNA recombination	10/737	107/18866	0.00907771	0.413039	0.405261	ERCC6/FIGNL1/SPIDR/RIF1/IL7R/MRE11/ZRANB3/HELB/CGAS/SHLD1	10
GO:0001656	metanephros development	9/737	91/18866	0.00911994	0.413039	0.405261	ACAT1/WT1/YAP1/OSR2/STAT1/NPHS2/LGR4/SOX17/RDH10	9
GO:0006352	DNA-templated transcription, initiation	18/737	249/18866	0.00920614	0.413083	0.405303	ERCC6/CCNC/BCLAF1/DHX36/ESR1/YAP1/DR1/TAF2/MED17/MED13/TAF4B/NR4A2/POLR2I/HEY2/PPARGC1A/ATF7IP/TAF1D/H4-16	18
GO:0009063	cellular amino acid catabolic process	11/737	124/18866	0.00932269	0.414475	0.406669	ACAT1/MAT1A/BCAT1/ALDH8A1/GOT2/HDC/IDO1/RIDA/GLS/ADHFE1/IDO2	11
GO:0048738	cardiac muscle tissue development	17/737	231/18866	0.00945752	0.414804	0.406992	GJA1/WT1/NEBL/FRS2/ACVR1/YAP1/NEB/CXADR/DSG2/TGFBR3/CSRP3/ATG5/PIN1/BVES/HEY2/LRRC10/MIR548C	17
GO:0006085	acetyl-CoA biosynthetic process	4/737	22/18866	0.00963688	0.414804	0.406992	ACAT1/PDHX/MPC2/ACSS1	4
GO:0002756	MyD88-independent toll-like receptor signaling pathway	5/737	34/18866	0.00975809	0.414804	0.406992	BIRC3/BIRC2/TANK/TBK1/LY96	5
GO:0043094	cellular metabolic compound salvage	5/737	34/18866	0.00975809	0.414804	0.406992	UPP2/TK2/UPP1/UCK2/APIP	5
GO:2000780	negative regulation of double-strand break repair	5/737	34/18866	0.00975809	0.414804	0.406992	ERCC6/RIF1/HELB/CGAS/SHLD1	5
GO:0000727	double-strand break repair via break-induced replication	3/737	12/18866	0.0100289	0.415385	0.407563	CDC7/MCMDC2/MCM4	3
GO:0034397	telomere localization	3/737	12/18866	0.0100289	0.415385	0.407563	ATM/TERB1/TERF1	3
GO:0090220	chromosome localization to nuclear envelope involved in homologous chromosome segregation	3/737	12/18866	0.0100289	0.415385	0.407563	ATM/TERB1/TERF1	3
GO:0034113	heterotypic cell-cell adhesion	7/737	62/18866	0.0102885	0.422141	0.414191	CD200/NRCAM/CXADR/CD47/DSG2/PERP/CD200R1	7
GO:0016571	histone methylation	12/737	143/18866	0.010373	0.422141	0.414191	GFI1/MYB/MTF2/RIF1/EED/SETMAR/N6AMT1/KDM4D/PRDM13/PRDM14/DYDC2/DYDC1	12
GO:0045132	meiotic chromosome segregation	9/737	93/18866	0.0104533	0.422141	0.414191	ATM/SMC4/MCMDC2/TERB1/TERF1/MOS/MRE11/WAPL/MAEL	9
GO:0000723	telomere maintenance	13/737	161/18866	0.0106374	0.42253	0.414573	ATM/SP100/PRKDC/DHX36/RIF1/PCNA/TERF1/HUS1/MRE11/CCT2/CCT8/PKIB/H4-16	13
GO:0031570	DNA integrity checkpoint	13/737	161/18866	0.0106374	0.42253	0.414573	ATM/ERCC6/NAE1/TIPRL/PLAGL1/PRKDC/MDM2/PCNA/HUS1/MRE11/SETMAR/CNOT2/E2F8	13
GO:0031571	mitotic G1 DNA damage checkpoint	7/737	63/18866	0.0111958	0.441096	0.432789	ATM/PLAGL1/PRKDC/MDM2/PCNA/CNOT2/E2F8	7
GO:0072170	metanephric tubule development	4/737	23/18866	0.011312	0.44208	0.433755	ACAT1/YAP1/STAT1/LGR4	4
GO:0002686	negative regulation of leukocyte migration	6/737	49/18866	0.0116634	0.452166	0.44365	CD200/GCSAM/WASL/KLRK1/IL33/CD200R1	6
GO:0050000	chromosome localization	8/737	79/18866	0.0118712	0.452974	0.444443	ATM/TERB1/TERF1/VPS4B/PIBF1/KIF14/RRS1/RMDN1	8
GO:0051303	establishment of chromosome localization	8/737	79/18866	0.0118712	0.452974	0.444443	ATM/TERB1/TERF1/VPS4B/PIBF1/KIF14/RRS1/RMDN1	8
GO:0044783	G1 DNA damage checkpoint	7/737	64/18866	0.0121596	0.456788	0.448185	ATM/PLAGL1/PRKDC/MDM2/PCNA/CNOT2/E2F8	7
GO:0044819	mitotic G1/S transition checkpoint	7/737	64/18866	0.0121596	0.456788	0.448185	ATM/PLAGL1/PRKDC/MDM2/PCNA/CNOT2/E2F8	7
GO:2001252	positive regulation of chromosome organization	14/737	182/18866	0.012278	0.456793	0.44819	ATM/DHX36/MYB/PPHLN1/MTF2/RIF1/TERF1/EED/MRE11/CCT2/CCT8/PPARGC1A/ATF7IP/PKIB	14
GO:0045738	negative regulation of DNA repair	5/737	36/18866	0.0124039	0.456793	0.44819	ERCC6/RIF1/HELB/CGAS/SHLD1	5
GO:0048285	organelle fission	29/737	476/18866	0.0124426	0.456793	0.44819	ATM/USP16/SMC4/PSMA8/FIGNL1/MZT1/MTFR2/MCMDC2/TERB1/SYCP3/BRDT/TERF1/KIF11/VPS4B/MOS/MRE11/PIN1/PIBF1/PPARGC1A/KIF14/WAPL/RRS1/RMDN1/MARCHF5/HECW2/DSCC1/BORA/MAEL/C11orf65	29
GO:0032530	regulation of microvillus organization	3/737	13/18866	0.012664	0.459839	0.451179	PLD1/PLS1/KLF5	3
GO:0042987	amyloid precursor protein catabolic process	6/737	50/18866	0.0128282	0.459839	0.451179	PRNP/IFNGR1/APP/PICALM/LYN/PIN1	6
GO:0045646	regulation of erythrocyte differentiation	6/737	50/18866	0.0128282	0.459839	0.451179	RBFOX2/SMAP1/PRKDC/LYN/ACVR2A/STAT1	6
GO:0033044	regulation of chromosome organization	23/737	356/18866	0.0130225	0.459839	0.451179	ATM/SENP6/DHX36/GFI1/MYB/PPHLN1/MTF2/RIF1/TERF1/EED/ATG5/MOS/MRE11/CCT2/SETMAR/CCT8/PPARGC1A/ASF1A/WAPL/KDM4D/ATF7IP/HECW2/PKIB	23
GO:1902993	positive regulation of amyloid precursor protein catabolic process	4/737	24/18866	0.0131634	0.459839	0.451179	IFNGR1/APP/PICALM/LYN	4
GO:0044786	cell cycle DNA replication	7/737	65/18866	0.0131819	0.459839	0.451179	CDC7/MCMDC2/PCNA/TERF1/MCM4/GINS1/E2F8	7
GO:1901605	alpha-amino acid metabolic process	15/737	202/18866	0.0131898	0.459839	0.451179	ACAT1/MAT1A/BCAT1/ALDH8A1/GCLM/GOT2/HDC/IDO1/GMPS/RIDA/GLS/APIP/ART4/ADHFE1/IDO2	15
GO:1904358	positive regulation of telomere maintenance via telomere lengthening	5/737	37/18866	0.0138928	0.480212	0.471169	ATM/DHX36/CCT2/CCT8/PKIB	5
GO:0032206	positive regulation of telomere maintenance	6/737	51/18866	0.0140722	0.480212	0.471169	ATM/DHX36/MRE11/CCT2/CCT8/PKIB	6
GO:0050435	amyloid-beta metabolic process	6/737	51/18866	0.0140722	0.480212	0.471169	PRNP/IFNGR1/APP/PICALM/IDE/PIN1	6
GO:0070646	protein modification by small protein removal	20/737	300/18866	0.0144731	0.480212	0.471169	USP16/PSMA8/SENP6/ESR1/USP8/COPS2/BIRC3/BIRC2/MDM2/STAM/TANK/SIAH2/PSMD14/STAM2/TNFAIP3/COPS5/USP25/IL33/USP43/USP50	20
GO:0009260	ribonucleotide biosynthetic process	14/737	186/18866	0.0146244	0.480212	0.471169	ACAT1/ATP5PF/AK4/PDHX/UPP2/MPC2/ADCY10/UPP1/GMPS/GUCY2C/UCK2/PPARGC1A/HACD1/ACSS1	14
GO:0042537	benzene-containing compound metabolic process	4/737	25/18866	0.0151971	0.480212	0.471169	ALDH8A1/GOT2/IDO1/IDO2	4
GO:0060575	intestinal epithelial cell differentiation	4/737	25/18866	0.0151971	0.480212	0.471169	YAP1/PRDM1/KLF5/C1GALT1	4
GO:0060421	positive regulation of heart growth	6/737	52/18866	0.0153978	0.480212	0.471169	WT1/YAP1/TGFBR3/PIN1/HEY2/MIR548C	6
GO:0090329	regulation of DNA-dependent DNA replication	6/737	52/18866	0.0153978	0.480212	0.471169	CDC7/PCNA/TERF1/DSCC1/E2F8/ZRANB3	6
GO:0034968	histone lysine methylation	10/737	116/18866	0.0154649	0.480212	0.471169	GFI1/MYB/MTF2/RIF1/EED/SETMAR/N6AMT1/KDM4D/DYDC2/DYDC1	10
GO:0046620	regulation of organ growth	10/737	116/18866	0.0154649	0.480212	0.471169	GJA1/WT1/YAP1/CXADR/TGFBR3/PIN1/STK3/HEY2/MAEL/MIR548C	10
GO:0035637	multicellular organismal signaling	15/737	206/18866	0.0155313	0.480212	0.471169	GJA1/CACNB4/DRD5/ATP2B1/NRCAM/ITPR1/CXADR/DSG2/ITPR2/TRPC1/GHSR/CORIN/KCNMB4/DMRT3/KCNIP4	15
GO:0006878	cellular copper ion homeostasis	3/737	14/18866	0.0156569	0.480212	0.471169	PRNP/APP/PRND	3
GO:0033604	negative regulation of catecholamine secretion	3/737	14/18866	0.0156569	0.480212	0.471169	CRH/GHSR/P2RY12	3
GO:0043173	nucleotide salvage	3/737	14/18866	0.0156569	0.480212	0.471169	UPP2/UPP1/UCK2	3
GO:0044804	autophagy of nucleus	3/737	14/18866	0.0156569	0.480212	0.471169	RB1CC1/ATG5/ATG3	3
GO:0045472	response to ether	3/737	14/18866	0.0156569	0.480212	0.471169	CRH/MDM2/PPARGC1A	3
GO:0060911	cardiac cell fate commitment	3/737	14/18866	0.0156569	0.480212	0.471169	WT1/ACVR1/SOX17	3
GO:1904814	regulation of protein localization to chromosome, telomeric region	3/737	14/18866	0.0156569	0.480212	0.471169	TERF1/CCT2/CCT8	3
GO:0009165	nucleotide biosynthetic process	18/737	266/18866	0.0171618	0.511564	0.50193	ACAT1/ATP5PF/AK4/PDHX/UPP2/MPC2/ADCY10/TK2/IDO1/RCVRN/UPP1/GMPS/GUCY2C/UCK2/PPARGC1A/HACD1/ACSS1/IDO2	18
GO:0001825	blastocyst formation	5/737	39/18866	0.0172206	0.511564	0.50193	GABPA/TM4SF1/CNOT2/SOX17/PRDM14	5
GO:0009163	nucleoside biosynthetic process	5/737	39/18866	0.0172206	0.511564	0.50193	UPP2/TK2/UPP1/GMPS/UCK2	5
GO:0034205	amyloid-beta formation	5/737	39/18866	0.0172206	0.511564	0.50193	PRNP/IFNGR1/APP/PICALM/PIN1	5
GO:0044773	mitotic DNA damage checkpoint	9/737	101/18866	0.0172857	0.511564	0.50193	ATM/PLAGL1/PRKDC/MDM2/PCNA/HUS1/MRE11/CNOT2/E2F8	9
GO:0002507	tolerance induction	4/737	26/18866	0.0174181	0.511564	0.50193	LYN/IRAK3/IDO1/TNFAIP3	4
GO:0072202	cell differentiation involved in metanephros development	4/737	26/18866	0.0174181	0.511564	0.50193	YAP1/STAT1/NPHS2/LGR4	4
GO:0070304	positive regulation of stress-activated protein kinase signaling cascade	13/737	172/18866	0.017654	0.515369	0.505663	ERCC6/APP/GDF6/RB1CC1/LYN/DUSP19/ZEB2/TIAM1/TNFRSF11A/MAP3K5/STK3/RASSF2/IL26	13
GO:0035265	organ growth	14/737	191/18866	0.0180258	0.523073	0.513222	GJA1/WT1/DDR2/PLAG1/ESR1/YAP1/IFT80/CXADR/TGFBR3/PIN1/STK3/HEY2/MAEL/MIR548C	14
GO:1904950	negative regulation of establishment of protein localization	12/737	155/18866	0.0186529	0.529686	0.519711	IL12A/CD200/GOPC/SP100/DNAJA1/TERF1/TXN/GHSR/LYPLA1/LGR4/IL33/C11orf65	12
GO:1901293	nucleoside phosphate biosynthetic process	18/737	269/18866	0.018999	0.529686	0.519711	ACAT1/ATP5PF/AK4/PDHX/UPP2/MPC2/ADCY10/TK2/IDO1/RCVRN/UPP1/GMPS/GUCY2C/UCK2/PPARGC1A/HACD1/ACSS1/IDO2	18
GO:0009130	pyrimidine nucleoside monophosphate biosynthetic process	3/737	15/18866	0.0190128	0.529686	0.519711	UPP2/UPP1/UCK2	3
GO:0016114	terpenoid biosynthetic process	3/737	15/18866	0.0190128	0.529686	0.519711	ALDH8A1/RDH10/DHRS9	3
GO:0042159	lipoprotein catabolic process	3/737	15/18866	0.0190128	0.529686	0.519711	ATM/ABHD12/LYPLA1	3
GO:0060347	heart trabecula formation	3/737	15/18866	0.0190128	0.529686	0.519711	TGFBR3/HEY2/OVOL2	3
GO:0070664	negative regulation of leukocyte proliferation	8/737	86/18866	0.0190801	0.529686	0.519711	ATM/PRNP/LYN/IDO1/PAWR/TNFAIP3/IL33/GLMN	8
GO:0070192	chromosome organization involved in meiotic cell cycle	7/737	70/18866	0.0192318	0.529686	0.519711	ATM/SMC4/MCMDC2/TERB1/TERF1/MRE11/MAEL	7
GO:0032200	telomere organization	13/737	174/18866	0.0192375	0.529686	0.519711	ATM/SP100/PRKDC/DHX36/RIF1/PCNA/TERF1/HUS1/MRE11/CCT2/CCT8/PKIB/H4-16	13
GO:0051259	protein complex oligomerization	16/737	231/18866	0.0195428	0.532055	0.522035	PRNP/MAT1A/ALDH9A1/USP16/KCTD1/VSTM5/AQP4/C9/CPSF6/PRND/CEP57/GLS/APIP/TRPM7/MS4A1/KCTD8	16
GO:1903046	meiotic cell cycle process	14/737	193/18866	0.0195431	0.532055	0.522035	ATM/SMC4/PSMA8/FIGNL1/MCMDC2/TERB1/SYCP3/BRDT/TERF1/HUS1/MOS/MRE11/WAPL/MAEL	14
GO:0016233	telomere capping	6/737	55/18866	0.0198882	0.538425	0.528285	ATM/PRKDC/TERF1/MRE11/PKIB/H4-16	6
GO:0060420	regulation of heart growth	8/737	87/18866	0.0203193	0.544491	0.534237	GJA1/WT1/YAP1/CXADR/TGFBR3/PIN1/HEY2/MIR548C	8
GO:0046390	ribose phosphate biosynthetic process	14/737	194/18866	0.020337	0.544491	0.534237	ACAT1/ATP5PF/AK4/PDHX/UPP2/MPC2/ADCY10/UPP1/GMPS/GUCY2C/UCK2/PPARGC1A/HACD1/ACSS1	14
GO:0045494	photoreceptor cell maintenance	5/737	41/18866	0.0210374	0.56015	0.549601	ERCC6/ABCA4/RP1/MDM1/CLRN1	5
GO:0006977	DNA damage response, signal transduction by p53 class mediator resulting in cell cycle arrest	6/737	56/18866	0.0215635	0.567884	0.557189	ATM/PLAGL1/MDM2/PCNA/CNOT2/E2F8	6
GO:0140013	meiotic nuclear division	13/737	177/18866	0.0218098	0.567884	0.557189	ATM/SMC4/PSMA8/FIGNL1/MCMDC2/TERB1/SYCP3/BRDT/TERF1/MOS/MRE11/WAPL/MAEL	13
GO:0071168	protein localization to chromatin	4/737	28/18866	0.0224402	0.567884	0.557189	ESR1/PPHLN1/WAPL/MCM9	4
GO:0006979	response to oxidative stress	27/737	458/18866	0.0226045	0.567884	0.557189	ERCC6/PRNP/APP/PLA2R1/RWDD1/MSRB3/NCOA7/PSIP1/MYB/PRKRA/GCLM/KPNA4/MDM2/PAWR/PCNA/TXN/SLC23A2/MAP3K5/NR4A2/TNFAIP3/STAT1/MSRB2/PPARGC1A/IMPACT/SESN3/RBM11/APTX	27
GO:0051260	protein homooligomerization	13/737	178/18866	0.0227218	0.567884	0.557189	PRNP/MAT1A/ALDH9A1/USP16/KCTD1/VSTM5/AQP4/C9/PRND/CEP57/GLS/APIP/KCTD8	13
GO:0007351	tripartite regional subdivision	3/737	16/18866	0.0227341	0.567884	0.557189	WT1/FRS2/TDRD5	3
GO:0008595	anterior/posterior axis specification, embryo	3/737	16/18866	0.0227341	0.567884	0.557189	WT1/FRS2/TDRD5	3
GO:0009129	pyrimidine nucleoside monophosphate metabolic process	3/737	16/18866	0.0227341	0.567884	0.557189	UPP2/UPP1/UCK2	3
GO:0014061	regulation of norepinephrine secretion	3/737	16/18866	0.0227341	0.567884	0.557189	CRH/GHSR/P2RY12	3
GO:0072224	metanephric glomerulus development	3/737	16/18866	0.0227341	0.567884	0.557189	WT1/NPHS2/LGR4	3
GO:1902969	mitotic DNA replication	3/737	16/18866	0.0227341	0.567884	0.557189	MCMDC2/MCM4/GINS1	3
GO:1903830	magnesium ion transmembrane transport	3/737	16/18866	0.0227341	0.567884	0.557189	ZDHHC13/ZDHHC17/NIPAL1	3
GO:1901658	glycosyl compound catabolic process	5/737	42/18866	0.0231367	0.574976	0.564147	GBA3/UPP2/UPP1/ABHD10/FUCA2	5
GO:0072401	signal transduction involved in DNA integrity checkpoint	7/737	73/18866	0.0236731	0.582334	0.571367	ATM/PLAGL1/PRKDC/MDM2/PCNA/CNOT2/E2F8	7
GO:0072422	signal transduction involved in DNA damage checkpoint	7/737	73/18866	0.0236731	0.582334	0.571367	ATM/PLAGL1/PRKDC/MDM2/PCNA/CNOT2/E2F8	7
GO:0031647	regulation of protein stability	19/737	296/18866	0.0239227	0.585502	0.574476	PRNP/RPL5/PRKDC/GBA3/USP8/PRKRA/DSG1/MDM2/KRAS/PIN1/STK3/CCT2/CCT8/PPARGC1A/RASSF2/ATF7IP/QRSL1/SOX17/APTX	19
GO:0030330	DNA damage response, signal transduction by p53 class mediator	9/737	107/18866	0.024216	0.589702	0.578596	ATM/PLA2R1/SP100/PLAGL1/MDM2/PCNA/MYO6/CNOT2/E2F8	9
GO:0003015	heart process	19/737	297/18866	0.0246627	0.590803	0.579677	GJA1/ADRA1D/CACNB4/ATP2B1/ATP5PF/CXCR4/ITPR1/YAP1/CXADR/DSG2/ITPR2/MDM2/TRPC1/CSRP3/ATG5/CORIN/BVES/HEY2/KCNIP4	19
GO:0032479	regulation of type I interferon production	10/737	125/18866	0.0247113	0.590803	0.579677	PRKDC/DHX36/MRE11/PIN1/TNFAIP3/POLR3F/STAT1/TBK1/RNF125/CGAS	10
GO:0001958	endochondral ossification	4/737	29/18866	0.0252486	0.590803	0.579677	PEX7/IFT80/NAB1/BPNT2	4
GO:0036075	replacement ossification	4/737	29/18866	0.0252486	0.590803	0.579677	PEX7/IFT80/NAB1/BPNT2	4
GO:0032481	positive regulation of type I interferon production	7/737	74/18866	0.0252981	0.590803	0.579677	PRKDC/DHX36/MRE11/POLR3F/STAT1/TBK1/CGAS	7
GO:0072395	signal transduction involved in cell cycle checkpoint	7/737	74/18866	0.0252981	0.590803	0.579677	ATM/PLAGL1/PRKDC/MDM2/PCNA/CNOT2/E2F8	7
GO:0150077	regulation of neuroinflammatory response	5/737	43/18866	0.0253667	0.590803	0.579677	ATM/CD200/CD200R1L/IL33/CD200R1	5
GO:1901659	glycosyl compound biosynthetic process	5/737	43/18866	0.0253667	0.590803	0.579677	UPP2/TK2/UPP1/GMPS/UCK2	5
GO:0009952	anterior/posterior pattern specification	15/737	219/18866	0.025393	0.590803	0.579677	ATM/WT1/ABI1/FRS2/PRKDC/ZEB2/ACVR2A/HHEX/TBX19/HEY2/COBL/SOX17/BHLHE41/TDRD5/CYP26C1	15
GO:0010950	positive regulation of endopeptidase activity	13/737	181/18866	0.0256278	0.590803	0.579677	PICALM/LYN/KHDC1L/DLC1/F3/TNFSF10/PSMD14/MAP3K5/BCL2L10/PERP/CLEC7A/KHDC1/USP50	13
GO:0006720	isoprenoid metabolic process	11/737	144/18866	0.0258213	0.590803	0.579677	ABCA4/TTR/CRH/CYP2C18/CYP26A1/ALDH8A1/PDSS1/NUS1/RDH10/CYP26C1/DHRS9	11
GO:0010212	response to ionizing radiation	11/737	144/18866	0.0258213	0.590803	0.579677	ATM/ERCC6/NABP1/FIGNL1/SPIDR/PRKDC/YAP1/MDM2/TANK/HUS1/KDM4D	11
GO:0045814	negative regulation of gene expression, epigenetic	10/737	126/18866	0.0259408	0.590803	0.579677	AEBP2/PPHLN1/MTF2/RIF1/EED/ASF1A/DYDC2/DYDC1/H4-16/H2AJ	10
GO:0006520	cellular amino acid metabolic process	21/737	340/18866	0.0265301	0.590803	0.579677	ACAT1/MAT1A/PSMA8/BCAT1/ALDH8A1/DARS1/GCLM/GOT2/HDC/IDO1/GMPS/NAALAD2/PSMD14/RIDA/GLS/APIP/QRSL1/ART4/ADHFE1/TARS1/IDO2	21
GO:0008340	determination of adult lifespan	3/737	17/18866	0.0268215	0.590803	0.579677	ATM/IDE/CGAS	3
GO:0015693	magnesium ion transport	3/737	17/18866	0.0268215	0.590803	0.579677	ZDHHC13/ZDHHC17/NIPAL1	3
GO:0030889	negative regulation of B cell proliferation	3/737	17/18866	0.0268215	0.590803	0.579677	ATM/LYN/PAWR	3
GO:0048243	norepinephrine secretion	3/737	17/18866	0.0268215	0.590803	0.579677	CRH/GHSR/P2RY12	3
GO:0055070	copper ion homeostasis	3/737	17/18866	0.0268215	0.590803	0.579677	PRNP/APP/PRND	3
GO:0097067	cellular response to thyroid hormone stimulus	3/737	17/18866	0.0268215	0.590803	0.579677	GCLM/GHSR/PPARGC1A	3
GO:1902992	negative regulation of amyloid precursor protein catabolic process	3/737	17/18866	0.0268215	0.590803	0.579677	PRNP/PICALM/PIN1	3
GO:0051289	protein homotetramerization	6/737	59/18866	0.0271537	0.591374	0.580237	MAT1A/ALDH9A1/USP16/AQP4/GLS/APIP	6
GO:0060043	regulation of cardiac muscle cell proliferation	6/737	59/18866	0.0271537	0.591374	0.580237	GJA1/YAP1/CXADR/TGFBR3/HEY2/MIR548C	6
GO:0032606	type I interferon production	10/737	127/18866	0.0272135	0.591374	0.580237	PRKDC/DHX36/MRE11/PIN1/TNFAIP3/POLR3F/STAT1/TBK1/RNF125/CGAS	10
GO:0009124	nucleoside monophosphate biosynthetic process	5/737	44/18866	0.0277297	0.594594	0.583397	UPP2/TK2/UPP1/GMPS/UCK2	5
GO:0045005	DNA-dependent DNA replication maintenance of fidelity	5/737	44/18866	0.0277297	0.594594	0.583397	PCNA/MRE11/SETMAR/ZRANB3/MCM9	5
GO:0045910	negative regulation of DNA recombination	5/737	44/18866	0.0277297	0.594594	0.583397	RIF1/ZRANB3/HELB/CGAS/SHLD1	5
GO:0042542	response to hydrogen peroxide	11/737	146/18866	0.0282097	0.600633	0.589321	MYB/KPNA4/MDM2/PAWR/PCNA/TXN/MAP3K5/TNFAIP3/STAT1/IMPACT/APTX	11
GO:0070198	protein localization to chromosome, telomeric region	4/737	30/18866	0.0282592	0.600633	0.589321	ATM/TERF1/CCT2/CCT8	4
GO:0009314	response to radiation	26/737	447/18866	0.0287676	0.606248	0.59483	ATM/CNGA1/ERCC6/ABCA4/APP/IL12A/NABP1/FIGNL1/SPIDR/PRKDC/DHX36/YAP1/TANC1/MDM2/PCNA/RCVRN/TXN/TNFRSF11A/TANK/HUS1/KRAS/RP1/FBXL12/KDM4D/IMPACT/ZRANB3	26
GO:0003281	ventricular septum development	7/737	76/18866	0.0287736	0.606248	0.59483	FRS2/ACVR1/CITED2/PRDM1/MDM2/TGFBR3/HEY2	7
GO:0033260	nuclear DNA replication	6/737	60/18866	0.0292112	0.612802	0.601262	CDC7/MCMDC2/PCNA/TERF1/MCM4/GINS1	6
GO:0016579	protein deubiquitination	18/737	283/18866	0.0296457	0.619237	0.607575	USP16/PSMA8/ESR1/USP8/BIRC3/BIRC2/MDM2/STAM/TANK/SIAH2/PSMD14/STAM2/TNFAIP3/COPS5/USP25/IL33/USP43/USP50	18
GO:0007093	mitotic cell cycle checkpoint	12/737	166/18866	0.0298804	0.6207	0.60901	ATM/NAE1/NABP1/PLAGL1/PRKDC/MDM2/PCNA/HUS1/MRE11/SETMAR/CNOT2/E2F8	12
GO:0000280	nuclear division	25/737	428/18866	0.0302155	0.6207	0.60901	ATM/USP16/SMC4/PSMA8/FIGNL1/MZT1/MCMDC2/TERB1/SYCP3/BRDT/TERF1/KIF11/VPS4B/MOS/MRE11/PIN1/PIBF1/KIF14/WAPL/RRS1/RMDN1/HECW2/DSCC1/BORA/MAEL	25
GO:0032924	activin receptor signaling pathway	5/737	45/18866	0.0302281	0.6207	0.60901	GDF6/ACVR1/LEMD3/CITED2/ACVR2A	5
GO:0034122	negative regulation of toll-like receptor signaling pathway	5/737	45/18866	0.0302281	0.6207	0.60901	LYN/IRAK3/TNFAIP3/LY96/LGR4	5
GO:0150076	neuroinflammatory response	7/737	77/18866	0.0306267	0.626232	0.614438	ATM/IFNGR1/APP/CD200/CD200R1L/IL33/CD200R1	7
GO:0034250	positive regulation of cellular amide metabolic process	12/737	167/18866	0.0311001	0.628147	0.616317	IFNGR1/APP/RPL5/RPL30/USP16/PICALM/PRKDC/DHX36/PLD1/CPEB3/IMPACT/EIF5A2	12
GO:0071371	cellular response to gonadotropin stimulus	3/737	18/18866	0.0312734	0.628147	0.616317	WT1/GCLM/PPARGC1A	3
GO:2000369	regulation of clathrin-dependent endocytosis	3/737	18/18866	0.0312734	0.628147	0.616317	SMAP1/WASL/DNAJC6	3
GO:0006275	regulation of DNA replication	9/737	112/18866	0.0313423	0.628147	0.616317	CDC7/PCNA/TERF1/BCAR3/HUS1/WAPL/DSCC1/E2F8/ZRANB3	9
GO:1904356	regulation of telomere maintenance via telomere lengthening	6/737	61/18866	0.0313685	0.628147	0.616317	ATM/DHX36/TERF1/CCT2/CCT8/PKIB	6
GO:0001895	retina homeostasis	7/737	78/18866	0.0325583	0.64929	0.637062	ERCC6/LYZ/ABCA4/RP1/MDM1/CLRN1/POC1B	7
GO:0044275	cellular carbohydrate catabolic process	5/737	46/18866	0.0328635	0.65269	0.640398	GPD2/RB1CC1/GBA3/PYGB/ABHD10	5
GO:0060047	heart contraction	18/737	287/18866	0.0333799	0.654444	0.642119	GJA1/ADRA1D/CACNB4/ATP2B1/ATP5PF/CXCR4/ITPR1/CXADR/DSG2/ITPR2/MDM2/TRPC1/CSRP3/ATG5/CORIN/BVES/HEY2/KCNIP4	18
GO:0071478	cellular response to radiation	13/737	188/18866	0.0334592	0.654444	0.642119	ATM/CNGA1/FIGNL1/SPIDR/DHX36/YAP1/MDM2/PCNA/TANK/HUS1/RP1/KDM4D/IMPACT	13
GO:0072331	signal transduction by p53 class mediator	17/737	267/18866	0.0335752	0.654444	0.642119	ATM/RPL5/PLA2R1/SP100/PLAGL1/MDM2/PCNA/TAF2/HUS1/MYO6/MRE11/TAF4B/PIN1/CNOT2/RRS1/PERP/E2F8	17
GO:0016358	dendrite development	16/737	247/18866	0.033605	0.654444	0.642119	APP/PICALM/ABI1/VLDLR/RBFOX2/C21orf91/DHX36/CPEB3/MAPK6/TIAM1/WASL/NTN1/COBL/HECW2/LLPH/RTN4IP1	16
GO:0045143	homologous chromosome segregation	6/737	62/18866	0.033627	0.654444	0.642119	ATM/MCMDC2/TERB1/TERF1/MRE11/MAEL	6
GO:0018022	peptidyl-lysine methylation	10/737	132/18866	0.0342497	0.657431	0.64505	GFI1/MYB/MTF2/RIF1/EED/SETMAR/N6AMT1/KDM4D/DYDC2/DYDC1	10
GO:0016101	diterpenoid metabolic process	9/737	114/18866	0.0345631	0.657431	0.64505	ABCA4/TTR/CRH/CYP2C18/CYP26A1/ALDH8A1/RDH10/CYP26C1/DHRS9	9
GO:0000077	DNA damage checkpoint	11/737	151/18866	0.0348681	0.657431	0.64505	ATM/ERCC6/TIPRL/PLAGL1/PRKDC/MDM2/PCNA/HUS1/MRE11/CNOT2/E2F8	11
GO:0044818	mitotic G2/M transition checkpoint	4/737	32/18866	0.034895	0.657431	0.64505	ATM/NAE1/HUS1/MRE11	4
GO:0050869	negative regulation of B cell activation	4/737	32/18866	0.034895	0.657431	0.64505	ATM/LYN/PAWR/TNFAIP3	4
GO:0032874	positive regulation of stress-activated MAPK cascade	12/737	170/18866	0.0349732	0.657431	0.64505	ERCC6/APP/GDF6/RB1CC1/DUSP19/ZEB2/TIAM1/TNFRSF11A/MAP3K5/STK3/RASSF2/IL26	12
GO:0040029	regulation of gene expression, epigenetic	14/737	209/18866	0.0353618	0.657431	0.64505	ERCC6/AEBP2/PPHLN1/MTF2/RIF1/EED/ASF1A/TAF1D/PRDM14/DYDC2/GLMN/DYDC1/H4-16/H2AJ	14
GO:0007080	mitotic metaphase plate congression	5/737	47/18866	0.0356376	0.657431	0.64505	VPS4B/PIBF1/KIF14/RRS1/RMDN1	5
GO:0007140	male meiotic nuclear division	5/737	47/18866	0.0356376	0.657431	0.64505	ATM/FIGNL1/SYCP3/BRDT/MAEL	5
GO:0042770	signal transduction in response to DNA damage	10/737	133/18866	0.0357961	0.657431	0.64505	ATM/PLA2R1/SP100/PLAGL1/PRKDC/MDM2/PCNA/MYO6/CNOT2/E2F8	10
GO:0006869	lipid transport	23/737	393/18866	0.0358357	0.657431	0.64505	ABCA4/CRH/ATP5PF/OSBPL8/PLA2R1/XKR9/VLDLR/ABCD3/MYB/TMEM30A/TTC39B/GOT2/SOAT1/ABCB11/TNFRSF11A/VPS4B/PLEKHA3/RELCH/OSBPL6/XKR4/NUS1/ABCA13/TNFAIP8L3	23
GO:0046622	positive regulation of organ growth	6/737	63/18866	0.0359882	0.657431	0.64505	WT1/YAP1/TGFBR3/PIN1/HEY2/MIR548C	6
GO:0039535	regulation of RIG-I signaling pathway	3/737	19/18866	0.0360868	0.657431	0.64505	BIRC3/BIRC2/RNF125	3
GO:0055003	cardiac myofibril assembly	3/737	19/18866	0.0360868	0.657431	0.64505	NEBL/NEB/CSRP3	3
GO:0060252	positive regulation of glial cell proliferation	3/737	19/18866	0.0360868	0.657431	0.64505	LYN/PLAG1/MYB	3
GO:0060602	branch elongation of an epithelium	3/737	19/18866	0.0360868	0.657431	0.64505	ESR1/YAP1/RDH10	3
GO:1990182	exosomal secretion	3/737	19/18866	0.0360868	0.657431	0.64505	STAM/VPS4B/COPS5	3
GO:0002224	toll-like receptor signaling pathway	11/737	152/18866	0.0363221	0.658998	0.646587	LYN/ESR1/GFI1/IRAK3/BIRC3/BIRC2/TANK/TNFAIP3/TBK1/LY96/LGR4	11
GO:0032204	regulation of telomere maintenance	7/737	80/18866	0.0366615	0.658998	0.646587	ATM/DHX36/TERF1/MRE11/CCT2/CCT8/PKIB	7
GO:0055021	regulation of cardiac muscle tissue growth	7/737	80/18866	0.0366615	0.658998	0.646587	GJA1/YAP1/CXADR/TGFBR3/PIN1/HEY2/MIR548C	7
GO:0031346	positive regulation of cell projection organization	23/737	394/18866	0.0367168	0.658998	0.646587	CXCR4/VLDLR/FNBP1L/TENM3/ROR1/C21orf91/LYN/DHX36/ABL2/TMEM30A/ZEB2/CPEB3/MAPK6/TIAM1/WASL/NTN1/RP1/NCKAP1/COBL/LLPH/CLRN1/P2RY12/ALKAL1	23
GO:0044728	DNA methylation or demethylation	8/737	98/18866	0.0378999	0.675554	0.662832	WT1/N6AMT1/HELLS/ATF7IP/PRDM14/MAEL/PIWIL4/TDRD5	8
GO:0060135	maternal process involved in female pregnancy	6/737	64/18866	0.0384532	0.675554	0.662832	GJA1/ESR1/PRDM1/DSG1/DSG2/GHSR	6
GO:0006536	glutamate metabolic process	4/737	33/18866	0.0385229	0.675554	0.662832	GCLM/GOT2/GLS/ADHFE1	4
GO:0010955	negative regulation of protein processing	4/737	33/18866	0.0385229	0.675554	0.662832	PRNP/BIRC3/BIRC2/MDM2	4
GO:1903318	negative regulation of protein maturation	4/737	33/18866	0.0385229	0.675554	0.662832	PRNP/BIRC3/BIRC2/MDM2	4
GO:0055023	positive regulation of cardiac muscle tissue growth	5/737	48/18866	0.0385518	0.675554	0.662832	YAP1/TGFBR3/PIN1/HEY2/MIR548C	5
GO:0010833	telomere maintenance via telomere lengthening	7/737	81/18866	0.0388352	0.675554	0.662832	ATM/DHX36/TERF1/MRE11/CCT2/CCT8/PKIB	7
GO:0071158	positive regulation of cell cycle arrest	7/737	81/18866	0.0388352	0.675554	0.662832	ATM/PLAGL1/MDM2/PCNA/CNOT2/E2F8/UHRF2	7
GO:0098813	nuclear chromosome segregation	17/737	272/18866	0.0389566	0.675554	0.662832	ATM/SMC4/MCMDC2/TERB1/TERF1/VPS4B/MOS/MRE11/PIBF1/KIF14/WAPL/RRS1/RMDN1/HECW2/DSCC1/MAEL/DDX12P	17
GO:0006414	translational elongation	10/737	135/18866	0.0390332	0.675554	0.662832	RPL30/USP16/HBS1L/CPEB3/MRPS35/EEF1A1/MRPL15/LTN1/EIF5A2/GFM1	10
GO:0072676	lymphocyte migration	9/737	117/18866	0.0398101	0.677451	0.664693	APP/CD200/CKLF/CCL20/GCSAM/WASL/KLRK1/JAM2/CD200R1	9
GO:0001832	blastocyst growth	3/737	20/18866	0.0412569	0.677451	0.664693	COPS2/UBTFL1/GINS1	3
GO:0002544	chronic inflammatory response	3/737	20/18866	0.0412569	0.677451	0.664693	GJA1/IDO1/TNFAIP3	3
GO:0006346	DNA methylation-dependent heterochromatin assembly	3/737	20/18866	0.0412569	0.677451	0.664693	PPHLN1/HELLS/ATF7IP	3
GO:0006607	NLS-bearing protein import into nucleus	3/737	20/18866	0.0412569	0.677451	0.664693	KPNA4/NUP35/CBLB	3
GO:0007350	blastoderm segmentation	3/737	20/18866	0.0412569	0.677451	0.664693	WT1/FRS2/TDRD5	3
GO:0015919	peroxisomal membrane transport	3/737	20/18866	0.0412569	0.677451	0.664693	PEX7/ABCD3/PEX3	3
GO:0032303	regulation of icosanoid secretion	3/737	20/18866	0.0412569	0.677451	0.664693	ATP5PF/PLA2R1/TNFRSF11A	3
GO:0032727	positive regulation of interferon-alpha production	3/737	20/18866	0.0412569	0.677451	0.664693	DHX36/STAT1/TBK1	3
GO:0043046	DNA methylation involved in gamete generation	3/737	20/18866	0.0412569	0.677451	0.664693	MAEL/PIWIL4/TDRD5	3
GO:0097734	extracellular exosome biogenesis	3/737	20/18866	0.0412569	0.677451	0.664693	STAM/VPS4B/COPS5	3
GO:1902004	positive regulation of amyloid-beta formation	3/737	20/18866	0.0412569	0.677451	0.664693	IFNGR1/APP/PICALM	3
GO:2000774	positive regulation of cellular senescence	3/737	20/18866	0.0412569	0.677451	0.664693	PAWR/KRAS/CGAS	3
GO:0021517	ventral spinal cord development	5/737	49/18866	0.0416073	0.677451	0.664693	VLDLR/DBX1/VSTM5/DMRT3/OLIG3	5
GO:0042059	negative regulation of epidermal growth factor receptor signaling pathway	5/737	49/18866	0.0416073	0.677451	0.664693	PTPN3/STAM/STAM2/SNX5/CBLB	5
GO:0000086	G2/M transition of mitotic cell cycle	16/737	254/18866	0.0416644	0.677451	0.664693	ATM/APP/NAE1/PSMA8/CDC7/TAF2/HUS1/VPS4B/MRE11/PSMD14/CEP57/KIF14/FBXL12/KAT14/BORA/NINL	16
GO:0051146	striated muscle cell differentiation	18/737	295/18866	0.0418734	0.677451	0.664693	WT1/NEBL/FRS2/ACVR1/TANC1/NEB/CXADR/KLF5/CSRP3/ATG5/KRAS/PIN1/BVES/HEY2/JAM2/POPDC3/BHLHE41/LRRC10	18
GO:0070301	cellular response to hydrogen peroxide	8/737	100/18866	0.0419352	0.677451	0.664693	MYB/MDM2/PAWR/PCNA/TXN/MAP3K5/TNFAIP3/IMPACT	8
GO:0008156	negative regulation of DNA replication	4/737	34/18866	0.0423582	0.677451	0.664693	TERF1/HUS1/WAPL/ZRANB3	4
GO:0009156	ribonucleoside monophosphate biosynthetic process	4/737	34/18866	0.0423582	0.677451	0.664693	UPP2/UPP1/GMPS/UCK2	4
GO:0032212	positive regulation of telomere maintenance via telomerase	4/737	34/18866	0.0423582	0.677451	0.664693	ATM/CCT2/CCT8/PKIB	4
GO:0045648	positive regulation of erythrocyte differentiation	4/737	34/18866	0.0423582	0.677451	0.664693	SMAP1/PRKDC/ACVR2A/STAT1	4
GO:0070102	interleukin-6-mediated signaling pathway	4/737	34/18866	0.0423582	0.677451	0.664693	GFI1/YAP1/JAK1/STAT1	4
GO:0001570	vasculogenesis	7/737	83/18866	0.0434315	0.687551	0.674603	WT1/YAP1/TGFBR3/HEY2/RIN2/SOX17/GLMN	7
GO:2001021	negative regulation of response to DNA damage stimulus	7/737	83/18866	0.0434315	0.687551	0.674603	ERCC6/RIF1/MDM2/HELB/CGAS/DDIAS/SHLD1	7
GO:0007127	meiosis I	9/737	119/18866	0.0435933	0.687551	0.674603	ATM/PSMA8/MCMDC2/TERB1/SYCP3/BRDT/TERF1/MRE11/MAEL	9
GO:0032768	regulation of monooxygenase activity	6/737	66/18866	0.0436991	0.687551	0.674603	GFI1/ACVR2A/WASL/KRAS/LYPLA1/NUS1	6
GO:1905207	regulation of cardiocyte differentiation	6/737	66/18866	0.0436991	0.687551	0.674603	FRS2/DHX36/PRICKLE1/PIN1/HEY2/SOX17	6
GO:0008016	regulation of heart contraction	16/737	256/18866	0.0442018	0.689062	0.676085	GJA1/ADRA1D/CACNB4/ATP2B1/ATP5PF/ITPR1/CXADR/DSG2/ITPR2/MDM2/TRPC1/CSRP3/CORIN/BVES/HEY2/KCNIP4	16
GO:0046330	positive regulation of JNK cascade	10/737	138/18866	0.0442579	0.689062	0.676085	ERCC6/APP/RB1CC1/DUSP19/ZEB2/TIAM1/TNFRSF11A/MAP3K5/STK3/RASSF2	10
GO:0000819	sister chromatid segregation	13/737	196/18866	0.0443639	0.689062	0.676085	ATM/SMC4/VPS4B/MOS/MRE11/PIBF1/KIF14/WAPL/RRS1/RMDN1/HECW2/DSCC1/DDX12P	13
GO:0007565	female pregnancy	13/737	196/18866	0.0443639	0.689062	0.676085	GJA1/CRH/ESR1/UBTFL1/PRDM1/DSG1/DSG2/GOT2/IDO1/GHSR/KRAS/CORIN/PRDM14	13
GO:0007528	neuromuscular junction development	5/737	50/18866	0.044805	0.690461	0.677458	APP/CACNB4/PPFIBP2/PPFIBP1/UTRN	5
GO:0097300	programmed necrotic cell death	5/737	50/18866	0.044805	0.690461	0.677458	BIRC3/BIRC2/MAP3K5/LY96/TRPM7	5
GO:0055024	regulation of cardiac muscle tissue development	8/737	102/18866	0.0462453	0.690461	0.677458	GJA1/FRS2/YAP1/CXADR/TGFBR3/PIN1/HEY2/MIR548C	8
GO:0031297	replication fork processing	4/737	35/18866	0.0464009	0.690461	0.677458	PCNA/MRE11/SETMAR/ZRANB3	4
GO:0050779	RNA destabilization	4/737	35/18866	0.0464009	0.690461	0.677458	LIN28B/DHX36/CPEB3/RIDA	4
GO:0071312	cellular response to alkaloid	4/737	35/18866	0.0464009	0.690461	0.677458	CRH/SPIDR/MDM2/PPARGC1A	4
GO:0031060	regulation of histone methylation	6/737	67/18866	0.0464817	0.690461	0.677458	GFI1/MYB/MTF2/RIF1/EED/KDM4D	6
GO:0001819	positive regulation of cytokine production	25/737	447/18866	0.0465977	0.690461	0.677458	APP/IL12A/CD200/PRKDC/DHX36/MYB/BIRC3/BIRC2/F3/IDO1/MRE11/PIBF1/POLR3F/STAT1/KLRK1/TBK1/LY96/RNF125/IL26/CLEC7A/IL33/GLMN/CCBE1/CGAS/USP50	25
GO:0006662	glycerol ether metabolic process	3/737	21/18866	0.0467778	0.690461	0.677458	PEX7/TXN/CHPT1	3
GO:0016137	glycoside metabolic process	3/737	21/18866	0.0467778	0.690461	0.677458	GBA3/ABHD10/FUCA2	3
GO:0042402	cellular biogenic amine catabolic process	3/737	21/18866	0.0467778	0.690461	0.677458	IDO1/SMOX/IDO2	3
GO:0046514	ceramide catabolic process	3/737	21/18866	0.0467778	0.690461	0.677458	ASAH2B/GBA3/ASAH2	3
GO:0046519	sphingoid metabolic process	3/737	21/18866	0.0467778	0.690461	0.677458	ASAH2B/ASAH2/KDSR	3
GO:0009161	ribonucleoside monophosphate metabolic process	5/737	51/18866	0.0481455	0.690461	0.677458	AK4/UPP2/UPP1/GMPS/UCK2	5
GO:0048146	positive regulation of fibroblast proliferation	5/737	51/18866	0.0481455	0.690461	0.677458	DDR2/PRKDC/ESR1/MYB/WAPL	5
GO:0071354	cellular response to interleukin-6	5/737	51/18866	0.0481455	0.690461	0.677458	GFI1/YAP1/JAK1/STAT1/PPARGC1A	5
GO:0000075	cell cycle checkpoint	14/737	219/18866	0.049036	0.690461	0.677458	ATM/ERCC6/NAE1/NABP1/TIPRL/PLAGL1/PRKDC/MDM2/PCNA/HUS1/MRE11/SETMAR/CNOT2/E2F8	14

## Sheet: V1-Cluster1
ID	Description	GeneRatio	BgRatio	pvalue	p.adjust	qvalue	geneID	Count
GO:0030647	aminoglycoside antibiotic metabolic process	6/296	10/18866	2.83e-09	8.46e-06	8.23e-06	AKR1C2/AKR1C1/AKR1B1/AKR1C4/AKR1C3/AKR1B10	6
GO:0008038	neuron recognition	9/296	50/18866	7.27e-08	0.000108892	0.000105932	OPCML/NRP1/NTM/DSCAM/SEMA5A/EPHA4/FEZF2/ROBO4/ROBO3	9
GO:0070268	cornification	12/296	113/18866	2.15e-07	0.000214202	0.000208381	KRT12/KRT10/SPINK5/KRT23/KLK13/KRT20/KRT24/KLK12/KLK14/KRT25/KRT28/KRT27	12
GO:1902644	tertiary alcohol metabolic process	6/296	20/18866	4.57e-07	0.000341903	0.000332611	AKR1C2/AKR1C1/AKR1B1/AKR1C4/AKR1C3/AKR1B10	6
GO:0016137	glycoside metabolic process	6/296	21/18866	6.31e-07	0.000377901	0.000367631	AKR1C2/AKR1C1/AKR1B1/AKR1C4/AKR1C3/AKR1B10	6
GO:0007411	axon guidance	16/296	284/18866	1.15e-05	0.00515157	0.00501157	NCAM1/NRP1/PLXNA4/NEO1/DSCAM/CDH4/IRS2/SEMA5A/EPHA4/EPHA5/PRKCQ/FEZF2/DOK5/ROBO4/ROBO3/UNC5D	16
GO:0097485	neuron projection guidance	16/296	285/18866	1.2e-05	0.00515157	0.00501157	NCAM1/NRP1/PLXNA4/NEO1/DSCAM/CDH4/IRS2/SEMA5A/EPHA4/EPHA5/PRKCQ/FEZF2/DOK5/ROBO4/ROBO3/UNC5D	16
GO:1901661	quinone metabolic process	6/296	36/18866	1.86e-05	0.00695535	0.00676633	AKR1C2/AKR1C1/AKR1B1/AKR1C4/AKR1C3/AKR1B10	6
GO:0008207	C21-steroid hormone metabolic process	6/296	40/18866	3.47e-05	0.0115585	0.0112444	AKR1C2/AKR1C1/AKR1B1/AKR1C4/AKR1C3/TSPOAP1	6
GO:0042448	progesterone metabolic process	4/296	17/18866	0.000120274	0.0355906	0.0346233	AKR1C2/AKR1C1/AKR1C4/AKR1C3	4
GO:0034694	response to prostaglandin	5/296	32/18866	0.00013076	0.0355906	0.0346233	AKR1C2/CCR7/AKR1C3/PRKAA1/GNG2	5
GO:0031424	keratinization	12/296	225/18866	0.000238968	0.0561964	0.0546692	KRT12/KRT10/SPINK5/KRT23/KLK13/KRT20/KRT24/KLK12/KLK14/KRT25/KRT28/KRT27	12
GO:0008037	cell recognition	12/296	226/18866	0.0002489	0.0561964	0.0546692	OPCML/NRP1/NTM/MFGE8/DSCAM/CCR7/SEMA5A/EPHA4/SPA17/FEZF2/ROBO4/ROBO3	12
GO:0019748	secondary metabolic process	6/296	57/18866	0.000262776	0.0561964	0.0546692	AKR1C2/AKR1C1/AKR1B1/AKR1C4/AKR1C3/AKR1B10	6
GO:0071379	cellular response to prostaglandin stimulus	4/296	22/18866	0.000347494	0.0635844	0.0618563	AKR1C2/AKR1C3/PRKAA1/GNG2	4
GO:0061098	positive regulation of protein tyrosine kinase activity	6/296	60/18866	0.000348566	0.0635844	0.0618563	ACE/ALKAL2/NRG1/CASS4/EPHA4/GPRC5B	6
GO:0030216	keratinocyte differentiation	14/296	306/18866	0.000361034	0.0635844	0.0618563	KRT12/KRT10/SPINK5/AKR1C3/SRSF6/KRT23/KLK13/KRT20/KRT24/KLK12/KLK14/KRT25/KRT28/KRT27	14
GO:0007413	axonal fasciculation	4/296	23/18866	0.000415488	0.0654721	0.0636928	NRP1/SEMA5A/EPHA4/FEZF2	4
GO:0106030	neuron projection fasciculation	4/296	23/18866	0.000415488	0.0654721	0.0636928	NRP1/SEMA5A/EPHA4/FEZF2	4
GO:1902667	regulation of axon guidance	5/296	44/18866	0.000604811	0.0905402	0.0880796	NRP1/PLXNA4/DSCAM/SEMA5A/FEZF2	5
GO:0009913	epidermal cell differentiation	15/296	365/18866	0.000690462	0.0947794	0.0922035	KRT12/KRT10/GRXCR2/SPINK5/AKR1C3/SRSF6/KRT23/KLK13/KRT20/KRT24/KLK12/KLK14/KRT25/KRT28/KRT27	15
GO:0034308	primary alcohol metabolic process	7/296	94/18866	0.000696442	0.0947794	0.0922035	AKR1B15/AKR1C2/AKR1C1/AKR1B1/AKR1C4/AKR1C3/AKR1B10	7
GO:0071679	commissural neuron axon guidance	3/296	12/18866	0.000757267	0.0957043	0.0931033	NCAM1/NRP1/ROBO3	3
GO:0042445	hormone metabolic process	11/296	221/18866	0.000767168	0.0957043	0.0931033	TPO/ACE/AKR1B15/AKR1C2/AKR1C1/AKR1B1/AKR1C4/AKR1C3/TSPOAP1/BACE2/AKR1B10	11
GO:1901655	cellular response to ketone	7/296	97/18866	0.000839945	0.100592	0.0978581	NR3C1/AKR1C2/AKR1B1/AKR1C3/PRKAA1/ADCY2/GNG2	7
GO:1901657	glycosyl compound metabolic process	8/296	129/18866	0.000988721	0.106539	0.103644	AKR1C2/AKR1C1/AKR1B1/AKR1C4/AKR1C3/PRTFDC1/AKR1B10/LRGUK	8
GO:0006692	prostanoid metabolic process	5/296	49/18866	0.000996357	0.106539	0.103644	AKR1C2/AKR1C1/AKR1C4/AKR1C3/ZADH2	5
GO:0006693	prostaglandin metabolic process	5/296	49/18866	0.000996357	0.106539	0.103644	AKR1C2/AKR1C1/AKR1C4/AKR1C3/ZADH2	5
GO:0015721	bile acid and bile salt transport	4/296	29/18866	0.00103496	0.106851	0.103947	ABCC3/AKR1C1/AKR1C4/STARD5	4
GO:0034754	cellular hormone metabolic process	8/296	134/18866	0.00126396	0.126143	0.122715	AKR1B15/AKR1C2/AKR1C1/AKR1B1/AKR1C4/AKR1C3/TSPOAP1/AKR1B10	8
GO:0007156	homophilic cell adhesion via plasma membrane adhesion molecules	9/296	168/18866	0.00137193	0.129188	0.125677	DSCAM/CDH4/ITGB1/PTPRT/ROBO4/CDH26/ROBO3/FAT4/ESAM	9
GO:0008544	epidermis development	17/296	477/18866	0.00149827	0.129188	0.125677	KRT12/KRT10/GRXCR2/SPINK5/BNC1/AKR1C3/SRSF6/KRT23/KLK13/KRT20/KRT24/KLK12/KLK14/FOXQ1/KRT25/KRT28/KRT27	17
GO:0042744	hydrogen peroxide catabolic process	4/296	32/18866	0.00151021	0.129188	0.125677	MPO/EPX/TPO/LPO	4
GO:0048730	epidermis morphogenesis	4/296	32/18866	0.00151021	0.129188	0.125677	KLK14/FOXQ1/KRT25/KRT27	4
GO:0048841	regulation of axon extension involved in axon guidance	4/296	32/18866	0.00151021	0.129188	0.125677	NRP1/PLXNA4/DSCAM/SEMA5A	4
GO:0007409	axonogenesis	17/296	482/18866	0.00167318	0.139153	0.135371	NCAM1/NRP1/PLXNA4/NEO1/DSCAM/CDH4/ITGB1/IRS2/SEMA5A/EPHA4/EPHA5/PRKCQ/FEZF2/DOK5/ROBO4/ROBO3/UNC5D	17
GO:0070593	dendrite self-avoidance	3/296	16/18866	0.00184001	0.148892	0.144845	DSCAM/ROBO4/ROBO3	3
GO:1990748	cellular detoxification	7/296	114/18866	0.00214828	0.169262	0.164662	MPO/EPX/TPO/LPO/GSTO1/GSTO2/AKR1B10	7
GO:0048846	axon extension involved in axon guidance	4/296	37/18866	0.00260859	0.193497	0.188238	NRP1/PLXNA4/DSCAM/SEMA5A	4
GO:1902284	neuron projection extension involved in neuron projection guidance	4/296	37/18866	0.00260859	0.193497	0.188238	NRP1/PLXNA4/DSCAM/SEMA5A	4
GO:0060491	regulation of cell projection assembly	9/296	185/18866	0.00264976	0.193497	0.188238	NRP1/FAM110C/SH3YL1/DPYSL3/CCR7/CDC42EP3/SDCCAG8/DCDC2/ADAMTS16	9
GO:0045666	positive regulation of neuron differentiation	14/296	380/18866	0.00284435	0.202762	0.197251	ALKAL2/NRP1/PLXNA4/DPYSL3/DSCAM/CDH4/SH3GL3/SOX11/SEMA5A/EPHA4/PCP4/GPRC5B/FEZF2/FBXO38	14
GO:0043588	skin development	15/296	425/18866	0.00306249	0.210914	0.205182	KRT12/KRT10/SPINK5/AKR1C3/SRSF6/KRT23/KLK13/KRT20/KRT24/KLK12/KLK14/FOXQ1/KRT25/KRT28/KRT27	15
GO:0097237	cellular response to toxic substance	7/296	122/18866	0.00314685	0.210914	0.205182	MPO/EPX/TPO/LPO/GSTO1/GSTO2/AKR1B10	7
GO:0086091	regulation of heart rate by cardiac conduction	4/296	39/18866	0.00317006	0.210914	0.205182	KCNJ5/SCN3B/CACNA1G/KCNH6	4
GO:0061097	regulation of protein tyrosine kinase activity	6/296	93/18866	0.00345298	0.221647	0.215624	ACE/ALKAL2/NRG1/CASS4/EPHA4/GPRC5B	6
GO:0071526	semaphorin-plexin signaling pathway	4/296	40/18866	0.00347943	0.221647	0.215624	NCAM1/NRP1/PLXNA4/SEMA5A	4
GO:0048485	sympathetic nervous system development	3/296	21/18866	0.0041241	0.257241	0.25025	NRP1/PLXNA4/SOX11	3
GO:1901654	response to ketone	9/296	200/18866	0.00443309	0.270871	0.263509	NR3C1/GABRB1/AKR1C2/AKR1B1/CCR7/AKR1C3/PRKAA1/ADCY2/GNG2	9
GO:0045773	positive regulation of axon extension	4/296	43/18866	0.00452929	0.271214	0.263843	NRP1/DSCAM/CDH4/SEMA5A	4
GO:0098869	cellular oxidant detoxification	6/296	103/18866	0.00569105	0.334098	0.325018	MPO/EPX/TPO/LPO/GSTO1/GSTO2	6
GO:0034695	response to prostaglandin E	3/296	24/18866	0.00606238	0.345659	0.336265	CCR7/PRKAA1/GNG2	3
GO:0098754	detoxification	7/296	138/18866	0.00616679	0.345659	0.336265	MPO/EPX/TPO/LPO/GSTO1/GSTO2/AKR1B10	7
GO:0042572	retinol metabolic process	4/296	47/18866	0.00623432	0.345659	0.336265	AKR1B15/AKR1B1/AKR1C3/AKR1B10	4
GO:0032091	negative regulation of protein binding	6/296	106/18866	0.00653186	0.355571	0.345907	ADRB2/ACE/DACT1/SORL1/AURKA/WFIKKN2	6
GO:1990573	potassium ion import across plasma membrane	4/296	48/18866	0.0067187	0.35771	0.347988	KCNJ1/KCNJ5/KCNJ6/KCNJ15	4
GO:0045109	intermediate filament organization	3/296	25/18866	0.00681011	0.35771	0.347988	NEFM/KRT20/KRT25	3
GO:0001523	retinoid metabolic process	6/296	108/18866	0.0071403	0.364627	0.354717	AKR1B15/AKR1C1/AKR1B1/AKR1C4/AKR1C3/AKR1B10	6
GO:0051897	positive regulation of protein kinase B signaling	8/296	178/18866	0.00718537	0.364627	0.354717	FAM110C/AKR1C2/NRG1/CCR7/ITGB1/AKR1C3/IRS2/SEMA5A	8
GO:0030318	melanocyte differentiation	3/296	26/18866	0.00761021	0.373524	0.363373	MITF/LRMDA/ADAMTS9	3
GO:1902914	regulation of protein polyubiquitination	3/296	26/18866	0.00761021	0.373524	0.363373	FOXF2/FBXO4/OTUB2	3
GO:0050435	amyloid-beta metabolic process	4/296	51/18866	0.00831943	0.375876	0.365661	ACE/SORL1/EPHA4/BACE2	4
GO:0120032	regulation of plasma membrane bounded cell projection assembly	8/296	183/18866	0.00842927	0.375876	0.365661	NRP1/SH3YL1/DPYSL3/CCR7/CDC42EP3/SDCCAG8/DCDC2/ADAMTS16	8
GO:0002021	response to dietary excess	3/296	27/18866	0.00846351	0.375876	0.365661	ADRB2/SORL1/NMUR2	3
GO:0014032	neural crest cell development	5/296	80/18866	0.00848249	0.375876	0.365661	NRP1/NRG1/SOX11/SEMA5A/KBTBD8	5
GO:0016101	diterpenoid metabolic process	6/296	114/18866	0.00921112	0.375876	0.365661	AKR1B15/AKR1C1/AKR1B1/AKR1C4/AKR1C3/AKR1B10	6
GO:0031069	hair follicle morphogenesis	3/296	28/18866	0.00937074	0.375876	0.365661	FOXQ1/KRT25/KRT27	3
GO:0021954	central nervous system neuron development	5/296	82/18866	0.00938841	0.375876	0.365661	GABRB1/NRP1/PLXNA4/EPHA4/FEZF2	5
GO:0008300	isoprenoid catabolic process	2/296	10/18866	0.0101593	0.375876	0.365661	AKR1C3/AKR1B10	2
GO:0086070	SA node cell to atrial cardiac muscle cell communication	2/296	10/18866	0.0101593	0.375876	0.365661	SCN3B/CACNA1G	2
GO:0090009	primitive streak formation	2/296	10/18866	0.0101593	0.375876	0.365661	TBXT/ETS2	2
GO:0110096	cellular response to aldehyde	2/296	10/18866	0.0101593	0.375876	0.365661	AKR1B1/AKR1B10	2
GO:1902946	protein localization to early endosome	2/296	10/18866	0.0101593	0.375876	0.365661	NRP1/SORL1	2
GO:1903431	positive regulation of cell maturation	2/296	10/18866	0.0101593	0.375876	0.365661	BNC1/AURKA	2
GO:0021602	cranial nerve morphogenesis	3/296	29/18866	0.0103326	0.375876	0.365661	NRP1/PLXNA4/MAFB	3
GO:0014031	mesenchymal cell development	5/296	84/18866	0.0103589	0.375876	0.365661	NRP1/NRG1/SOX11/SEMA5A/KBTBD8	5
GO:0048864	stem cell development	5/296	84/18866	0.0103589	0.375876	0.365661	NRP1/NRG1/SOX11/SEMA5A/KBTBD8	5
GO:0006805	xenobiotic metabolic process	6/296	118/18866	0.0108101	0.375876	0.365661	NAT2/NAT1/LPO/GSTO1/GSTO2/AKR1C1	6
GO:0051491	positive regulation of filopodium assembly	3/296	30/18866	0.0113496	0.375876	0.365661	NRP1/DPYSL3/CCR7	3
GO:0060122	inner ear receptor cell stereocilium organization	3/296	30/18866	0.0113496	0.375876	0.365661	GRXCR2/MKS1/FAT4	3
GO:0050772	positive regulation of axonogenesis	5/296	86/18866	0.0113959	0.375876	0.365661	NRP1/PLXNA4/DSCAM/CDH4/SEMA5A	5
GO:0010770	positive regulation of cell morphogenesis involved in differentiation	7/296	157/18866	0.0120888	0.375876	0.365661	NRP1/PLXNA4/CASS4/DSCAM/CDH4/SEMA5A/EPHA4	7
GO:0042743	hydrogen peroxide metabolic process	4/296	57/18866	0.0122264	0.375876	0.365661	MPO/EPX/TPO/LPO	4
GO:0071398	cellular response to fatty acid	4/296	57/18866	0.0122264	0.375876	0.365661	AKR1C2/AKR1C3/PRKAA1/GNG2	4
GO:0002604	regulation of dendritic cell antigen processing and presentation	2/296	11/18866	0.0122893	0.375876	0.365661	CCR7/FGL2	2
GO:0019852	L-ascorbic acid metabolic process	2/296	11/18866	0.0122893	0.375876	0.365661	GSTO1/GSTO2	2
GO:0021561	facial nerve development	2/296	11/18866	0.0122893	0.375876	0.365661	NRP1/PLXNA4	2
GO:0021604	cranial nerve structural organization	2/296	11/18866	0.0122893	0.375876	0.365661	NRP1/PLXNA4	2
GO:0021610	facial nerve morphogenesis	2/296	11/18866	0.0122893	0.375876	0.365661	NRP1/PLXNA4	2
GO:0044848	biological phase	2/296	11/18866	0.0122893	0.375876	0.365661	SPINK5/SYCP2	2
GO:0060281	regulation of oocyte development	2/296	11/18866	0.0122893	0.375876	0.365661	BNC1/AURKA	2
GO:0060379	cardiac muscle cell myoblast differentiation	2/296	11/18866	0.0122893	0.375876	0.365661	NRG1/TBXT	2
GO:0071838	cell proliferation in bone marrow	2/296	11/18866	0.0122893	0.375876	0.365661	ACE/MAP3K3	2
GO:1900003	regulation of serine-type endopeptidase activity	2/296	11/18866	0.0122893	0.375876	0.365661	SPINK5/SPINK1	2
GO:1902571	regulation of serine-type peptidase activity	2/296	11/18866	0.0122893	0.375876	0.365661	SPINK5/SPINK1	2
GO:1905245	regulation of aspartic-type peptidase activity	2/296	11/18866	0.0122893	0.375876	0.365661	SORL1/EPHA4	2
GO:1905879	regulation of oogenesis	2/296	11/18866	0.0122893	0.375876	0.365661	BNC1/AURKA	2
GO:0008045	motor neuron axon guidance	3/296	31/18866	0.0124222	0.375876	0.365661	NRP1/PLXNA4/EPHA4	3
GO:0098742	cell-cell adhesion via plasma-membrane adhesion molecules	10/296	277/18866	0.0124288	0.375876	0.365661	DSCAM/CDH4/ITGB1/PTPRT/ROBO4/CDH26/ROBO3/FAT4/UNC5D/ESAM	10
GO:0006694	steroid biosynthetic process	8/296	197/18866	0.0127708	0.380224	0.369891	SC5D/AKR1B15/AKR1B1/AKR1C4/AKR1C3/TSPOAP1/CYP7B1/PRKAA1	8
GO:0048675	axon extension	6/296	123/18866	0.0130736	0.380224	0.369891	NRP1/PLXNA4/DSCAM/CDH4/ITGB1/SEMA5A	6
GO:0071466	cellular response to xenobiotic stimulus	6/296	123/18866	0.0130736	0.380224	0.369891	NAT2/NAT1/LPO/GSTO1/GSTO2/AKR1C1	6
GO:0014033	neural crest cell differentiation	5/296	89/18866	0.0130805	0.380224	0.369891	NRP1/NRG1/SOX11/SEMA5A/KBTBD8	5
GO:0086019	cell-cell signaling involved in cardiac conduction	3/296	32/18866	0.0135511	0.386324	0.375825	KCNJ5/SCN3B/CACNA1G	3
GO:0006721	terpenoid metabolic process	6/296	124/18866	0.0135632	0.386324	0.375825	AKR1B15/AKR1C1/AKR1B1/AKR1C4/AKR1C3/AKR1B10	6
GO:0070542	response to fatty acid	5/296	90/18866	0.0136775	0.386324	0.375825	AKR1C2/CCR7/AKR1C3/PRKAA1/GNG2	5
GO:0060021	roof of mouth development	5/296	91/18866	0.0142925	0.386721	0.376211	FOXF2/SOX11/TSHZ1/PKDCC/WFIKKN2	5
GO:0097306	cellular response to alcohol	5/296	91/18866	0.0142925	0.386721	0.376211	AKR1C2/AKR1C3/PRKAA1/ADCY2/GNG2	5
GO:0002024	diet induced thermogenesis	2/296	12/18866	0.0145957	0.386721	0.376211	ADRB2/SORL1	2
GO:0002468	dendritic cell antigen processing and presentation	2/296	12/18866	0.0145957	0.386721	0.376211	CCR7/FGL2	2
GO:0021559	trigeminal nerve development	2/296	12/18866	0.0145957	0.386721	0.376211	NRP1/PLXNA4	2
GO:0035404	histone-serine phosphorylation	2/296	12/18866	0.0145957	0.386721	0.376211	AURKA/PRKAA1	2
GO:1902287	semaphorin-plexin signaling pathway involved in axon guidance	2/296	12/18866	0.0145957	0.386721	0.376211	NRP1/PLXNA4	2
GO:0046627	negative regulation of insulin receptor signaling pathway	3/296	33/18866	0.0147364	0.387025	0.376507	PRKAA1/PRKCQ/PTPRE	3
GO:0001764	neuron migration	7/296	164/18866	0.0150616	0.392126	0.381469	NRP1/NRG1/SDCCAG8/DCDC2/FEZF2/NEUROD4/UNC5D	7
GO:0048566	embryonic digestive tract development	3/296	34/18866	0.0159786	0.412414	0.401206	FOXF2/SOX11/PKDCC	3
GO:0008202	steroid metabolic process	11/296	332/18866	0.0161653	0.413665	0.402423	CYP24A1/SC5D/AKR1B15/AKR1C2/AKR1C1/AKR1B1/AKR1C4/AKR1C3/TSPOAP1/CYP7B1/PRKAA1	11
GO:0009410	response to xenobiotic stimulus	6/296	130/18866	0.0167725	0.41557	0.404276	NAT2/NAT1/LPO/GSTO1/GSTO2/AKR1C1	6
GO:0007171	activation of transmembrane receptor protein tyrosine kinase activity	2/296	13/18866	0.0170725	0.41557	0.404276	ADRB2/NRG1	2
GO:0031274	positive regulation of pseudopodium assembly	2/296	13/18866	0.0170725	0.41557	0.404276	CCR7/CDC42EP3	2
GO:0034244	negative regulation of transcription elongation from RNA polymerase II promoter	2/296	13/18866	0.0170725	0.41557	0.404276	TCERG1/SUPT4H1	2
GO:0038007	netrin-activated signaling pathway	2/296	13/18866	0.0170725	0.41557	0.404276	DSCAM/UNC5D	2
GO:1902285	semaphorin-plexin signaling pathway involved in neuron projection guidance	2/296	13/18866	0.0170725	0.41557	0.404276	NRP1/PLXNA4	2
GO:1900077	negative regulation of cellular response to insulin stimulus	3/296	35/18866	0.0172779	0.417178	0.405841	PRKAA1/PRKCQ/PTPRE	3
GO:0051100	negative regulation of binding	7/296	169/18866	0.0174813	0.418712	0.407333	ADRB2/ACE/DACT1/SORL1/SOX11/AURKA/WFIKKN2	7
GO:0030516	regulation of axon extension	5/296	97/18866	0.0183747	0.432495	0.420741	NRP1/PLXNA4/DSCAM/CDH4/SEMA5A	5
GO:0050768	negative regulation of neurogenesis	10/296	295/18866	0.0184964	0.432495	0.420741	NRP1/NRG1/DPYSL3/ID4/SORL1/SOX11/SEMA5A/EPHA4/KLK8/FEZF2	10
GO:0043393	regulation of protein binding	8/296	211/18866	0.0185637	0.432495	0.420741	ADRB2/ACE/NRP1/DACT1/SORL1/AURKA/EPHA4/WFIKKN2	8
GO:0050931	pigment cell differentiation	3/296	36/18866	0.0186345	0.432495	0.420741	MITF/LRMDA/ADAMTS9	3
GO:1990138	neuron projection extension	7/296	172/18866	0.0190581	0.438922	0.426994	NRP1/PLXNA4/DSCAM/CDH4/ITGB1/AURKA/SEMA5A	7
GO:0007254	JNK cascade	8/296	213/18866	0.0195231	0.440644	0.428668	DACT1/CCR7/MAPK10/EPHA4/FZD10/RAP2A/MAP3K21/SH3RF2	8
GO:0031272	regulation of pseudopodium assembly	2/296	14/18866	0.0197139	0.440644	0.428668	CCR7/CDC42EP3	2
GO:0048681	negative regulation of axon regeneration	2/296	14/18866	0.0197139	0.440644	0.428668	EPHA4/KLK8	2
GO:0046626	regulation of insulin receptor signaling pathway	4/296	66/18866	0.0200081	0.440644	0.428668	SORL1/PRKAA1/PRKCQ/PTPRE	4
GO:0090050	positive regulation of cell migration involved in sprouting angiogenesis	3/296	37/18866	0.0200486	0.440644	0.428668	NRP1/MAP3K3/AKT3	3
GO:2000273	positive regulation of signaling receptor activity	3/296	37/18866	0.0200486	0.440644	0.428668	ADRB2/NRP1/ITGB1	3
GO:0015718	monocarboxylic acid transport	7/296	174/18866	0.0201631	0.440644	0.428668	ACE/ABCC3/AKR1C1/AKR1C4/IRS2/NMUR2/STARD5	7
GO:0031098	stress-activated protein kinase signaling cascade	10/296	300/18866	0.0205141	0.445067	0.432972	DACT1/AKR1B1/CCR7/MAP3K3/MAPK10/EPHA4/FZD10/RAP2A/MAP3K21/SH3RF2	10
GO:0050918	positive chemotaxis	4/296	67/18866	0.0210235	0.452837	0.44053	NRP1/IL16/SEMA5A/ROBO3	4
GO:0050769	positive regulation of neurogenesis	14/296	485/18866	0.0214671	0.458553	0.446091	ALKAL2/NRP1/PLXNA4/DPYSL3/DSCAM/CDH4/SH3GL3/SOX11/SEMA5A/EPHA4/PCP4/GPRC5B/FEZF2/FBXO38	14
GO:0042446	hormone biosynthetic process	4/296	68/18866	0.02207	0.458553	0.446091	TPO/AKR1B15/AKR1B1/TSPOAP1	4
GO:0009415	response to water	2/296	15/18866	0.0225141	0.458553	0.446091	AKR1B1/MAPK10	2
GO:0032785	negative regulation of DNA-templated transcription, elongation	2/296	15/18866	0.0225141	0.458553	0.446091	TCERG1/SUPT4H1	2
GO:0042574	retinal metabolic process	2/296	15/18866	0.0225141	0.458553	0.446091	AKR1C1/AKR1C3	2
GO:0070571	negative regulation of neuron projection regeneration	2/296	15/18866	0.0225141	0.458553	0.446091	EPHA4/KLK8	2
GO:0071474	cellular hyperosmotic response	2/296	15/18866	0.0225141	0.458553	0.446091	AKR1B1/MAPK10	2
GO:2000095	regulation of Wnt signaling pathway, planar cell polarity pathway	2/296	15/18866	0.0225141	0.458553	0.446091	DACT1/MKS1	2
GO:0002042	cell migration involved in sprouting angiogenesis	5/296	103/18866	0.0231597	0.468514	0.455781	NRP1/ITGB1/MAP3K3/AKT3/STARD13	5
GO:1902895	positive regulation of pri-miRNA transcription by RNA polymerase II	3/296	40/18866	0.0246361	0.495037	0.481583	NR3C1/PRL/ETS1	3
GO:0031269	pseudopodium assembly	2/296	16/18866	0.0254676	0.498365	0.484821	CCR7/CDC42EP3	2
GO:0034310	primary alcohol catabolic process	2/296	16/18866	0.0254676	0.498365	0.484821	AKR1C3/AKR1B10	2
GO:0060628	regulation of ER to Golgi vesicle-mediated transport	2/296	16/18866	0.0254676	0.498365	0.484821	YIPF5/SORL1	2
GO:0071380	cellular response to prostaglandin E stimulus	2/296	16/18866	0.0254676	0.498365	0.484821	PRKAA1/GNG2	2
GO:0019395	fatty acid oxidation	5/296	106/18866	0.0258277	0.502131	0.488485	CYP24A1/ETFB/ACOX3/IRS2/PRKAA1	5
GO:0006720	isoprenoid metabolic process	6/296	144/18866	0.0262111	0.50596	0.49221	AKR1B15/AKR1C1/AKR1B1/AKR1C4/AKR1C3/AKR1B10	6
GO:0046328	regulation of JNK cascade	7/296	184/18866	0.0263627	0.50596	0.49221	DACT1/CCR7/EPHA4/FZD10/RAP2A/MAP3K21/SH3RF2	7
GO:0050770	regulation of axonogenesis	7/296	186/18866	0.0277426	0.526744	0.512428	NRP1/PLXNA4/DSCAM/CDH4/SEMA5A/EPHA4/FEZF2	7
GO:0048813	dendrite morphogenesis	6/296	146/18866	0.0277974	0.526744	0.512428	NRP1/DSCAM/ITGB1/EPHA4/DCDC2/RAP2A	6
GO:0021783	preganglionic parasympathetic fiber development	2/296	17/18866	0.0285688	0.526888	0.512569	NRP1/PLXNA4	2
GO:0030575	nuclear body organization	2/296	17/18866	0.0285688	0.526888	0.512569	ETS1/SUMO1P1	2
GO:0031268	pseudopodium organization	2/296	17/18866	0.0285688	0.526888	0.512569	CCR7/CDC42EP3	2
GO:0048532	anatomical structure arrangement	2/296	17/18866	0.0285688	0.526888	0.512569	NRP1/PLXNA4	2
GO:0021761	limbic system development	5/296	109/18866	0.028685	0.526888	0.512569	NRP1/ETS1/ID4/EPHA5/FEZF2	5
GO:0051961	negative regulation of nervous system development	10/296	319/18866	0.0296598	0.539664	0.524998	NRP1/NRG1/DPYSL3/ID4/SORL1/SOX11/SEMA5A/EPHA4/KLK8/FEZF2	10
GO:0060119	inner ear receptor cell development	3/296	43/18866	0.029741	0.539664	0.524998	GRXCR2/MKS1/FAT4	3
GO:1900076	regulation of cellular response to insulin stimulus	4/296	75/18866	0.0302816	0.546163	0.531319	SORL1/PRKAA1/PRKCQ/PTPRE	4
GO:0034440	lipid oxidation	5/296	111/18866	0.0306966	0.547057	0.53219	CYP24A1/ETFB/ACOX3/IRS2/PRKAA1	5
GO:0061387	regulation of extent of cell growth	5/296	111/18866	0.0306966	0.547057	0.53219	NRP1/PLXNA4/DSCAM/CDH4/SEMA5A	5
GO:0000381	regulation of alternative mRNA splicing, via spliceosome	4/296	76/18866	0.031583	0.559524	0.544317	CELF2/SRSF6/RBM7/MBNL2	4
GO:0045165	cell fate commitment	9/296	278/18866	0.0319128	0.560067	0.544846	MITF/NRP1/NRG1/ITGB1/TBXT/ETS2/MYT1L/FEZF2/NEUROD4	9
GO:0035567	non-canonical Wnt signaling pathway	6/296	151/18866	0.0320372	0.560067	0.544846	DACT1/MKS1/FZD10/DAAM1/GNG2/PRICKLE2	6
GO:0021953	central nervous system neuron differentiation	7/296	192/18866	0.0321749	0.560067	0.544846	GABRB1/NRP1/PLXNA4/ID4/EPHA4/FEZF2/UNC5D	7
GO:0003279	cardiac septum development	5/296	114/18866	0.0338766	0.580381	0.564608	LTBP1/NRP1/ZBTB14/MKS1/SOX11	5
GO:0032872	regulation of stress-activated MAPK cascade	8/296	237/18866	0.0339234	0.580381	0.564608	DACT1/CCR7/MAP3K3/EPHA4/FZD10/RAP2A/MAP3K21/SH3RF2	8
GO:0048588	developmental cell growth	8/296	237/18866	0.0339234	0.580381	0.564608	NRP1/PLXNA4/SORBS2/DSCAM/CDH4/ITGB1/AURKA/SEMA5A	8
GO:0050731	positive regulation of peptidyl-tyrosine phosphorylation	7/296	195/18866	0.0345591	0.587898	0.571921	ACE/ALKAL2/NRP1/NRG1/CASS4/EPHA4/GPRC5B	7
GO:0048486	parasympathetic nervous system development	2/296	19/18866	0.0351933	0.588475	0.572482	NRP1/PLXNA4	2
GO:0048066	developmental pigmentation	3/296	46/18866	0.0353595	0.588475	0.572482	MITF/LRMDA/ADAMTS9	3
GO:0051489	regulation of filopodium assembly	3/296	46/18866	0.0353595	0.588475	0.572482	NRP1/DPYSL3/CCR7	3
GO:0002040	sprouting angiogenesis	7/296	196/18866	0.0353793	0.588475	0.572482	NRP1/ITGB1/MAP3K3/SEMA5A/AKT3/STARD13/ADAMTS9	7
GO:0043536	positive regulation of blood vessel endothelial cell migration	4/296	79/18866	0.0356822	0.590235	0.574194	NRP1/ETS1/MAP3K3/AKT3	4
GO:0070302	regulation of stress-activated protein kinase signaling cascade	8/296	240/18866	0.0361246	0.59427	0.578119	DACT1/CCR7/MAP3K3/EPHA4/FZD10/RAP2A/MAP3K21/SH3RF2	8
GO:0051403	stress-activated MAPK cascade	9/296	286/18866	0.0371948	0.597354	0.581119	DACT1/CCR7/MAP3K3/MAPK10/EPHA4/FZD10/RAP2A/MAP3K21/SH3RF2	9
GO:0048483	autonomic nervous system development	3/296	47/18866	0.0373453	0.597354	0.581119	NRP1/PLXNA4/SOX11	3
GO:0050919	negative chemotaxis	3/296	47/18866	0.0373453	0.597354	0.581119	PLXNA4/NRG1/SEMA5A	3
GO:0098739	import across plasma membrane	6/296	157/18866	0.0376545	0.597354	0.581119	KCNJ1/KCNJ5/ITGB1/KCNJ6/KCNJ15/IRS2	6
GO:0033559	unsaturated fatty acid metabolic process	5/296	118/18866	0.0384242	0.597354	0.581119	AKR1C2/AKR1C1/AKR1C4/AKR1C3/ZADH2	5
GO:0002577	regulation of antigen processing and presentation	2/296	20/18866	0.0387063	0.597354	0.581119	CCR7/FGL2	2
GO:0007350	blastoderm segmentation	2/296	20/18866	0.0387063	0.597354	0.581119	NRP1/TBXT	2
GO:0010002	cardioblast differentiation	2/296	20/18866	0.0387063	0.597354	0.581119	NRG1/TBXT	2
GO:0071243	cellular response to arsenic-containing substance	2/296	20/18866	0.0387063	0.597354	0.581119	GSTO1/GSTO2	2
GO:0086014	atrial cardiac muscle cell action potential	2/296	20/18866	0.0387063	0.597354	0.581119	KCNJ5/SCN3B	2
GO:0086026	atrial cardiac muscle cell to AV node cell signaling	2/296	20/18866	0.0387063	0.597354	0.581119	KCNJ5/SCN3B	2
GO:0086066	atrial cardiac muscle cell to AV node cell communication	2/296	20/18866	0.0387063	0.597354	0.581119	KCNJ5/SCN3B	2
GO:0008206	bile acid metabolic process	3/296	48/18866	0.0393871	0.604743	0.588308	AKR1C1/AKR1C4/CYP7B1	3
GO:0010976	positive regulation of neuron projection development	9/296	290/18866	0.0400481	0.611755	0.595129	ALKAL2/NRP1/PLXNA4/DPYSL3/DSCAM/CDH4/SEMA5A/EPHA4/FBXO38	9
GO:0120178	steroid hormone biosynthetic process	3/296	49/18866	0.0414844	0.627295	0.610247	AKR1B15/AKR1B1/TSPOAP1	3
GO:2000107	negative regulation of leukocyte apoptotic process	3/296	49/18866	0.0414844	0.627295	0.610247	CCR7/IRS2/PRKCQ	3
GO:0021854	hypothalamus development	2/296	21/18866	0.0423465	0.637113	0.619798	NRP1/ETS1	2
GO:0006690	icosanoid metabolic process	5/296	122/18866	0.0433277	0.643007	0.625532	AKR1C2/AKR1C1/AKR1C4/AKR1C3/ZADH2	5
GO:0045104	intermediate filament cytoskeleton organization	3/296	50/18866	0.043637	0.643007	0.625532	NEFM/KRT20/KRT25	3
GO:0045646	regulation of erythrocyte differentiation	3/296	50/18866	0.043637	0.643007	0.625532	ETS1/MAFB/FAM210B	3
GO:0009636	response to toxic substance	8/296	250/18866	0.0441524	0.643007	0.625532	MPO/EPX/TPO/GABRB1/LPO/GSTO1/GSTO2/AKR1B10	8
GO:0032092	positive regulation of protein binding	4/296	85/18866	0.0447617	0.643007	0.625532	ACE/NRP1/DACT1/EPHA4	4
GO:0010721	negative regulation of cell development	10/296	343/18866	0.0449286	0.643007	0.625532	NRP1/NRG1/DPYSL3/ID4/SORL1/SOX11/SEMA5A/EPHA4/KLK8/FEZF2	10
GO:0021545	cranial nerve development	3/296	51/18866	0.0458444	0.643007	0.625532	NRP1/PLXNA4/MAFB	3
GO:0045103	intermediate filament-based process	3/296	51/18866	0.0458444	0.643007	0.625532	NEFM/KRT20/KRT25	3
GO:0060976	coronary vasculature development	3/296	51/18866	0.0458444	0.643007	0.625532	LTBP1/NRP1/ZBTB14	3
GO:1902893	regulation of pri-miRNA transcription by RNA polymerase II	3/296	51/18866	0.0458444	0.643007	0.625532	NR3C1/PRL/ETS1	3
GO:0001736	establishment of planar polarity	5/296	124/18866	0.0459141	0.643007	0.625532	DACT1/MKS1/FOXF2/DAAM1/PRICKLE2	5
GO:0007164	establishment of tissue polarity	5/296	124/18866	0.0459141	0.643007	0.625532	DACT1/MKS1/FOXF2/DAAM1/PRICKLE2	5
GO:0046058	cAMP metabolic process	2/296	22/18866	0.0461091	0.643007	0.625532	PDE10A/ADCY2	2
GO:1901685	glutathione derivative metabolic process	2/296	22/18866	0.0461091	0.643007	0.625532	GSTO1/GSTO2	2
GO:1901687	glutathione derivative biosynthetic process	2/296	22/18866	0.0461091	0.643007	0.625532	GSTO1/GSTO2	2
GO:0045766	positive regulation of angiogenesis	7/296	208/18866	0.0462365	0.643007	0.625532	NRP1/ETS1/ITGB1/MAP3K3/ADAM12/SEMA5A/AKT3	7
GO:0034637	cellular carbohydrate biosynthetic process	4/296	86/18866	0.0463893	0.643007	0.625532	AKR1B1/IRS2/B3GALT5/PPP1R3D	4
GO:0051896	regulation of protein kinase B signaling	8/296	253/18866	0.0467727	0.645334	0.627796	FAM110C/AKR1C2/NRG1/CCR7/ITGB1/AKR1C3/IRS2/SEMA5A	8
GO:0031346	positive regulation of cell projection organization	11/296	394/18866	0.0473518	0.645872	0.628319	ALKAL2/NRP1/PLXNA4/DPYSL3/DSCAM/CDH4/CCR7/SEMA5A/EPHA4/CDC42EP3/FBXO38	11
GO:0000380	alternative mRNA splicing, via spliceosome	4/296	87/18866	0.0480495	0.645872	0.628319	CELF2/SRSF6/RBM7/MBNL2	4
GO:0001942	hair follicle development	4/296	87/18866	0.0480495	0.645872	0.628319	SPINK5/FOXQ1/KRT25/KRT27	4
GO:0032436	positive regulation of proteasomal ubiquitin-dependent protein catabolic process	4/296	87/18866	0.0480495	0.645872	0.628319	AURKA/RNF144A/SH3RF2/RNF144B	4
GO:0090049	regulation of cell migration involved in sprouting angiogenesis	4/296	87/18866	0.0480495	0.645872	0.628319	NRP1/MAP3K3/AKT3/STARD13	4
GO:0009948	anterior/posterior axis specification	3/296	52/18866	0.048106	0.645872	0.628319	TBXT/AURKA/ETS2	3
GO:0006631	fatty acid metabolic process	11/296	396/18866	0.0487753	0.651935	0.634217	CYP24A1/ETFB/ACOX3/AKR1C2/AKR1C1/AKR1C4/AKR1C3/IRS2/PRKAA1/ACSF2/ZADH2	11
GO:0086012	membrane depolarization during cardiac muscle cell action potential	2/296	23/18866	0.0499894	0.659223	0.641307	SCN3B/CACNA1G	2
GO:2000050	regulation of non-canonical Wnt signaling pathway	2/296	23/18866	0.0499894	0.659223	0.641307	DACT1/MKS1	2
GO:2000773	negative regulation of cellular senescence	2/296	23/18866	0.0499894	0.659223	0.641307	MAP3K3/AKT3	2

## Sheet: V1-Cluster2
ID	Description	GeneRatio	BgRatio	pvalue	p.adjust	qvalue	geneID	Count
GO:0006984	ER-nucleus signaling pathway	12/1215	51/18866	7.32e-05	0.393273	0.393273	ATF3/ATG10/NFE2L2/GSK3B/ASNS/NCK1/HSP90B1/MBTPS1/EIF2AK3/ATF6/TMEM33/FBXW7	12
GO:0071216	cellular response to biotic stimulus	29/1215	246/18866	0.00120675	0.981573	0.981573	ICAM1/ABCC2/CD55/IL6/FCGR2B/SIRPA/ATG10/SYK/GSK3B/NFKB1/PTPN22/CXCL10/BMP6/CAPN2/IRF8/CXCL9/TLR2/FZD5/LY86/EIF2AK3/CXCL11/AKAP8/CXCL13/IL36RN/CHMP5/IL36G/NFKBIA/MAPK8/IL37	29
GO:0043312	neutrophil degranulation	49/1215	487/18866	0.00129838	0.981573	0.981573	PNP/MAN2B1/CD53/CD55/CD59/ALOX5/LTA4H/GOLGA7/QSOX1/DSP/HRNR/RAP1A/FLG2/SIRPA/HPSE/ACP3/HP/STXBP2/AP1M1/PLAC8/CAB39/SYK/SIRPB1/CD58/TXNDC5/NFKB1/FABP5/B4GALT1/CAT/NRAS/PGAM1/RNASE2/SRP14/TLR2/DEGS1/STBD1/ANXA3/ARPC5/MANBA/ARMC8/HEBP2/DNAJC13/NCSTN/XRCC5/COTL1/LAMTOR3/CRISPLD2/PRAM1/ADGRE3	49
GO:0010248	establishment or maintenance of transmembrane electrochemical gradient	5/1215	14/18866	0.00134669	0.981573	0.981573	ATP1A1/ATP1A2/ATP4A/ATP1A4/ATP1B3	5
GO:0030007	cellular potassium ion homeostasis	5/1215	14/18866	0.00134669	0.981573	0.981573	ATP1A1/ATP1A2/ATP4A/ATP1A4/ATP1B3	5
GO:0002283	neutrophil activation involved in immune response	49/1215	490/18866	0.00147746	0.981573	0.981573	PNP/MAN2B1/CD53/CD55/CD59/ALOX5/LTA4H/GOLGA7/QSOX1/DSP/HRNR/RAP1A/FLG2/SIRPA/HPSE/ACP3/HP/STXBP2/AP1M1/PLAC8/CAB39/SYK/SIRPB1/CD58/TXNDC5/NFKB1/FABP5/B4GALT1/CAT/NRAS/PGAM1/RNASE2/SRP14/TLR2/DEGS1/STBD1/ANXA3/ARPC5/MANBA/ARMC8/HEBP2/DNAJC13/NCSTN/XRCC5/COTL1/LAMTOR3/CRISPLD2/PRAM1/ADGRE3	49
GO:0036499	PERK-mediated unfolded protein response	6/1215	21/18866	0.0016518	0.981573	0.981573	ATF3/NFE2L2/ASNS/NCK1/EIF2AK3/TMEM33	6
GO:0140467	integrated stress response signaling	6/1215	21/18866	0.0016518	0.981573	0.981573	ATF3/NFE2L2/ASNS/NCK1/EIF2AK3/TMEM33	6
GO:1904886	beta-catenin destruction complex disassembly	6/1215	21/18866	0.0016518	0.981573	0.981573	APC/GSK3B/LRP6/FZD5/FRAT1/FRAT2	6
GO:0036376	sodium ion export across plasma membrane	5/1215	15/18866	0.00191363	0.981573	0.981573	ATP1A1/ATP1A2/ATP4A/ATP1A4/ATP1B3	5
GO:0055075	potassium ion homeostasis	7/1215	29/18866	0.00201013	0.981573	0.981573	ATP1A1/ATP1A2/ATP4A/ATP1A4/SLC12A6/ATP1B3/KCNJ10	7
GO:0006766	vitamin metabolic process	17/1215	131/18866	0.00445725	0.981573	0.981573	PCCB/CYP4F3/CTRB2/CYP4F2/ACP3/ACP5/RBP1/NFKB1/CD320/CTRB1/RBP2/LRP2/MTHFD1L/BCO1/PANK2/SLC52A3/MMAA	17
GO:0010827	regulation of glucose transmembrane transport	12/1215	79/18866	0.00448272	0.981573	0.981573	INSR/LEP/RAP1A/SORBS1/NFE2L2/CREBL2/FABP5/PEA15/POU4F2/CLIP3/ITLN1/TRIB3	12
GO:1904659	glucose transmembrane transport	15/1215	110/18866	0.00459497	0.981573	0.981573	INSR/LEP/SLC2A9/RAP1A/SORBS1/NFE2L2/ZDHHC7/CREBL2/FABP5/PEA15/POU4F2/CLIP3/ITLN1/TRIB3/MFSD4B	15
GO:0032984	protein-containing complex disassembly	34/1215	330/18866	0.00463199	0.981573	0.981573	APC/INSR/CAMSAP3/CKAP2/EIF5AL1/SCAF4/GSK3B/MICAL1/WASHC2C/LRP6/MYC/TNP1/FZD5/WDR1/FRAT1/CAPZA1/TSG101/MRPL3/FRAT2/UBQLN1/MRPS28/SCAF8/SPEF1/MRPL4/MRPS18C/MRPS23/CHMP5/SHFL/MRPS22/MRPL1/MCOLN1/EPG5/CFL2/CAMSAP2	34
GO:0071219	cellular response to molecule of bacterial origin	25/1215	222/18866	0.0046372	0.981573	0.981573	ICAM1/ABCC2/CD55/IL6/FCGR2B/SIRPA/NFKB1/PTPN22/CXCL10/BMP6/CAPN2/IRF8/CXCL9/TLR2/FZD5/LY86/CXCL11/AKAP8/CXCL13/IL36RN/CHMP5/IL36G/NFKBIA/MAPK8/IL37	25
GO:0006883	cellular sodium ion homeostasis	5/1215	18/18866	0.00464455	0.981573	0.981573	ATP1A1/ATP1A2/ATP4A/ATP1A4/ATP1B3	5
GO:0090501	RNA phosphodiester bond hydrolysis	20/1215	165/18866	0.00475261	0.981573	0.981573	RNASE9/RNASE10/RNASE12/CSTF3/DROSHA/MOV10/NUDT16/APEX1/RNASE1/RNASE2/TSN/RNASE6/PRORP/EXOSC1/DBR1/ELAC1/XRN1/CNOT6L/RNASE11/DCP2	20
GO:0007029	endoplasmic reticulum organization	11/1215	71/18866	0.00547406	0.981573	0.981573	ZFYVE27/SEC31A/CASQ1/EIF2AK3/LMAN1/TRAM2/TMEM33/TMEM38A/LNPK/ESYT3/TMEM170A	11
GO:0046185	aldehyde catabolic process	4/1215	12/18866	0.00557796	0.981573	0.981573	ADH4/ADH5/HOGA1/AGXT2	4
GO:2001204	regulation of osteoclast development	4/1215	12/18866	0.00557796	0.981573	0.981573	CLDN18/FBXW7/SLC9B2/SIGLEC15	4
GO:0140115	export across plasma membrane	10/1215	62/18866	0.00593287	0.981573	0.981573	ABCC2/ATP1A1/ATP1A2/ATP4A/ATP1A4/ABCC4/ATP1B3/ABCG2/KCNA2/KCND3	10
GO:0008645	hexose transmembrane transport	15/1215	114/18866	0.00641632	0.981573	0.981573	INSR/LEP/SLC2A9/RAP1A/SORBS1/NFE2L2/ZDHHC7/CREBL2/FABP5/PEA15/POU4F2/CLIP3/ITLN1/TRIB3/MFSD4B	15
GO:0090305	nucleic acid phosphodiester bond hydrolysis	32/1215	313/18866	0.00658625	0.981573	0.981573	IL6/RNASE9/TDP1/RNASE10/RNASE12/CSTF3/TATDN3/DNA2/DROSHA/MOV10/GTF2H1/NUDT16/APEX1/KPNA1/RAD1/RFC1/RNASE1/RNASE2/TSN/RNASE6/ASTE1/PRORP/EXOSC1/DBR1/N4BP2/ELAC1/XRN1/DCLRE1B/FOXL2/CNOT6L/RNASE11/DCP2	32
GO:0042795	snRNA transcription by RNA polymerase II	11/1215	73/18866	0.00676925	0.981573	0.981573	INTS6/INTS12/CCNT2/GTF2E2/GTF2F1/MYOD1/POU2F1/INTS7/LARP7/INTS8/RPRD1A	11
GO:0010828	positive regulation of glucose transmembrane transport	8/1215	45/18866	0.00738009	0.981573	0.981573	INSR/RAP1A/SORBS1/NFE2L2/CREBL2/POU4F2/CLIP3/ITLN1	8
GO:0009301	snRNA transcription	11/1215	74/18866	0.00750081	0.981573	0.981573	INTS6/INTS12/CCNT2/GTF2E2/GTF2F1/MYOD1/POU2F1/INTS7/LARP7/INTS8/RPRD1A	11
GO:0015749	monosaccharide transmembrane transport	15/1215	116/18866	0.00752294	0.981573	0.981573	INSR/LEP/SLC2A9/RAP1A/SORBS1/NFE2L2/ZDHHC7/CREBL2/FABP5/PEA15/POU4F2/CLIP3/ITLN1/TRIB3/MFSD4B	15
GO:0002921	negative regulation of humoral immune response	4/1215	13/18866	0.00765086	0.981573	0.981573	CD55/CD59/C4BPB/FCGR2B	4
GO:0050910	detection of mechanical stimulus involved in sensory perception of sound	4/1215	13/18866	0.00765086	0.981573	0.981573	KIT/WHRN/CHRNA9/TMC2	4
GO:0098712	L-glutamate import across plasma membrane	4/1215	13/18866	0.00765086	0.981573	0.981573	ATP1A2/SLC1A3/KCNJ10/SLC1A6	4
GO:0080111	DNA demethylation	6/1215	28/18866	0.00779418	0.981573	0.981573	OTUD4/TET2/APEX1/TDG/TET1/ALKBH3	6
GO:0071897	DNA biosynthetic process	22/1215	196/18866	0.00787243	0.981573	0.981573	HNRNPD/RCHY1/DNTT/TENT4B/NAT10/SPATA22/MYC/NEK2/NVL/POLE2/RFC1/SYCP1/USP10/POLI/PARM1/DTL/NOP10/GAR1/XRN1/POLE4/XRCC5/DCP2	22
GO:0071222	cellular response to lipopolysaccharide	23/1215	208/18866	0.00797659	0.981573	0.981573	ICAM1/ABCC2/CD55/IL6/SIRPA/NFKB1/PTPN22/CXCL10/BMP6/CAPN2/IRF8/CXCL9/TLR2/LY86/CXCL11/AKAP8/CXCL13/IL36RN/CHMP5/IL36G/NFKBIA/MAPK8/IL37	23
GO:0009612	response to mechanical stimulus	23/1215	209/18866	0.00843415	0.981573	0.981573	KIT/PKD2/ATP1A1/ATP1A2/PKD1L2/WHRN/KCNC1/CASP8AP2/NFKB1/SLC1A3/ASNS/CXCL10/BMP6/GOT1/SMPD2/MBD2/F11R/CHRNA9/USP53/NFKBIA/TMC2/MAPK8/PKD1L3	23
GO:0000041	transition metal ion transport	16/1215	129/18866	0.00875062	0.981573	0.981573	ATP7B/ABCC2/ATP2C1/STEAP3/SLC39A6/RAB11B/SLC30A9/FLVCR1/SLC39A2/ATP2C2/CUTC/TMEM165/MCOLN1/SLC30A1/TMEM163/SLC25A28	16
GO:0034219	carbohydrate transmembrane transport	15/1215	118/18866	0.00877683	0.981573	0.981573	INSR/LEP/SLC2A9/RAP1A/SORBS1/NFE2L2/ZDHHC7/CREBL2/FABP5/PEA15/POU4F2/CLIP3/ITLN1/TRIB3/MFSD4B	15
GO:0007605	sensory perception of sound	18/1215	152/18866	0.00904791	0.981573	0.981573	ICAM1/KIT/MYO3B/WHRN/SLC1A3/CDKN1B/LRP2/POU4F2/WDR1/USH1C/LRIG2/CHRNA9/CHD7/SOBP/USP53/SLC52A3/TMC2/NAV2	18
GO:0006839	mitochondrial transport	28/1215	271/18866	0.00920246	0.981573	0.981573	ATP5F1A/ATP5MC3/BMF/TP53BP2/SLC25A36/TMEM14B/YWHAZ/GSK3B/TMEM14C/TFDP2/ATP5PB/ATF2/UBE2D3/FZD5/LMAN1/TIMM23/MTX2/TMEM14A/FLVCR1/HEBP2/MCUB/TOMM7/SLC25A23/SLC25A28/ALKBH7/FBXW7/MAPK8/SLC25A16	28
GO:0051938	L-glutamate import	4/1215	14/18866	0.0101725	0.981573	0.981573	ATP1A2/SLC1A3/KCNJ10/SLC1A6	4
GO:0090559	regulation of membrane permeability	12/1215	88/18866	0.0106006	0.981573	0.981573	BMF/TP53BP2/YWHAZ/GSK3B/TFDP2/ATF2/TMEM14A/HEBP2/F11R/LAPTM4B/ALKBH7/MAPK8	12
GO:1990573	potassium ion import across plasma membrane	8/1215	48/18866	0.010902	0.981573	0.981573	KCNJ11/ATP1A1/ATP1A2/ATP4A/ATP1A4/SLC12A6/ATP1B3/KCNJ10	8
GO:0060142	regulation of syncytium formation by plasma membrane fusion	6/1215	30/18866	0.0110093	0.981573	0.981573	CD53/CXCL10/CAPN2/CXCL9/MYOD1/GCM1	6
GO:0031111	negative regulation of microtubule polymerization or depolymerization	7/1215	39/18866	0.0113088	0.981573	0.981573	APC/CAMSAP3/CKAP2/TUBB4A/SPEF1/CLIP3/CAMSAP2	7
GO:0046326	positive regulation of glucose import	7/1215	39/18866	0.0113088	0.981573	0.981573	INSR/RAP1A/SORBS1/NFE2L2/CREBL2/POU4F2/ITLN1	7
GO:0045428	regulation of nitric oxide biosynthetic process	10/1215	68/18866	0.0113419	0.981573	0.981573	ICAM1/INSR/PKD2/SIRPA/ACP5/NOS1AP/KHSRP/KLF2/AGXT2/TRPV1	10
GO:1901685	glutathione derivative metabolic process	5/1215	22/18866	0.0115226	0.981573	0.981573	GSTA2/GSTA3/GSTA4/HPGDS/GSTA1	5
GO:1901687	glutathione derivative biosynthetic process	5/1215	22/18866	0.0115226	0.981573	0.981573	GSTA2/GSTA3/GSTA4/HPGDS/GSTA1	5
GO:1901739	regulation of myoblast fusion	5/1215	22/18866	0.0115226	0.981573	0.981573	CD53/CXCL10/CAPN2/CXCL9/MYOD1	5
GO:0031016	pancreas development	11/1215	79/18866	0.0121238	0.981573	0.981573	INSR/IL6/GSK3B/TCF7L2/SRP54/FOXF1/BMP6/EIF2AK3/CLOCK/NKX6-1/DNAAF1	11
GO:0006089	lactate metabolic process	4/1215	15/18866	0.0131758	0.981573	0.981573	PFKFB2/LDHA/LDHC/LDHD	4
GO:0055057	neuroblast division	4/1215	15/18866	0.0131758	0.981573	0.981573	DCT/LEF1/AKNA/DOCK7	4
GO:0072075	metanephric mesenchyme development	4/1215	15/18866	0.0131758	0.981573	0.981573	PKD2/MYC/SMAD4/BASP1	4
GO:0090110	COPII-coated vesicle cargo loading	4/1215	15/18866	0.0131758	0.981573	0.981573	SEC24B/SEC31A/SEC24D/TBC1D20	4
GO:1902043	positive regulation of extrinsic apoptotic signaling pathway via death domain receptors	4/1215	15/18866	0.0131758	0.981573	0.981573	ATF3/SFRP1/PEA15/FAF1	4
GO:0051208	sequestering of calcium ion	15/1215	124/18866	0.0135535	0.981573	0.981573	ATP7B/PKD2/ATP1A2/FKBP1A/CASQ1/CXCL10/CXCL9/HSP90B1/F2RL3/CXCL11/CHD7/MCOLN1/TMEM38A/SLC25A23/TRPV1	15
GO:0022010	central nervous system myelination	5/1215	23/18866	0.0139592	0.981573	0.981573	ASPA/KCNJ10/TLR2/NCSTN/FA2H	5
GO:0032291	axon ensheathment in central nervous system	5/1215	23/18866	0.0139592	0.981573	0.981573	ASPA/KCNJ10/TLR2/NCSTN/FA2H	5
GO:0030968	endoplasmic reticulum unfolded protein response	15/1215	125/18866	0.0145154	0.981573	0.981573	ATF3/SEC31A/DERL1/NFE2L2/ASNS/NCK1/SSR1/HSP90B1/MBTPS1/EIF2AK3/PDIA5/ATF6/TMEM33/YOD1/RNF175	15
GO:0006631	fatty acid metabolic process	37/1215	396/18866	0.0148028	0.981573	0.981573	LEP/PCCB/ADH4/ADH5/ALOX5/CYP2E1/LTA4H/CYP4F3/CYP4A22/NAAA/CYP4F2/ELOVL6/CNR1/NCOR1/FABP1/FABP5/AUH/CREM/DEGS1/ILVBL/MLYCD/HPGDS/LPGAT1/THNSL2/PECR/BDH2/TRIB3/FA2H/PANK2/ACSBG2/ALKBH7/CBR4/ACOT12/TECR/GSTA1/MMAA/LOC344967	37
GO:0046324	regulation of glucose import	9/1215	61/18866	0.0155633	0.981573	0.981573	INSR/LEP/RAP1A/SORBS1/NFE2L2/CREBL2/PEA15/POU4F2/ITLN1	9
GO:0050954	sensory perception of mechanical stimulus	19/1215	173/18866	0.0159514	0.981573	0.981573	ICAM1/KIT/MYO3B/WHRN/SLC1A3/CDKN1B/LRP2/POU4F2/WDR1/USH1C/LRIG2/CHRNA9/CHD7/SOBP/USP53/SLC52A3/TRPV1/TMC2/NAV2	19
GO:0072330	monocarboxylic acid biosynthetic process	25/1215	246/18866	0.0160957	0.981573	0.981573	ALOX5/CYP2E1/LTA4H/ACCS/ELOVL6/RBP1/HOGA1/SLC1A3/ASNS/FABP5/LDHC/DEGS1/MLYCD/HPGDS/LPGAT1/THNSL2/PECR/TRIB3/FA2H/OSBPL9/ACSBG2/CBR4/ACMSD/TECR/LOC344967	25
GO:0007351	tripartite regional subdivision	4/1215	16/18866	0.0166886	0.981573	0.981573	FZD5/BASP1/HOXD8/WDR77	4
GO:0008595	anterior/posterior axis specification, embryo	4/1215	16/18866	0.0166886	0.981573	0.981573	FZD5/BASP1/HOXD8/WDR77	4
GO:0042994	cytoplasmic sequestering of transcription factor	4/1215	16/18866	0.0166886	0.981573	0.981573	PKD2/FAF1/G3BP2/NFKBIA	4
GO:0051770	positive regulation of nitric-oxide synthase biosynthetic process	4/1215	16/18866	0.0166886	0.981573	0.981573	FCER2/KDR/TLR2/AKAP12	4
GO:0060628	regulation of ER to Golgi vesicle-mediated transport	4/1215	16/18866	0.0166886	0.981573	0.981573	SEC24B/GAS1/RNF139/TBC1D20	4
GO:0090136	epithelial cell-cell adhesion	4/1215	16/18866	0.0166886	0.981573	0.981573	KIT/DSP/CAMSAP3/PLEKHA7	4
GO:1903306	negative regulation of regulated secretory pathway	5/1215	24/18866	0.0167194	0.981573	0.981573	FCGR2B/RAP1A/CD84/REST/FOXF1	5
GO:1904029	regulation of cyclin-dependent protein kinase activity	13/1215	106/18866	0.0185801	0.981573	0.981573	APC/PKD2/STOX1/GTF2H1/CCNT2/CDKN2C/CDKN1B/CCNG2/CCNB2/HERC5/CCNJL/CCNE2/CCNY	13
GO:0046209	nitric oxide metabolic process	11/1215	84/18866	0.01865	0.981573	0.981573	ICAM1/INSR/PKD2/SIRPA/ACP5/NOS1AP/TLR2/KHSRP/KLF2/AGXT2/TRPV1	11
GO:0000731	DNA synthesis involved in DNA repair	8/1215	53/18866	0.0193197	0.981573	0.981573	RCHY1/SPATA22/POLE2/RFC1/SYCP1/USP10/POLI/DTL	8
GO:0009581	detection of external stimulus	16/1215	141/18866	0.0193719	0.981573	0.981573	KIT/PKD2/SEMA5B/PKD1L2/WHRN/CDS1/FOXF1/RRH/METAP2/METAP1/CHRNA9/GJA10/TRPV1/TMC2/GRK7/PKD1L3	16
GO:0008334	histone mRNA metabolic process	5/1215	25/18866	0.0198189	0.981573	0.981573	TENT4B/SNRPB/SNRPF/XRN1/DCP2	5
GO:0051881	regulation of mitochondrial membrane potential	10/1215	74/18866	0.0198469	0.981573	0.981573	SLC25A36/STOX1/GOT1/KDR/PPA2/HEBP2/PPP2R3C/PANK2/HSH2D/TRPV1	10
GO:0018149	peptide cross-linking	6/1215	34/18866	0.0200494	0.981573	0.981573	F13A1/LORICRIN/DSP/FLG/TGM3/CSTA	6
GO:0035510	DNA dealkylation	6/1215	34/18866	0.0200494	0.981573	0.981573	OTUD4/TET2/APEX1/TDG/TET1/ALKBH3	6
GO:0042759	long-chain fatty acid biosynthetic process	6/1215	34/18866	0.0200494	0.981573	0.981573	ALOX5/CYP2E1/LTA4H/ELOVL6/ACSBG2/LOC344967	6
GO:0030317	flagellated sperm motility	12/1215	96/18866	0.0202166	0.981573	0.981573	ATP1A4/RNASE10/TACR1/HOATZ/SLC9B1/LDHC/TNP1/GAPDHS/ARMC2/SLC22A16/TPPP2/SLC9B2	12
GO:0097722	sperm motility	12/1215	96/18866	0.0202166	0.981573	0.981573	ATP1A4/RNASE10/TACR1/HOATZ/SLC9B1/LDHC/TNP1/GAPDHS/ARMC2/SLC22A16/TPPP2/SLC9B2	12
GO:0043297	apical junction assembly	11/1215	85/18866	0.0202189	0.981573	0.981573	APC/CLDN18/FRMPD2/RHOC/CLDN22/CLDN10/CLDN24/FZD5/WDR1/F11R/CRB3	11
GO:0032966	negative regulation of collagen biosynthetic process	4/1215	17/18866	0.0207344	0.981573	0.981573	CIITA/IL6/RAP1A/GOT1	4
GO:0046394	carboxylic acid biosynthetic process	34/1215	367/18866	0.021104	0.981573	0.981573	ASPA/ALOX5/CYP2E1/LTA4H/CYP4A22/ACCS/ELOVL6/RBP1/HOGA1/SYK/NFKB1/SLC1A3/ASNS/EGF/FABP5/GOT1/LDHC/DEGS1/ILVBL/MLYCD/HPGDS/LPGAT1/MTHFD1L/THNSL2/PECR/TRIB3/FA2H/OSBPL9/ACSBG2/AGXT2/CBR4/ACMSD/TECR/LOC344967	34
GO:0006749	glutathione metabolic process	8/1215	54/18866	0.0214413	0.981573	0.981573	GSR/GSTA2/GSTA3/NFE2L2/CNDP2/GSTA4/HPGDS/GSTA1	8
GO:0046323	glucose import	10/1215	75/18866	0.0216245	0.981573	0.981573	INSR/LEP/RAP1A/SORBS1/NFE2L2/ZDHHC7/CREBL2/PEA15/POU4F2/ITLN1	10
GO:0098659	inorganic cation import across plasma membrane	12/1215	97/18866	0.0217671	0.981573	0.981573	KCNJ11/ATP1A1/ATP1A2/ATP4A/ATP1A4/SLC12A6/SLC39A6/ATP1B3/KCNJ10/SLC30A1/TRPV1/TRPV3	12
GO:0099587	inorganic ion import across plasma membrane	12/1215	97/18866	0.0217671	0.981573	0.981573	KCNJ11/ATP1A1/ATP1A2/ATP4A/ATP1A4/SLC12A6/SLC39A6/ATP1B3/KCNJ10/SLC30A1/TRPV1/TRPV3	12
GO:1901655	cellular response to ketone	12/1215	97/18866	0.0217671	0.981573	0.981573	ICAM1/ABCC2/SPP1/EIF4E/NCOA4/FOXO3/SFRP1/AKAP8/KLF2/XRN1/GOLPH3/FBXO32	12
GO:0016053	organic acid biosynthetic process	34/1215	368/18866	0.0218676	0.981573	0.981573	ASPA/ALOX5/CYP2E1/LTA4H/CYP4A22/ACCS/ELOVL6/RBP1/HOGA1/SYK/NFKB1/SLC1A3/ASNS/EGF/FABP5/GOT1/LDHC/DEGS1/ILVBL/MLYCD/HPGDS/LPGAT1/MTHFD1L/THNSL2/PECR/TRIB3/FA2H/OSBPL9/ACSBG2/AGXT2/CBR4/ACMSD/TECR/LOC344967	34
GO:0002887	negative regulation of myeloid leukocyte mediated immunity	3/1215	10/18866	0.0227137	0.981573	0.981573	FCGR2B/CD84/FOXF1	3
GO:0036500	ATF6-mediated unfolded protein response	3/1215	10/18866	0.0227137	0.981573	0.981573	HSP90B1/MBTPS1/ATF6	3
GO:1904779	regulation of protein localization to centrosome	3/1215	10/18866	0.0227137	0.981573	0.981573	APC/GSK3B/NSFL1C	3
GO:2000659	regulation of interleukin-1-mediated signaling pathway	3/1215	10/18866	0.0227137	0.981573	0.981573	IL1RN/IL6/OTUD4	3
GO:0035794	positive regulation of mitochondrial membrane permeability	9/1215	65/18866	0.0228543	0.981573	0.981573	BMF/TP53BP2/YWHAZ/GSK3B/TFDP2/ATF2/TMEM14A/HEBP2/MAPK8	9
GO:0006369	termination of RNA polymerase II transcription	6/1215	35/18866	0.0229186	0.981573	0.981573	CSTF3/SCAF4/SNRPB/SNRPF/TTF2/SCAF8	6
GO:0006691	leukotriene metabolic process	6/1215	35/18866	0.0229186	0.981573	0.981573	ALOX5/LTA4H/CYP4F3/CYP4F2/SYK/TLR2	6
GO:0098751	bone cell development	6/1215	35/18866	0.0229186	0.981573	0.981573	KIT/CLDN18/TAL1/FBXW7/SLC9B2/SIGLEC15	6
GO:0009582	detection of abiotic stimulus	16/1215	144/18866	0.0231482	0.981573	0.981573	KIT/PKD2/SEMA5B/TACR1/PKD1L2/WHRN/CDS1/RRH/METAP2/METAP1/CHRNA9/GJA10/TRPV1/TMC2/GRK7/PKD1L3	16
GO:0022616	DNA strand elongation	5/1215	26/18866	0.0232718	0.981573	0.981573	DNA2/MCM3/GINS2/DCLRE1B/GINS4	5
GO:1901071	glucosamine-containing compound metabolic process	5/1215	26/18866	0.0232718	0.981573	0.981573	CHI3L2/OVGP1/CHST6/CHIA/CHST5	5
GO:0071214	cellular response to abiotic stimulus	31/1215	331/18866	0.0233991	0.981573	0.981573	PKD2/ATP1A1/ATP1A2/BMF/SLC12A6/ADSS2/CAB39/TP53INP1/CASP8AP2/NFKB1/REST/BMP6/GOT1/MYC/RAD1/SFRP1/RAB11B/CLOCK/PPID/RRH/METAP2/METAP1/INTS7/F11R/MCOLN1/XRCC5/SLC25A23/TRPV1/MAPK8/GRK7/PKD1L3	31
GO:0104004	cellular response to environmental stimulus	31/1215	331/18866	0.0233991	0.981573	0.981573	PKD2/ATP1A1/ATP1A2/BMF/SLC12A6/ADSS2/CAB39/TP53INP1/CASP8AP2/NFKB1/REST/BMP6/GOT1/MYC/RAD1/SFRP1/RAB11B/CLOCK/PPID/RRH/METAP2/METAP1/INTS7/F11R/MCOLN1/XRCC5/SLC25A23/TRPV1/MAPK8/GRK7/PKD1L3	31
GO:0001657	ureteric bud development	12/1215	98/18866	0.023404	0.981573	0.981573	PKD2/SMAD1/CAT/MYC/SFRP1/WNT2B/FOXC2/SMAD4/SPRY1/BASP1/RET/HOXD11	12
GO:2001057	reactive nitrogen species metabolic process	11/1215	87/18866	0.0236453	0.981573	0.981573	ICAM1/INSR/PKD2/SIRPA/ACP5/NOS1AP/TLR2/KHSRP/KLF2/AGXT2/TRPV1	11
GO:0006775	fat-soluble vitamin metabolic process	7/1215	45/18866	0.0239193	0.981573	0.981573	CYP4F3/CYP4F2/RBP1/NFKB1/RBP2/LRP2/BCO1	7
GO:0007520	myoblast fusion	7/1215	45/18866	0.0239193	0.981573	0.981573	CD53/CXCL10/CAPN2/KCNH1/CXCL9/MYOD1/PTGFRN	7
GO:0034198	cellular response to amino acid starvation	7/1215	45/18866	0.0239193	0.981573	0.981573	ATF3/DAP/EIF2AK3/SESN1/RRAGD/WDR59/MAPK8	7
GO:0045429	positive regulation of nitric oxide biosynthetic process	7/1215	45/18866	0.0239193	0.981573	0.981573	ICAM1/INSR/PKD2/NOS1AP/KLF2/AGXT2/TRPV1	7
GO:0034976	response to endoplasmic reticulum stress	28/1215	294/18866	0.0248359	0.981573	0.981573	ALOX5/FCGR2B/PPP2CB/ATF3/DNAJB14/SEC31A/ATG10/DERL1/NFE2L2/GSK3B/ASNS/NCK1/SSR1/HSP90B1/MBTPS1/EIF2AK3/UBXN8/PDIA5/RASGRF2/RNF139/ATF6/UBQLN1/UBE2J1/TMEM33/YOD1/TRIB3/TTC23L/RNF175	28
GO:0048207	vesicle targeting, rough ER to cis-Golgi	9/1215	66/18866	0.0250044	0.981573	0.981573	CD59/TRAPPC5/SEC24B/SEC31A/USO1/LMAN1/SEC24D/ANKRD28/TBC1D20	9
GO:0048208	COPII vesicle coating	9/1215	66/18866	0.0250044	0.981573	0.981573	CD59/TRAPPC5/SEC24B/SEC31A/USO1/LMAN1/SEC24D/ANKRD28/TBC1D20	9
GO:0072163	mesonephric epithelium development	12/1215	99/18866	0.0251295	0.981573	0.981573	PKD2/SMAD1/CAT/MYC/SFRP1/WNT2B/FOXC2/SMAD4/SPRY1/BASP1/RET/HOXD11	12
GO:0072164	mesonephric tubule development	12/1215	99/18866	0.0251295	0.981573	0.981573	PKD2/SMAD1/CAT/MYC/SFRP1/WNT2B/FOXC2/SMAD4/SPRY1/BASP1/RET/HOXD11	12
GO:0001539	cilium or flagellum-dependent cell motility	14/1215	122/18866	0.0252503	0.981573	0.981573	ATP1A4/RNASE10/TACR1/DNAAF2/HOATZ/SLC9B1/EFHC1/LDHC/TNP1/GAPDHS/ARMC2/SLC22A16/TPPP2/SLC9B2	14
GO:0043244	regulation of protein-containing complex disassembly	14/1215	122/18866	0.0252503	0.981573	0.981573	APC/INSR/CAMSAP3/CKAP2/EIF5AL1/SCAF4/WASHC2C/WDR1/CAPZA1/SCAF8/SPEF1/SHFL/CFL2/CAMSAP2	14
GO:0060285	cilium-dependent cell motility	14/1215	122/18866	0.0252503	0.981573	0.981573	ATP1A4/RNASE10/TACR1/DNAAF2/HOATZ/SLC9B1/EFHC1/LDHC/TNP1/GAPDHS/ARMC2/SLC22A16/TPPP2/SLC9B2	14
GO:0001675	acrosome assembly	4/1215	18/18866	0.0253315	0.981573	0.981573	RFX2/SPINK2/SPACA1/TBC1D20	4
GO:0010713	negative regulation of collagen metabolic process	4/1215	18/18866	0.0253315	0.981573	0.981573	CIITA/IL6/RAP1A/GOT1	4
GO:0036035	osteoclast development	4/1215	18/18866	0.0253315	0.981573	0.981573	CLDN18/FBXW7/SLC9B2/SIGLEC15	4
GO:0071786	endoplasmic reticulum tubular network organization	4/1215	18/18866	0.0253315	0.981573	0.981573	ZFYVE27/TMEM33/LNPK/TMEM170A	4
GO:0046902	regulation of mitochondrial membrane permeability	10/1215	77/18866	0.0255219	0.981573	0.981573	BMF/TP53BP2/YWHAZ/GSK3B/TFDP2/ATF2/TMEM14A/HEBP2/ALKBH7/MAPK8	10
GO:0034620	cellular response to unfolded protein	16/1215	146/18866	0.0259579	0.981573	0.981573	ATF3/SEC31A/DERL1/NFE2L2/ASNS/NCK1/SSR1/HSP90B1/MBTPS1/EIF2AK3/PDIA5/ATF6/TMEM33/YOD1/RNF175/HSPA7	16
GO:0051973	positive regulation of telomerase activity	6/1215	36/18866	0.0260511	0.981573	0.981573	HNRNPD/MYC/NEK2/NVL/PARM1/XRCC5	6
GO:0002526	acute inflammatory response	13/1215	111/18866	0.0261766	0.981573	0.981573	ICAM1/SAA1/IL6/FCGR2B/HP/SAA2/CNR1/B4GALT1/FFAR2/SAA4/HPR/TRPV1/IL20RB	13
GO:0050982	detection of mechanical stimulus	7/1215	46/18866	0.0266974	0.981573	0.981573	KIT/PKD2/PKD1L2/WHRN/CHRNA9/TMC2/PKD1L3	7
GO:1904407	positive regulation of nitric oxide metabolic process	7/1215	46/18866	0.0266974	0.981573	0.981573	ICAM1/INSR/PKD2/NOS1AP/KLF2/AGXT2/TRPV1	7
GO:0035282	segmentation	12/1215	100/18866	0.0269464	0.981573	0.981573	LEF1/FOXF1/LRP6/PCDH8/SFRP1/FZD5/TCF15/FOXC2/SMAD4/BASP1/HOXD8/WDR77	12
GO:0006829	zinc ion transport	5/1215	27/18866	0.0270905	0.981573	0.981573	SLC39A6/SLC30A9/SLC39A2/SLC30A1/TMEM163	5
GO:0007026	negative regulation of microtubule depolymerization	5/1215	27/18866	0.0270905	0.981573	0.981573	APC/CAMSAP3/CKAP2/SPEF1/CAMSAP2	5
GO:0010996	response to auditory stimulus	5/1215	27/18866	0.0270905	0.981573	0.981573	ATP1A2/KCNC1/SLC1A3/CXCL10/USP53	5
GO:0034389	lipid droplet organization	5/1215	27/18866	0.0270905	0.981573	0.981573	HSD17B13/CDS1/PPID/PTGFRN/TBC1D20	5
GO:1905710	positive regulation of membrane permeability	9/1215	67/18866	0.0272941	0.981573	0.981573	BMF/TP53BP2/YWHAZ/GSK3B/TFDP2/ATF2/TMEM14A/HEBP2/MAPK8	9
GO:0010927	cellular component assembly involved in morphogenesis	13/1215	112/18866	0.0279354	0.981573	0.981573	RFX2/CASQ1/TLR2/WDR1/SMAD4/KLHL41/FIG4/MYOZ2/SPINK2/CFL2/FHOD3/SPACA1/TBC1D20	13
GO:0010256	endomembrane system organization	41/1215	468/18866	0.0280396	0.981573	0.981573	RFX2/ZFYVE27/DMKN/FER1L6/ANXA8/SEC31A/CAMSAP3/YWHAZ/CASQ1/CLCN3/RAB2A/DEGS1/USO1/SNX3/F2RL3/CCNB2/EIF2AK3/SCARB2/LMAN1/TSG101/TRAM2/AKAP8L/DNAJC13/VPS36/NSFL1C/CHMP5/TMEM33/LAPTM4B/PI4K2A/SPINK2/GOLPH3/TMEM38A/FA2H/LNPK/SPACA1/ESYT3/FHDC1/TBC1D20/TMEM170A/GOLGA8A/CAMSAP2	41
GO:0046328	regulation of JNK cascade	19/1215	184/18866	0.0283808	0.981573	0.981573	FCGR2B/TRAF5/SIRPA/HIPK3/SYK/MLKL/MAGI3/NCOR1/PTPN22/PKN1/SFRP1/SLAMF1/FZD5/PPEF2/ANKRD6/VANGL2/SH3RF1/ZNF622/PHLPP1	19
GO:0006953	acute-phase response	7/1215	47/18866	0.0296871	0.981573	0.981573	SAA1/IL6/HP/SAA2/CNR1/SAA4/TRPV1	7
GO:0043300	regulation of leukocyte degranulation	7/1215	47/18866	0.0296871	0.981573	0.981573	FCGR2B/STXBP2/SYK/CD84/FOXF1/ADGRE2/PRAM1	7
GO:0032276	regulation of gonadotropin secretion	3/1215	11/18866	0.0297626	0.981573	0.981573	LEP/SMAD4/FOXL2	3
GO:0060525	prostate glandular acinus development	3/1215	11/18866	0.0297626	0.981573	0.981573	HOXD13/SFRP1/WDR77	3
GO:0090030	regulation of steroid hormone biosynthetic process	3/1215	11/18866	0.0297626	0.981573	0.981573	ATP1A1/REST/BMP6	3
GO:0150104	transport across blood-brain barrier	3/1215	11/18866	0.0297626	0.981573	0.981573	ABCC2/FABP5/ABCG2	3
GO:2000628	regulation of miRNA metabolic process	3/1215	11/18866	0.0297626	0.981573	0.981573	DROSHA/NFKB1/KHSRP	3
GO:0006809	nitric oxide biosynthetic process	10/1215	79/18866	0.0298987	0.981573	0.981573	ICAM1/INSR/PKD2/SIRPA/ACP5/NOS1AP/KHSRP/KLF2/AGXT2/TRPV1	10
GO:0007032	endosome organization	10/1215	79/18866	0.0298987	0.981573	0.981573	ANXA8/CLCN3/SNX3/SCARB2/TSG101/DNAJC13/VPS36/CHMP5/LAPTM4B/PI4K2A	10
GO:0000723	telomere maintenance	17/1215	161/18866	0.0304935	0.981573	0.981573	HNRNPD/TENT4B/DNA2/NAT10/APEX1/MYC/NEK2/POLE2/RFC1/NOP10/GAR1/XRN1/POLE4/XRCC5/DCLRE1B/CCNE2/DCP2	17
GO:0006271	DNA strand elongation involved in DNA replication	4/1215	19/18866	0.0304936	0.981573	0.981573	DNA2/MCM3/GINS2/GINS4	4
GO:0070989	oxidative demethylation	4/1215	19/18866	0.0304936	0.981573	0.981573	TET2/TDG/TET1/ALKBH3	4
GO:0072074	kidney mesenchyme development	4/1215	19/18866	0.0304936	0.981573	0.981573	PKD2/MYC/SMAD4/BASP1	4
GO:0000079	regulation of cyclin-dependent protein serine/threonine kinase activity	12/1215	102/18866	0.0308635	0.981573	0.981573	APC/PKD2/GTF2H1/CCNT2/CDKN2C/CDKN1B/CCNG2/CCNB2/HERC5/CCNJL/CCNE2/CCNY	12
GO:0033561	regulation of water loss via skin	5/1215	28/18866	0.0312854	0.981573	0.981573	HRNR/FLG2/FLG/FA2H/ACER1	5
GO:0060143	positive regulation of syncytium formation by plasma membrane fusion	5/1215	28/18866	0.0312854	0.981573	0.981573	CD53/CAPN2/CXCL9/MYOD1/GCM1	5
GO:0000768	syncytium formation by plasma membrane fusion	8/1215	58/18866	0.031576	0.981573	0.981573	CD53/CXCL10/CAPN2/KCNH1/CXCL9/MYOD1/GCM1/PTGFRN	8
GO:0002886	regulation of myeloid leukocyte mediated immunity	8/1215	58/18866	0.031576	0.981573	0.981573	FCGR2B/STXBP2/SYK/CD84/FOXF1/ADGRE2/MAVS/PRAM1	8
GO:0140253	cell-cell fusion	8/1215	58/18866	0.031576	0.981573	0.981573	CD53/CXCL10/CAPN2/KCNH1/CXCL9/MYOD1/GCM1/PTGFRN	8
GO:1903749	positive regulation of establishment of protein localization to mitochondrion	8/1215	58/18866	0.031576	0.981573	0.981573	TP53BP2/YWHAZ/TFDP2/UBE2D3/FZD5/TOMM7/FBXW7/MAPK8	8
GO:0007004	telomere maintenance via telomerase	9/1215	69/18866	0.0323084	0.981573	0.981573	TENT4B/NAT10/NEK2/RFC1/NOP10/GAR1/XRN1/XRCC5/DCP2	9
GO:0055076	transition metal ion homeostasis	15/1215	138/18866	0.0323742	0.981573	0.981573	ATP7B/STEAP3/SLC39A6/NCOA4/BMP6/MYC/CUL1/ABCG2/SMAD4/SLC30A9/FLVCR1/CUTC/BDH2/SLC30A1/SLC25A28	15
GO:0072329	monocarboxylic acid catabolic process	15/1215	138/18866	0.0323742	0.981573	0.981573	LEP/PCCB/CYP4F3/CYP4F2/HOGA1/CNR1/FABP1/AUH/ILVBL/MLYCD/PECR/BDH2/AGXT2/LDHD/MMAA	15
GO:1990928	response to amino acid starvation	7/1215	48/18866	0.0328943	0.981573	0.981573	ATF3/DAP/EIF2AK3/SESN1/RRAGD/WDR59/MAPK8	7
GO:0001823	mesonephros development	12/1215	103/18866	0.0329685	0.981573	0.981573	PKD2/SMAD1/CAT/MYC/SFRP1/WNT2B/FOXC2/SMAD4/SPRY1/BASP1/RET/HOXD11	12
GO:1905898	positive regulation of response to endoplasmic reticulum stress	6/1215	38/18866	0.0331386	0.981573	0.981573	FCGR2B/NFE2L2/NCK1/ATF6/UBQLN1/TMEM33	6
GO:0008643	carbohydrate transport	16/1215	151/18866	0.03409	0.981573	0.981573	INSR/LEP/SLC2A9/RAP1A/SORBS1/NFE2L2/ZDHHC7/SLC35A1/CREBL2/FABP5/PEA15/POU4F2/CLIP3/ITLN1/TRIB3/MFSD4B	16
GO:0010833	telomere maintenance via telomere lengthening	10/1215	81/18866	0.0347809	0.981573	0.981573	TENT4B/NAT10/NEK2/RFC1/NOP10/GAR1/XRN1/XRCC5/DCLRE1B/DCP2	10
GO:0048194	Golgi vesicle budding	10/1215	81/18866	0.0347809	0.981573	0.981573	CD59/TRAPPC5/SEC24B/SEC31A/USO1/LMAN1/SEC24D/ANKRD28/GOLPH3/TBC1D20	10
GO:0051279	regulation of release of sequestered calcium ion into cytosol	10/1215	81/18866	0.0347809	0.981573	0.981573	PKD2/ATP1A2/FKBP1A/CASQ1/CXCL10/CXCL9/F2RL3/CXCL11/CHD7/TMEM38A	10
GO:0006901	vesicle coating	9/1215	70/18866	0.0350405	0.981573	0.981573	CD59/TRAPPC5/SEC24B/SEC31A/USO1/LMAN1/SEC24D/ANKRD28/TBC1D20	9
GO:0002237	response to molecule of bacterial origin	32/1215	356/18866	0.0355279	0.981573	0.981573	ICAM1/ABCC2/CD55/IL6/ADH5/PTGER1/FCGR2B/SIRPA/WDR83/ACP5/CNR1/NFKB1/PTPN22/CXCL10/BMP6/CAPN2/IRF8/CXCL9/TLR2/FZD5/LY86/AKAP12/CXCL11/AKAP8/CXCL13/IL36RN/CHMP5/AKIRIN2/IL36G/NFKBIA/MAPK8/IL37	32
GO:0042634	regulation of hair cycle	5/1215	29/18866	0.035865	0.981573	0.981573	HPSE/CLOCK/SMAD4/FA2H/TRPV3	5
GO:0003323	type B pancreatic cell development	4/1215	20/18866	0.0362297	0.981573	0.981573	GSK3B/BMP6/CLOCK/NKX6-1	4
GO:0007350	blastoderm segmentation	4/1215	20/18866	0.0362297	0.981573	0.981573	FZD5/BASP1/HOXD8/WDR77	4
GO:0032211	negative regulation of telomere maintenance via telomerase	4/1215	20/18866	0.0362297	0.981573	0.981573	TENT4B/NAT10/XRN1/DCP2	4
GO:0051767	nitric-oxide synthase biosynthetic process	4/1215	20/18866	0.0362297	0.981573	0.981573	FCER2/KDR/TLR2/AKAP12	4
GO:0051769	regulation of nitric-oxide synthase biosynthetic process	4/1215	20/18866	0.0362297	0.981573	0.981573	FCER2/KDR/TLR2/AKAP12	4
GO:1901741	positive regulation of myoblast fusion	4/1215	20/18866	0.0362297	0.981573	0.981573	CD53/CAPN2/CXCL9/MYOD1	4
GO:0042149	cellular response to glucose starvation	7/1215	49/18866	0.0363244	0.981573	0.981573	NFE2L2/ASNS/FOXO3/EIF2AK3/SESN1/PIK3R4/SIK2	7
GO:0006497	protein lipidation	11/1215	93/18866	0.0364431	0.981573	0.981573	GOLGA7/GOLGA7B/PIGY/MBOAT4/ATG10/ZDHHC7/PIGL/CLIP3/ZDHHC16/PYURF/PIGM	11
GO:0000578	embryonic axis specification	6/1215	39/18866	0.0371076	0.981573	0.981573	STIL/FZD5/SMAD4/BASP1/HOXD8/WDR77	6
GO:0006949	syncytium formation	8/1215	60/18866	0.0377006	0.981573	0.981573	CD53/CXCL10/CAPN2/KCNH1/CXCL9/MYOD1/GCM1/PTGFRN	8
GO:0061077	chaperone-mediated protein folding	8/1215	60/18866	0.0377006	0.981573	0.981573	FKBP1A/DNAJB14/BAG1/PEX19/CSNK2A1/PPID/DNAJB1/HSPA7	8
GO:1903428	positive regulation of reactive oxygen species biosynthetic process	8/1215	60/18866	0.0377006	0.981573	0.981573	ICAM1/INSR/PKD2/NOS1AP/FOXO3/KLF2/AGXT2/TRPV1	8
GO:0000727	double-strand break repair via break-induced replication	3/1215	12/18866	0.0378241	0.981573	0.981573	MCM3/GINS2/GINS4	3
GO:0002923	regulation of humoral immune response mediated by circulating immunoglobulin	3/1215	12/18866	0.0378241	0.981573	0.981573	C4BPB/FCGR2B/FCER2	3
GO:0006983	ER overload response	3/1215	12/18866	0.0378241	0.981573	0.981573	ATG10/GSK3B/EIF2AK3	3
GO:0010232	vascular transport	3/1215	12/18866	0.0378241	0.981573	0.981573	ABCC2/FABP5/ABCG2	3
GO:0033004	negative regulation of mast cell activation	3/1215	12/18866	0.0378241	0.981573	0.981573	CNR1/CD84/FOXF1	3
GO:0042118	endothelial cell activation	3/1215	12/18866	0.0378241	0.981573	0.981573	APOLD1/CXCL10/SMAD4	3
GO:0043301	negative regulation of leukocyte degranulation	3/1215	12/18866	0.0378241	0.981573	0.981573	FCGR2B/CD84/FOXF1	3
GO:0071044	histone mRNA catabolic process	3/1215	12/18866	0.0378241	0.981573	0.981573	TENT4B/XRN1/DCP2	3
GO:0071468	cellular response to acidic pH	3/1215	12/18866	0.0378241	0.981573	0.981573	RAB11B/TRPV1/PKD1L3	3
GO:0071472	cellular response to salt stress	3/1215	12/18866	0.0378241	0.981573	0.981573	SLC12A6/XRCC5/SLC25A23	3
GO:0072520	seminiferous tubule development	3/1215	12/18866	0.0378241	0.981573	0.981573	RAD21L1/SMAD4/TBC1D20	3
GO:0035967	cellular response to topologically incorrect protein	17/1215	166/18866	0.0391962	0.981573	0.981573	ATF3/DNAJB14/SEC31A/DERL1/NFE2L2/ASNS/NCK1/SSR1/HSP90B1/MBTPS1/EIF2AK3/PDIA5/ATF6/TMEM33/YOD1/RNF175/HSPA7	17
GO:0010821	regulation of mitochondrion organization	19/1215	191/18866	0.0394166	0.981573	0.981573	BMF/TP53BP2/STOX1/YWHAZ/ADCK1/GSK3B/TFDP2/DHODH/KDR/UBE2D3/FZD5/LMAN1/TMEM14A/FAM162A/TOMM7/FNIP2/GOLPH3/FBXW7/MAPK8	19
GO:0046850	regulation of bone remodeling	7/1215	50/18866	0.0399821	0.981573	0.981573	LEP/SPP1/IL6/CLDN18/SYK/SFRP1/SIGLEC15	7
GO:0007006	mitochondrial membrane organization	15/1215	142/18866	0.0402076	0.981573	0.981573	ATP5F1A/ATP5MC3/BMF/TP53BP2/YWHAZ/ADCK1/GSK3B/TFDP2/ATP5PB/ATF2/MTX2/TMEM14A/HEBP2/ALKBH7/MAPK8	15
GO:0001844	protein insertion into mitochondrial membrane involved in apoptotic signaling pathway	5/1215	30/18866	0.0408361	0.981573	0.981573	BMF/TP53BP2/YWHAZ/TFDP2/MAPK8	5
GO:0003401	axis elongation	5/1215	30/18866	0.0408361	0.981573	0.981573	HOXD13/LRP6/SFRP1/SPRY1/VANGL2	5
GO:0018279	protein N-linked glycosylation via asparagine	5/1215	30/18866	0.0408361	0.981573	0.981573	DAD1/ST6GAL1/LMAN1/UBE2J1/OSTC	5
GO:0030511	positive regulation of transforming growth factor beta receptor signaling pathway	5/1215	30/18866	0.0408361	0.981573	0.981573	GOT1/SMAD4/GIPC1/SNW1/RNF111	5
GO:0060055	angiogenesis involved in wound healing	5/1215	30/18866	0.0408361	0.981573	0.981573	ALOX5/HPSE/B4GALT1/KDR/FOXC2	5
GO:1903846	positive regulation of cellular response to transforming growth factor beta stimulus	5/1215	30/18866	0.0408361	0.981573	0.981573	GOT1/SMAD4/GIPC1/SNW1/RNF111	5
GO:0061515	myeloid cell development	9/1215	72/18866	0.0409717	0.981573	0.981573	KIT/CLDN18/TAL1/TLR2/FLVCR1/KLF2/FBXW7/SLC9B2/SIGLEC15	9
GO:0045576	mast cell activation	8/1215	61/18866	0.041042	0.981573	0.981573	KIT/STXBP2/SYK/CNR1/CD84/FOXF1/RHOH/ADGRE2	8
GO:1902041	regulation of extrinsic apoptotic signaling pathway via death domain receptors	8/1215	61/18866	0.041042	0.981573	0.981573	ICAM1/ATF3/FAIM/GSK3B/SFRP1/PEA15/FAF1/SCRT2	8
GO:1902110	positive regulation of mitochondrial membrane permeability involved in apoptotic process	8/1215	61/18866	0.041042	0.981573	0.981573	BMF/TP53BP2/YWHAZ/GSK3B/TFDP2/ATF2/TMEM14A/MAPK8	8
GO:0032496	response to lipopolysaccharide	30/1215	334/18866	0.0410767	0.981573	0.981573	ICAM1/ABCC2/CD55/IL6/ADH5/PTGER1/SIRPA/WDR83/ACP5/CNR1/NFKB1/PTPN22/CXCL10/BMP6/CAPN2/IRF8/CXCL9/TLR2/LY86/AKAP12/CXCL11/AKAP8/CXCL13/IL36RN/CHMP5/AKIRIN2/IL36G/NFKBIA/MAPK8/IL37	30
GO:0051281	positive regulation of release of sequestered calcium ion into cytosol	6/1215	40/18866	0.041368	0.981573	0.981573	PKD2/CASQ1/CXCL10/CXCL9/F2RL3/CXCL11	6
GO:1903426	regulation of reactive oxygen species biosynthetic process	12/1215	107/18866	0.0424151	0.981573	0.981573	ICAM1/INSR/PKD2/ALOX5/SIRPA/ACP5/NOS1AP/FOXO3/KHSRP/KLF2/AGXT2/TRPV1	12
GO:0071805	potassium ion transmembrane transport	21/1215	218/18866	0.0424565	0.981573	0.981573	PKD2/ABCC8/KCNJ11/ATP1A1/ATP1A2/ATP4A/ATP1A4/SLC12A6/KCNC1/NOS1AP/CAB39/SLC1A3/FXYD4/ATP1B3/KCNA3/KCNH1/KCNJ10/KCNA2/KCND3/TMEM38A/KCNG4	21
GO:0006123	mitochondrial electron transport, cytochrome c to oxygen	4/1215	21/18866	0.0425444	0.981573	0.981573	COX4I1/COX15/COX4I2/AFG1L	4
GO:0019646	aerobic electron transport chain	4/1215	21/18866	0.0425444	0.981573	0.981573	COX4I1/COX15/COX4I2/AFG1L	4
GO:0033630	positive regulation of cell adhesion mediated by integrin	4/1215	21/18866	0.0425444	0.981573	0.981573	SYK/FOXC2/CXCL13/RET	4
GO:0046641	positive regulation of alpha-beta T cell proliferation	4/1215	21/18866	0.0425444	0.981573	0.981573	CD55/SYK/PTPN22/RASAL3	4
GO:0061042	vascular wound healing	4/1215	21/18866	0.0425444	0.981573	0.981573	ALOX5/HPSE/KDR/FOXC2	4
GO:0010822	positive regulation of mitochondrion organization	13/1215	119/18866	0.0427318	0.981573	0.981573	BMF/TP53BP2/YWHAZ/ADCK1/GSK3B/TFDP2/KDR/UBE2D3/FZD5/FAM162A/TOMM7/FBXW7/MAPK8	13
GO:0043628	ncRNA 3'-end processing	7/1215	51/18866	0.0438718	0.981573	0.981573	INTS6/TENT4B/INTS12/INTS7/LARP7/INTS8/ELAC1	7
GO:0003341	cilium movement	16/1215	156/18866	0.0439424	0.981573	0.981573	ATP1A4/RNASE10/CFAP206/TACR1/HOATZ/SLC9B1/LDHC/TNP1/GAPDHS/KIF27/ARMC2/SLC22A16/CCDC151/TPPP2/DNAAF1/SLC9B2	16
GO:0006487	protein N-linked glycosylation	9/1215	73/18866	0.044177	0.981573	0.981573	ALG11/DAD1/B4GALT1/ST6GAL1/LMAN1/UBE2J1/TMEM165/OSTC/SRD5A3	9
GO:0090114	COPII-coated vesicle budding	9/1215	73/18866	0.044177	0.981573	0.981573	CD59/TRAPPC5/SEC24B/SEC31A/USO1/LMAN1/SEC24D/ANKRD28/TBC1D20	9
GO:1903747	regulation of establishment of protein localization to mitochondrion	9/1215	73/18866	0.044177	0.981573	0.981573	TP53BP2/YWHAZ/TFDP2/UBE2D3/FZD5/LMAN1/TOMM7/FBXW7/MAPK8	9
GO:0009952	anterior/posterior pattern specification	21/1215	219/18866	0.0442336	0.981573	0.981573	HOXD13/LEF1/FOXF1/HOXD10/LRP6/PCDH8/SFRP1/FZD5/WNT2B/BPTF/TCF15/FOXC2/SMAD4/BASP1/HOXD3/HOXD9/HOXD4/HOXD8/VANGL2/WDR77/HIPK1	21
GO:0001101	response to acid chemical	14/1215	132/18866	0.0450439	0.981573	0.981573	ICAM1/PKD2/HNRNPD/DNMT1/ASNS/DHODH/CAPN2/ATF2/CDKN1B/SESN1/KLF2/MEAK7/RRAGD/LAMTOR3	14
GO:0006040	amino sugar metabolic process	6/1215	41/18866	0.0459243	0.981573	0.981573	CHI3L2/OVGP1/ST6GAL1/CHST6/CHIA/CHST5	6
GO:0006767	water-soluble vitamin metabolic process	10/1215	85/18866	0.0461551	0.981573	0.981573	PCCB/CTRB2/ACP3/ACP5/CD320/CTRB1/MTHFD1L/PANK2/SLC52A3/MMAA	10
GO:0008045	motor neuron axon guidance	5/1215	31/18866	0.0462036	0.981573	0.981573	SLIT1/RHOH/KIF5C/LAMC2/LHX4	5
GO:0018196	peptidyl-asparagine modification	5/1215	31/18866	0.0462036	0.981573	0.981573	DAD1/ST6GAL1/LMAN1/UBE2J1/OSTC	5
GO:0031114	regulation of microtubule depolymerization	5/1215	31/18866	0.0462036	0.981573	0.981573	APC/CAMSAP3/CKAP2/SPEF1/CAMSAP2	5
GO:0007183	SMAD protein complex assembly	3/1215	13/18866	0.0468761	0.981573	0.981573	FKBP1A/SMAD1/SMAD4	3
GO:0007494	midgut development	3/1215	13/18866	0.0468761	0.981573	0.981573	FOXF1/FOXL1/RET	3
GO:0018206	peptidyl-methionine modification	3/1215	13/18866	0.0468761	0.981573	0.981573	METAP2/METAP1/NAA35	3
GO:0031053	primary miRNA processing	3/1215	13/18866	0.0468761	0.981573	0.981573	IL6/SMAD1/DROSHA	3
GO:0032096	negative regulation of response to food	3/1215	13/18866	0.0468761	0.981573	0.981573	LEP/NUCB2/NENF	3
GO:0032099	negative regulation of appetite	3/1215	13/18866	0.0468761	0.981573	0.981573	LEP/NUCB2/NENF	3
GO:0035563	positive regulation of chromatin binding	3/1215	13/18866	0.0468761	0.981573	0.981573	PARP9/MBD2/DTX3L	3
GO:0046348	amino sugar catabolic process	3/1215	13/18866	0.0468761	0.981573	0.981573	CHI3L2/OVGP1/CHIA	3
GO:0046415	urate metabolic process	3/1215	13/18866	0.0468761	0.981573	0.981573	PNP/SLC2A9/ABCG2	3
GO:1902563	regulation of neutrophil activation	3/1215	13/18866	0.0468761	0.981573	0.981573	FCGR2B/SYK/PRAM1	3
GO:2000241	regulation of reproductive process	17/1215	170/18866	0.0473544	0.981573	0.981573	INSR/HOXD13/RNASE10/TACR1/CNR1/SPATA22/B4GALT1/OVGP1/RAD1/SFRP1/GCM1/CDKN1B/CDC25B/HPGDS/WDR77/SYDE1/TPPP2	17
GO:0042273	ribosomal large subunit biogenesis	9/1215	74/18866	0.0475458	0.981573	0.981573	NVL/MDN1/PAK1IP1/SDAD1/BRIX1/PPAN/MRPL1/RPF2/ZNF622	9
GO:0048199	vesicle targeting, to, from or within Golgi	9/1215	74/18866	0.0475458	0.981573	0.981573	CD59/TRAPPC5/SEC24B/SEC31A/USO1/LMAN1/SEC24D/ANKRD28/TBC1D20	9
GO:0098781	ncRNA transcription	12/1215	109/18866	0.0477823	0.981573	0.981573	INTS6/INTS12/CCNT2/GTF2E2/GTF2F1/MYOD1/POU2F1/INTS7/LARP7/INTS8/RPRD1A/GTF3C6	12
GO:0051282	regulation of sequestering of calcium ion	13/1215	121/18866	0.0478128	0.981573	0.981573	PKD2/ATP1A2/FKBP1A/CASQ1/CXCL10/CXCL9/F2RL3/CXCL11/CHD7/MCOLN1/TMEM38A/SLC25A23/TRPV1	13
GO:2001238	positive regulation of extrinsic apoptotic signaling pathway	7/1215	52/18866	0.0479971	0.981573	0.981573	ATF3/SFRP1/PEA15/RBCK1/FAF1/RET/MIR198	7
GO:1902686	mitochondrial outer membrane permeabilization involved in programmed cell death	8/1215	63/18866	0.0483007	0.981573	0.981573	BMF/TP53BP2/YWHAZ/GSK3B/TFDP2/ATF2/TMEM14A/MAPK8	8
GO:0006071	glycerol metabolic process	4/1215	22/18866	0.0494382	0.981573	0.981573	LEP/GK5/GOT1/COQ2	4
GO:0009235	cobalamin metabolic process	4/1215	22/18866	0.0494382	0.981573	0.981573	CTRB2/CD320/CTRB1/MMAA	4
GO:0030859	polarized epithelial cell differentiation	4/1215	22/18866	0.0494382	0.981573	0.981573	CAMSAP3/ZDHHC7/FOXF1/TCF15	4
GO:0050765	negative regulation of phagocytosis	4/1215	22/18866	0.0494382	0.981573	0.981573	FCGR2B/SIRPA/TLR2/SNX3	4
GO:0051900	regulation of mitochondrial depolarization	4/1215	22/18866	0.0494382	0.981573	0.981573	GOT1/KDR/PPP2R3C/HSH2D	4
GO:0071467	cellular response to pH	4/1215	22/18866	0.0494382	0.981573	0.981573	RAB11B/MCOLN1/TRPV1/PKD1L3	4
GO:0050953	sensory perception of light stimulus	21/1215	222/18866	0.049888	0.981573	0.981573	SEMA5B/MYO3B/WHRN/RD3/KCNJ10/RBP3/SFRP5/NR2E1/SOX14/USH1C/PPEF2/RRH/ATF6/RAX/RDH8/GJA10/GRK7/BBS5/DRAM2/CPLX4/LRIT3	21

## Sheet: V1-Cluster3
ID	Description	GeneRatio	BgRatio	pvalue	p.adjust	qvalue	geneID	Count
GO:0050911	detection of chemical stimulus involved in sensory perception of smell	39/310	427/18866	2.77e-18	4.53e-15	4.36e-15	OR2T34/OR2T27/OR2T35/OR56A1/OR2T11/OR8G1/OR8D1/OR8D2/OR2T2/OR52M1/OR10A2/OR10G4/OR2AG1/OR2D3/OR2L2/OR2L3/OR2T10/OR2T29/OR2T5/OR4X1/OR14I1/OR51A7/OR52E4/OR52I1/OR52I2/OR52K1/OR52K2/OR56A4/OR8G5/OR51G2/OR2T3/OR2G6/OR56A5/OR6A2/OR2D2/OR51E2/OR51E1/OR10A5/OR10A4	39
GO:0007608	sensory perception of smell	40/310	452/18866	3.03e-18	4.53e-15	4.36e-15	OR2T34/OR2T27/OR2T35/OR56A1/OR2T11/OR8G1/OR8D1/OR8D2/OR2T2/OR52M1/OR10A2/OR10G4/OR2AG1/OR2D3/OR2L2/OR2L3/OR2T10/OR2T29/OR2T5/OR4X1/OR14I1/OR51A7/OR52E4/OR52I1/OR52I2/OR52K1/OR52K2/OR56A4/OR8G5/OR51G2/OR2T3/OR2G6/OR56A5/OR6A2/OR2D2/OR51E2/OR51E1/OR10A5/SYT10/OR10A4	40
GO:0050907	detection of chemical stimulus involved in sensory perception	39/310	472/18866	8.62e-17	8.6e-14	8.28e-14	OR2T34/OR2T27/OR2T35/OR56A1/OR2T11/OR8G1/OR8D1/OR8D2/OR2T2/OR52M1/OR10A2/OR10G4/OR2AG1/OR2D3/OR2L2/OR2L3/OR2T10/OR2T29/OR2T5/OR4X1/OR14I1/OR51A7/OR52E4/OR52I1/OR52I2/OR52K1/OR52K2/OR56A4/OR8G5/OR51G2/OR2T3/OR2G6/OR56A5/OR6A2/OR2D2/OR51E2/OR51E1/OR10A5/OR10A4	39
GO:0051965	positive regulation of synapse assembly	11/310	67/18866	1.12e-08	8.38e-06	8.07e-06	PTPRD/NRXN1/AMIGO2/IL1RAP/ADGRB3/NLGN1/ADGRL3/SLITRK5/LRRN1/SLITRK6/SLITRK1	11
GO:0051963	regulation of synapse assembly	13/310	107/18866	2.25e-08	1.35e-05	1.3e-05	SNCA/PTPRD/MEF2C/NRXN1/AMIGO2/IL1RAP/ADGRB3/NLGN1/ADGRL3/SLITRK5/LRRN1/SLITRK6/SLITRK1	13
GO:0007416	synapse assembly	16/310	184/18866	6.75e-08	3.32e-05	3.2e-05	SNCA/GABRA2/PTPRD/MEF2C/NRXN1/AMIGO2/IL1RAP/ADGRB3/MAGI2/NLGN1/ADGRL3/SLITRK5/LRRN1/SLITRK6/SLITRK1/CBLN4	16
GO:1905606	regulation of presynapse assembly	8/310	35/18866	7.77e-08	3.32e-05	3.2e-05	SNCA/PTPRD/NRXN1/IL1RAP/NLGN1/SLITRK5/SLITRK6/SLITRK1	8
GO:0099174	regulation of presynapse organization	8/310	36/18866	9.85e-08	3.69e-05	3.55e-05	SNCA/PTPRD/NRXN1/IL1RAP/NLGN1/SLITRK5/SLITRK6/SLITRK1	8
GO:2001257	regulation of cation channel activity	15/310	185/18866	4.33e-07	0.000143972	0.000138541	GRIA2/LRRC55/ALG10B/RGS9/PDE4D/MEF2C/DLG2/CACNB2/STAC/FGF12/FGF14/TRDN/CACNG4/NLGN1/CACNG5	15
GO:0022898	regulation of transmembrane transporter activity	18/310	276/18866	7.83e-07	0.000234554	0.000225706	SNCA/GRIA2/LRRC55/ALG10B/RGS9/PDE4D/TCAF2/MEF2C/DLG2/CACNB2/STAC/FGF12/FGF14/TRDN/CACNG4/TCAF1/NLGN1/CACNG5	18
GO:0050808	synapse organization	23/310	433/18866	8.76e-07	0.000238489	0.000229492	SNCA/GABRA2/C1QL3/GPHN/PTPRD/MEF2C/NRXN1/DLG2/AMIGO2/IL1RAP/CACNB2/ADGRB3/MAGI2/SLC7A11/NLGN1/PDZRN3/ADGRL3/SLITRK5/LRRN1/TANC2/SLITRK6/SLITRK1/CBLN4	23
GO:1901890	positive regulation of cell junction assembly	11/310	103/18866	1.03e-06	0.000256638	0.000246956	PTPRD/NRXN1/AMIGO2/IL1RAP/ADGRB3/NLGN1/ADGRL3/SLITRK5/LRRN1/SLITRK6/SLITRK1	11
GO:0050807	regulation of synapse organization	16/310	229/18866	1.32e-06	0.000303469	0.00029202	SNCA/C1QL3/PTPRD/MEF2C/NRXN1/AMIGO2/IL1RAP/ADGRB3/SLC7A11/NLGN1/ADGRL3/SLITRK5/LRRN1/TANC2/SLITRK6/SLITRK1	16
GO:0099054	presynapse assembly	8/310	50/18866	1.43e-06	0.000306045	0.0002945	SNCA/PTPRD/NRXN1/IL1RAP/NLGN1/SLITRK5/SLITRK6/SLITRK1	8
GO:0032409	regulation of transporter activity	18/310	291/18866	1.68e-06	0.000334592	0.000321969	SNCA/GRIA2/LRRC55/ALG10B/RGS9/PDE4D/TCAF2/MEF2C/DLG2/CACNB2/STAC/FGF12/FGF14/TRDN/CACNG4/TCAF1/NLGN1/CACNG5	18
GO:0032412	regulation of ion transmembrane transporter activity	17/310	265/18866	1.99e-06	0.00037318	0.000359102	GRIA2/LRRC55/ALG10B/RGS9/PDE4D/TCAF2/MEF2C/DLG2/CACNB2/STAC/FGF12/FGF14/TRDN/CACNG4/TCAF1/NLGN1/CACNG5	17
GO:0099172	presynapse organization	8/310	53/18866	2.26e-06	0.000398672	0.000383633	SNCA/PTPRD/NRXN1/IL1RAP/NLGN1/SLITRK5/SLITRK6/SLITRK1	8
GO:0050803	regulation of synapse structure or activity	16/310	240/18866	2.43e-06	0.00040482	0.000389548	SNCA/C1QL3/PTPRD/MEF2C/NRXN1/AMIGO2/IL1RAP/ADGRB3/SLC7A11/NLGN1/ADGRL3/SLITRK5/LRRN1/TANC2/SLITRK6/SLITRK1	16
GO:1901888	regulation of cell junction assembly	14/310	200/18866	5.95e-06	0.000937172	0.000901818	SNCA/PTPRD/MEF2C/NRXN1/AMIGO2/IL1RAP/ADGRB3/PRKCH/NLGN1/ADGRL3/SLITRK5/LRRN1/SLITRK6/SLITRK1	14
GO:0034329	cell junction assembly	21/310	434/18866	1.11e-05	0.00166592	0.00160307	SNCA/GABRA2/PTPRD/MEF2C/PTPRK/NRXN1/AMIGO2/IL1RAP/ADGRB3/ITGA2/PRKCA/PRKCH/CLDN16/MAGI2/NLGN1/ADGRL3/SLITRK5/LRRN1/SLITRK6/SLITRK1/CBLN4	21
GO:1904062	regulation of cation transmembrane transport	18/310	349/18866	2.05e-05	0.00288862	0.00277965	SNCA/CACNG1/GRIA2/LRRC55/ALG10B/RGS9/PDE4D/SLC8A1/MEF2C/DLG2/CACNB2/STAC/FGF12/FGF14/TRDN/CACNG4/NLGN1/CACNG5	18
GO:0034765	regulation of ion transmembrane transport	22/310	489/18866	2.12e-05	0.00288862	0.00277965	SNCA/CACNG1/GRIA2/LRRC55/ALG10B/RGS9/PDE4D/SLC8A1/TCAF2/MEF2C/DLG2/CACNB2/STAC/FGF12/FGF14/TRDN/CACNG4/TCAF1/NLGN1/HCN1/NALCN/CACNG5	22
GO:0051966	regulation of synaptic transmission, glutamatergic	8/310	73/18866	2.58e-05	0.00336262	0.00323577	GRM7/MEF2C/NRXN1/DGKI/CACNG4/NLGN1/TSHZ3/CACNG5	8
GO:2001259	positive regulation of cation channel activity	8/310	74/18866	2.86e-05	0.00345162	0.00332141	LRRC55/ALG10B/RGS9/CACNB2/STAC/FGF14/TRDN/CACNG4	8
GO:0035249	synaptic transmission, glutamatergic	9/310	96/18866	2.88e-05	0.00345162	0.00332141	GRIA2/GRM7/MEF2C/NRXN1/DGKI/CACNG4/NLGN1/TSHZ3/CACNG5	9
GO:0032414	positive regulation of ion transmembrane transporter activity	9/310	106/18866	6.33e-05	0.00728482	0.00701	LRRC55/ALG10B/RGS9/CACNB2/STAC/FGF14/TRDN/CACNG4/TCAF1	9
GO:0050804	modulation of chemical synaptic transmission	20/310	454/18866	6.74e-05	0.0074316	0.00715125	SNCA/LAMA2/GRM7/GUCY1A1/GUCY1B1/MEF2C/NRXN1/CACNB2/GNAI1/FGF14/DGKI/PLCL1/PLK2/SLC7A11/CACNG4/NLGN1/SORCS3/TSHZ3/CACNG5/CNTN4	20
GO:0099177	regulation of trans-synaptic signaling	20/310	455/18866	6.95e-05	0.0074316	0.00715125	SNCA/LAMA2/GRM7/GUCY1A1/GUCY1B1/MEF2C/NRXN1/CACNB2/GNAI1/FGF14/DGKI/PLCL1/PLK2/SLC7A11/CACNG4/NLGN1/SORCS3/TSHZ3/CACNG5/CNTN4	20
GO:0099560	synaptic membrane adhesion	5/310	28/18866	8.36e-05	0.00816965	0.00786145	PTPRD/NRXN1/IL1RAP/NLGN1/SLITRK1	5
GO:1900449	regulation of glutamate receptor signaling pathway	7/310	64/18866	8.42e-05	0.00816965	0.00786145	GRIA2/RGS9/MEF2C/DLG2/CACNG4/NLGN1/CACNG5	7
GO:0015671	oxygen transport	4/310	15/18866	8.46e-05	0.00816965	0.00786145	HBG2/HBB/HBG1/HBE1	4
GO:0032411	positive regulation of transporter activity	9/310	114/18866	0.000111372	0.0104202	0.0100271	LRRC55/ALG10B/RGS9/CACNB2/STAC/FGF14/TRDN/CACNG4/TCAF1	9
GO:0099068	postsynapse assembly	5/310	31/18866	0.000138761	0.0125894	0.0121145	PTPRD/NRXN1/IL1RAP/MAGI2/NLGN1	5
GO:0042744	hydrogen peroxide catabolic process	5/310	32/18866	0.000162262	0.0134948	0.0129857	HBG2/SNCA/HBB/HBG1/HBE1	5
GO:0051968	positive regulation of synaptic transmission, glutamatergic	5/310	32/18866	0.000162262	0.0134948	0.0129857	NRXN1/CACNG4/NLGN1/TSHZ3/CACNG5	5
GO:0097106	postsynaptic density organization	5/310	32/18866	0.000162262	0.0134948	0.0129857	PTPRD/NRXN1/DLG2/IL1RAP/NLGN1	5
GO:0051668	localization within membrane	8/310	95/18866	0.000171015	0.0138383	0.0133163	GPHN/NRXN1/DLG2/MAGI2/SLC7A11/CACNG4/NLGN1/CACNG5	8
GO:0099084	postsynaptic specialization organization	5/310	34/18866	0.000218267	0.0171971	0.0165484	PTPRD/NRXN1/DLG2/IL1RAP/NLGN1	5
GO:0032674	regulation of interleukin-5 production	4/310	19/18866	0.000228043	0.0175067	0.0168463	IL5RA/NLRP3/PDE4D/IL1RAP	4
GO:0007215	glutamate receptor signaling pathway	8/310	101/18866	0.000261212	0.0195517	0.0188142	GRIA2/GRM7/RGS9/MEF2C/DLG2/CACNG4/NLGN1/CACNG5	8
GO:0015669	gas transport	4/310	20/18866	0.000281383	0.0200447	0.0192886	HBG2/HBB/HBG1/HBE1	4
GO:0032634	interleukin-5 production	4/310	20/18866	0.000281383	0.0200447	0.0192886	IL5RA/NLRP3/PDE4D/IL1RAP	4
GO:2000310	regulation of NMDA receptor activity	5/310	36/18866	0.000287884	0.0200447	0.0192886	GRIA2/RGS9/MEF2C/DLG2/NLGN1	5
GO:0043113	receptor clustering	6/310	56/18866	0.000305201	0.0207675	0.0199841	GPHN/NRXN1/DLG2/MAGI2/SLC7A11/NLGN1	6
GO:0099601	regulation of neurotransmitter receptor activity	7/310	79/18866	0.000318568	0.0211954	0.0203958	GRIA2/RGS9/MEF2C/DLG2/CACNG4/NLGN1/CACNG5	7
GO:0034767	positive regulation of ion transmembrane transport	10/310	161/18866	0.000338684	0.0218573	0.0210327	SNCA/LRRC55/ALG10B/RGS9/CACNB2/STAC/FGF14/TRDN/CACNG4/TCAF1	10
GO:0098698	postsynaptic specialization assembly	4/310	21/18866	0.000343117	0.0218573	0.0210327	PTPRD/NRXN1/IL1RAP/NLGN1	4
GO:0099633	protein localization to postsynaptic specialization membrane	4/310	22/18866	0.000413971	0.0252945	0.0243402	GPHN/DLG2/CACNG4/CACNG5	4
GO:0099645	neurotransmitter receptor localization to postsynaptic specialization membrane	4/310	22/18866	0.000413971	0.0252945	0.0243402	GPHN/DLG2/CACNG4/CACNG5	4
GO:0007188	adenylate cyclase-modulating G protein-coupled receptor signaling pathway	12/310	233/18866	0.000497416	0.0297853	0.0286617	FSHR/LHCGR/GRM7/PTGER2/FPR2/PDE4D/ADGRB3/FPR1/GNAI1/PRKCA/GNA13/ADGRL3	12
GO:0001941	postsynaptic membrane organization	5/310	41/18866	0.000535171	0.0314177	0.0302325	GPHN/NRXN1/MAGI2/SLC7A11/NLGN1	5
GO:0010469	regulation of signaling receptor activity	10/310	174/18866	0.000624429	0.0359527	0.0345964	GRIA2/RGS9/PDE4D/MEF2C/DLG2/MTRNR2L9/CACNG4/NLGN1/CACNG5/TAFA1	10
GO:0032754	positive regulation of interleukin-5 production	3/310	11/18866	0.000657404	0.0371371	0.0357361	NLRP3/PDE4D/IL1RAP	3
GO:2000311	regulation of AMPA receptor activity	4/310	25/18866	0.000688644	0.037641	0.036221	MEF2C/CACNG4/NLGN1/CACNG5	4
GO:0070588	calcium ion transmembrane transport	14/310	312/18866	0.000691468	0.037641	0.036221	SNCA/CACNG1/FAM155A/RGS9/PDE4D/SLC8A1/CACNB2/STAC/FGF14/TRDN/CACNG4/MAIP1/NALCN/CACNG5	14
GO:0098742	cell-cell adhesion via plasma-membrane adhesion molecules	13/310	277/18866	0.000705447	0.0377162	0.0362934	PTPRD/NRXN1/AMIGO2/IL1RAP/CLDN16/CNTN6/NLGN1/ADGRL3/PCDH18/PCDH10/SLITRK1/CNTN4/EMB	13
GO:1904064	positive regulation of cation transmembrane transport	9/310	147/18866	0.000738632	0.0387976	0.037334	SNCA/LRRC55/ALG10B/RGS9/CACNB2/STAC/FGF14/TRDN/CACNG4	9
GO:1904861	excitatory synapse assembly	4/310	26/18866	0.000803405	0.0414723	0.0399078	PTPRD/NRXN1/IL1RAP/NLGN1	4
GO:0097104	postsynaptic membrane assembly	3/310	12/18866	0.000865906	0.0432087	0.0415787	NRXN1/MAGI2/NLGN1	3
GO:0099151	regulation of postsynaptic density assembly	3/310	12/18866	0.000865906	0.0432087	0.0415787	PTPRD/NRXN1/IL1RAP	3
GO:1903169	regulation of calcium ion transmembrane transport	9/310	152/18866	0.000937437	0.0460113	0.0442755	SNCA/CACNG1/RGS9/PDE4D/SLC8A1/CACNB2/STAC/FGF14/TRDN	9
GO:0002430	complement receptor mediated signaling pathway	3/310	13/18866	0.00111204	0.050446	0.0485429	FPR2/FPR1/FPR3	3
GO:0072578	neurotransmitter-gated ion channel clustering	3/310	13/18866	0.00111204	0.050446	0.0485429	GPHN/SLC7A11/NLGN1	3
GO:0099150	regulation of postsynaptic specialization assembly	3/310	13/18866	0.00111204	0.050446	0.0485429	PTPRD/NRXN1/IL1RAP	3
GO:0150052	regulation of postsynapse assembly	3/310	13/18866	0.00111204	0.050446	0.0485429	PTPRD/NRXN1/IL1RAP	3
GO:1901387	positive regulation of voltage-gated calcium channel activity	3/310	13/18866	0.00111204	0.050446	0.0485429	CACNB2/STAC/FGF14	3
GO:0019935	cyclic-nucleotide-mediated signaling	11/310	224/18866	0.00124435	0.0556059	0.0535082	FSHR/LHCGR/GUCY1B1/PTGER2/PDE4D/ADGRB3/GNAI1/PRKCA/GNA13/ADGRL3/OR51E2	11
GO:0010649	regulation of cell communication by electrical coupling	3/310	14/18866	0.00139818	0.061561	0.0592386	PDE4D/SLC8A1/TRDN	3
GO:0007187	G protein-coupled receptor signaling pathway, coupled to cyclic nucleotide second messenger	12/310	263/18866	0.00142513	0.0618382	0.0595054	FSHR/LHCGR/GRM7/PTGER2/FPR2/PDE4D/ADGRB3/FPR1/GNAI1/PRKCA/GNA13/ADGRL3	12
GO:0019932	second-messenger-mediated signaling	17/310	456/18866	0.00152124	0.064843	0.0623968	FSHR/LHCGR/GUCY1A1/GUCY1B1/PTGER2/FPR2/PDE4D/SLC8A1/ADGRB3/FPR1/GNAI1/PRKCA/TRDN/GNA13/LMCD1/ADGRL3/OR51E2	17
GO:0050890	cognition	13/310	302/18866	0.00154551	0.064843	0.0623968	LHCGR/LINS1/MEF2C/NRXN1/GTF2A1L/ADGRB3/ITGA8/DGKI/CHL1/PLK2/SLC7A11/SORCS3/TAFA2	13
GO:0042472	inner ear morphogenesis	7/310	103/18866	0.00155935	0.064843	0.0623968	ALDH1A3/ITGA8/FGF10/FOXG1/SPRY2/MYO3A/SLITRK6	7
GO:1904889	regulation of excitatory synapse assembly	3/310	15/18866	0.00172658	0.0699574	0.0673183	PTPRD/NRXN1/IL1RAP	3
GO:0019933	cAMP-mediated signaling	10/310	199/18866	0.00172907	0.0699574	0.0673183	FSHR/LHCGR/PTGER2/PDE4D/ADGRB3/GNAI1/PRKCA/GNA13/ADGRL3/OR51E2	10
GO:0070593	dendrite self-avoidance	3/310	16/18866	0.00209933	0.0827024	0.0795825	CNTN6/CNTN4/EMB	3
GO:1905874	regulation of postsynaptic density organization	3/310	16/18866	0.00209933	0.0827024	0.0795825	PTPRD/NRXN1/IL1RAP	3
GO:0035637	multicellular organismal signaling	10/310	206/18866	0.00222849	0.0862914	0.0830361	CACNG1/PDE4D/SLC8A1/CACNB2/ITGA2/FGF12/KCNMB2/TRDN/CACNG4/CACNG5	10
GO:0010922	positive regulation of phosphatase activity	4/310	34/18866	0.00224807	0.0862914	0.0830361	MEF2C/ITGA2/MAGI2/ITGA1	4
GO:0099173	postsynapse organization	9/310	173/18866	0.00229814	0.0870967	0.083811	GPHN/PTPRD/NRXN1/DLG2/IL1RAP/MAGI2/SLC7A11/NLGN1/TANC2	9
GO:0042743	hydrogen peroxide metabolic process	5/310	57/18866	0.00241517	0.0892719	0.0859041	HBG2/SNCA/HBB/HBG1/HBE1	5
GO:0097120	receptor localization to synapse	5/310	57/18866	0.00241517	0.0892719	0.0859041	GPHN/DLG2/CACNG4/NLGN1/CACNG5	5
GO:0007158	neuron cell-cell adhesion	3/310	17/18866	0.00251839	0.0919518	0.088483	NRXN1/NLGN1/CNTN4	3
GO:0034764	positive regulation of transmembrane transport	10/310	210/18866	0.00256224	0.0924259	0.0889392	SNCA/LRRC55/ALG10B/RGS9/CACNB2/STAC/FGF14/TRDN/CACNG4/TCAF1	10
GO:0035418	protein localization to synapse	6/310	85/18866	0.00276583	0.0979439	0.094249	GPHN/NRXN1/DLG2/CACNG4/NLGN1/CACNG5	6
GO:0098693	regulation of synaptic vesicle cycle	7/310	114/18866	0.00278064	0.0979439	0.094249	SNCA/NRXN1/CACNB2/FGF14/DGKI/MAGI2/NLGN1	7
GO:0042391	regulation of membrane potential	16/310	443/18866	0.00284029	0.0988817	0.0951514	GABRA2/PID1/SLC8A1/MEF2C/NRXN1/CACNB2/FGF12/FGF14/DGKI/KCNMB2/TRDN/CACNG4/NLGN1/HCN1/NALCN/GABRG1	16
GO:0021756	striatum development	3/310	18/18866	0.00298559	0.101423	0.0975968	ALDH1A3/SLC7A11/SLITRK5	3
GO:0097107	postsynaptic density assembly	3/310	18/18866	0.00298559	0.101423	0.0975968	PTPRD/NRXN1/IL1RAP	3
GO:0007189	adenylate cyclase-activating G protein-coupled receptor signaling pathway	8/310	147/18866	0.00301491	0.101423	0.0975968	FSHR/LHCGR/PTGER2/PDE4D/ADGRB3/PRKCA/GNA13/ADGRL3	8
GO:0071709	membrane assembly	4/310	39/18866	0.00373917	0.123023	0.118382	PTPRD/NRXN1/MAGI2/NLGN1	4
GO:1901021	positive regulation of calcium ion transmembrane transporter activity	4/310	39/18866	0.00373917	0.123023	0.118382	CACNB2/STAC/FGF14/TRDN	4
GO:0042471	ear morphogenesis	7/310	123/18866	0.00423859	0.137939	0.132735	ALDH1A3/ITGA8/FGF10/FOXG1/SPRY2/MYO3A/SLITRK6	7
GO:0006836	neurotransmitter transport	10/310	229/18866	0.00473436	0.152416	0.146666	SNCA/GABRA2/GAD2/SLC38A1/MEF2C/NRXN1/CACNB2/DGKI/NLGN1/SYT10	10
GO:0070838	divalent metal ion transport	16/310	471/18866	0.00511517	0.162923	0.156777	SNCA/CACNG1/FAM155A/RGS9/PDE4D/SLC8A1/SLC39A12/CACNB2/STAC/FGF14/TRDN/CLDN16/CACNG4/MAIP1/NALCN/CACNG5	16
GO:0070296	sarcoplasmic reticulum calcium ion transport	4/310	43/18866	0.00533011	0.167983	0.161646	CACNG1/PDE4D/SLC8A1/TRDN	4
GO:0001505	regulation of neurotransmitter levels	10/310	235/18866	0.00565982	0.176516	0.169857	SNCA/GABRA2/GAD2/SLC38A1/MEF2C/NRXN1/CACNB2/DGKI/NLGN1/SYT10	10
GO:0044091	membrane biogenesis	4/310	44/18866	0.00578862	0.176848	0.170177	PTPRD/NRXN1/MAGI2/NLGN1	4
GO:1903539	protein localization to postsynaptic membrane	4/310	44/18866	0.00578862	0.176848	0.170177	GPHN/DLG2/CACNG4/CACNG5	4
GO:0072511	divalent inorganic cation transport	16/310	478/18866	0.00587082	0.177548	0.17085	SNCA/CACNG1/FAM155A/RGS9/PDE4D/SLC8A1/SLC39A12/CACNB2/STAC/FGF14/TRDN/CLDN16/CACNG4/MAIP1/NALCN/CACNG5	16
GO:0051480	regulation of cytosolic calcium ion concentration	13/310	357/18866	0.0063946	0.191454	0.184232	SNCA/PTGDR/PTGER2/FPR2/FAM155A/PDE4D/SLC8A1/CACNB2/TMEM178A/FPR1/FPR3/TRDN/GNA13	13
GO:0019226	transmission of nerve impulse	5/310	72/18866	0.00661472	0.194161	0.186837	ITGA2/FGF12/KCNMB2/CACNG4/CACNG5	5
GO:1904427	positive regulation of calcium ion transmembrane transport	5/310	72/18866	0.00661472	0.194161	0.186837	SNCA/CACNB2/STAC/FGF14/TRDN	5
GO:0006814	sodium ion transport	10/310	241/18866	0.006721	0.195366	0.187996	NKAIN2/SLC38A1/SLC8A1/SLC38A4/FGF12/FGF14/ASIC5/SLC38A2/HCN1/NALCN	10
GO:0021544	subpallium development	3/310	24/18866	0.00688651	0.196364	0.188956	ALDH1A3/SLC7A11/SLITRK5	3
GO:0086064	cell communication by electrical coupling involved in cardiac conduction	3/310	24/18866	0.00688651	0.196364	0.188956	PDE4D/SLC8A1/TRDN	3
GO:0007204	positive regulation of cytosolic calcium ion concentration	12/310	322/18866	0.00724641	0.204677	0.196956	SNCA/PTGDR/PTGER2/FPR2/FAM155A/PDE4D/SLC8A1/CACNB2/FPR1/FPR3/TRDN/GNA13	12
GO:0043270	positive regulation of ion transport	11/310	284/18866	0.00755965	0.205258	0.197515	SNCA/LRRC55/ALG10B/RGS9/CACNB2/STAC/FGF12/FGF14/TRDN/CACNG4/TCAF1	11
GO:0030534	adult behavior	7/310	137/18866	0.00756883	0.205258	0.197515	NRXN1/FGF12/CHL1/SLC7A11/SLITRK5/SLITRK6/SLITRK1	7
GO:0072503	cellular divalent inorganic cation homeostasis	16/310	492/18866	0.00765375	0.205258	0.197515	SNCA/PTGDR/PTGER2/FPR2/FAM155A/PDE4D/SLC8A1/SLC39A12/CACNB2/TMEM178A/FPR1/FPR3/TRDN/GNA13/MAIP1/ATP13A5	16
GO:0050806	positive regulation of synaptic transmission	8/310	172/18866	0.00768766	0.205258	0.197515	LAMA2/NRXN1/CACNB2/PLK2/CACNG4/NLGN1/TSHZ3/CACNG5	8
GO:1903421	regulation of synaptic vesicle recycling	3/310	25/18866	0.00773167	0.205258	0.197515	SNCA/FGF14/NLGN1	3
GO:1902414	protein localization to cell junction	6/310	105/18866	0.00776005	0.205258	0.197515	GPHN/NRXN1/DLG2/CACNG4/NLGN1/CACNG5	6
GO:0050805	negative regulation of synaptic transmission	5/310	75/18866	0.00784262	0.205258	0.197515	SNCA/GNAI1/DGKI/PLK2/SORCS3	5
GO:0051932	synaptic transmission, GABAergic	4/310	48/18866	0.00788401	0.205258	0.197515	GABRA2/PLCL1/NLGN1/GABRG1	4
GO:0062237	protein localization to postsynapse	4/310	48/18866	0.00788401	0.205258	0.197515	GPHN/DLG2/CACNG4/CACNG5	4
GO:0099175	regulation of postsynapse organization	6/310	107/18866	0.00848202	0.215455	0.207327	PTPRD/NRXN1/IL1RAP/SLC7A11/NLGN1/TANC2	6
GO:0007269	neurotransmitter secretion	8/310	175/18866	0.00849155	0.215455	0.207327	SNCA/GAD2/MEF2C/NRXN1/CACNB2/DGKI/NLGN1/SYT10	8
GO:0099643	signal release from synapse	8/310	175/18866	0.00849155	0.215455	0.207327	SNCA/GAD2/MEF2C/NRXN1/CACNB2/DGKI/NLGN1/SYT10	8
GO:0006874	cellular calcium ion homeostasis	15/310	456/18866	0.00875131	0.22018	0.211874	SNCA/PTGDR/PTGER2/FPR2/FAM155A/PDE4D/SLC8A1/CACNB2/TMEM178A/FPR1/FPR3/TRDN/GNA13/MAIP1/ATP13A5	15
GO:0008038	neuron recognition	4/310	50/18866	0.00909643	0.226956	0.218394	FOXG1/CNTN6/CNTN4/EMB	4
GO:0007214	gamma-aminobutyric acid signaling pathway	3/310	27/18866	0.0095984	0.237501	0.228541	GABRA2/PLCL1/GABRG1	3
GO:0060078	regulation of postsynaptic membrane potential	7/310	144/18866	0.00982005	0.240994	0.231902	GABRA2/MEF2C/NRXN1/FGF14/DGKI/NLGN1/GABRG1	7
GO:0001964	startle response	3/310	28/18866	0.0106215	0.25406	0.244476	NRXN1/SLITRK6/CSMD1	3
GO:0055074	calcium ion homeostasis	15/310	468/18866	0.0109225	0.25406	0.244476	SNCA/PTGDR/PTGER2/FPR2/FAM155A/PDE4D/SLC8A1/CACNB2/TMEM178A/FPR1/FPR3/TRDN/GNA13/MAIP1/ATP13A5	15
GO:0071241	cellular response to inorganic substance	9/310	221/18866	0.0110905	0.25406	0.244476	SNCA/GUCY1B1/LIG4/MEF2C/DLG2/CEBPA/NLGN1/CPNE8/SYT10	9
GO:0034350	regulation of glial cell apoptotic process	2/310	10/18866	0.0111007	0.25406	0.244476	PRKCA/PRKCH	2
GO:0044557	relaxation of smooth muscle	2/310	10/18866	0.0111007	0.25406	0.244476	GUCY1A1/SLC8A1	2
GO:0070341	fat cell proliferation	2/310	10/18866	0.0111007	0.25406	0.244476	PID1/FGF10	2
GO:0070344	regulation of fat cell proliferation	2/310	10/18866	0.0111007	0.25406	0.244476	PID1/FGF10	2
GO:0097105	presynaptic membrane assembly	2/310	10/18866	0.0111007	0.25406	0.244476	PTPRD/NLGN1	2
GO:0043949	regulation of cAMP-mediated signaling	4/310	53/18866	0.0111327	0.25406	0.244476	PDE4D/GNAI1/PRKCA/OR51E2	4
GO:0006816	calcium ion transport	14/310	426/18866	0.011201	0.25406	0.244476	SNCA/CACNG1/FAM155A/RGS9/PDE4D/SLC8A1/CACNB2/STAC/FGF14/TRDN/CACNG4/MAIP1/NALCN/CACNG5	14
GO:0061337	cardiac conduction	7/310	148/18866	0.0113072	0.254539	0.244937	CACNG1/PDE4D/SLC8A1/CACNB2/TRDN/CACNG4/CACNG5	7
GO:0007263	nitric oxide mediated signal transduction	3/310	29/18866	0.0117054	0.2596	0.249807	GUCY1A1/GUCY1B1/FPR1	3
GO:0033032	regulation of myeloid cell apoptotic process	3/310	29/18866	0.0117054	0.2596	0.249807	APOH/MEF2C/SLC7A11	3
GO:0003401	axis elongation	3/310	30/18866	0.0128506	0.282902	0.27223	FGF10/SPRY2/MAGI2	3
GO:0003139	secondary heart field specification	2/310	11/18866	0.0134214	0.285419	0.274652	MEF2C/ISL1	2
GO:0006182	cGMP biosynthetic process	2/310	11/18866	0.0134214	0.285419	0.274652	GUCY1A1/GUCY1B1	2
GO:0097090	presynaptic membrane organization	2/310	11/18866	0.0134214	0.285419	0.274652	PTPRD/NLGN1	2
GO:0098917	retrograde trans-synaptic signaling	2/310	11/18866	0.0134214	0.285419	0.274652	GUCY1A1/NLGN1	2
GO:0086065	cell communication involved in cardiac conduction	4/310	56/18866	0.0134416	0.285419	0.274652	PDE4D/SLC8A1/CACNB2/TRDN	4
GO:0048167	regulation of synaptic plasticity	8/310	191/18866	0.0138819	0.286316	0.275515	MEF2C/FGF14/DGKI/PLK2/NLGN1/SORCS3/TSHZ3/CNTN4	8
GO:0018105	peptidyl-serine phosphorylation	11/310	310/18866	0.0139115	0.286316	0.275515	SNCA/PDE4D/VRK2/PRKCA/PRKD1/SPRY2/PLCL1/PRKCH/PLK2/TLK2/DCLK3	11
GO:0010644	cell communication by electrical coupling	3/310	31/18866	0.0140576	0.286316	0.275515	PDE4D/SLC8A1/TRDN	3
GO:0060292	long-term synaptic depression	3/310	31/18866	0.0140576	0.286316	0.275515	DGKI/PLK2/SORCS3	3
GO:0090075	relaxation of muscle	3/310	31/18866	0.0140576	0.286316	0.275515	GUCY1A1/PDE4D/SLC8A1	3
GO:1903792	negative regulation of anion transport	3/310	31/18866	0.0140576	0.286316	0.275515	GRM7/TCAF2/SFRP4	3
GO:0071398	cellular response to fatty acid	4/310	57/18866	0.0142738	0.288376	0.277497	PTGDR/PTGER2/PID1/OR51E2	4
GO:0010959	regulation of metal ion transport	13/310	396/18866	0.0143514	0.288376	0.277497	SNCA/CACNG1/LRRC55/ALG10B/NKAIN2/RGS9/PDE4D/SLC8A1/CACNB2/STAC/FGF12/FGF14/TRDN	13
GO:0071248	cellular response to metal ion	8/310	193/18866	0.0146989	0.29339	0.282322	SNCA/LIG4/MEF2C/DLG2/CEBPA/NLGN1/CPNE8/SYT10	8
GO:0035306	positive regulation of dephosphorylation	4/310	58/18866	0.0151379	0.300151	0.288828	MEF2C/ITGA2/MAGI2/ITGA1	4
GO:0010880	regulation of release of sequestered calcium ion into cytosol by sarcoplasmic reticulum	3/310	32/18866	0.0153268	0.301898	0.290509	PDE4D/SLC8A1/TRDN	3
GO:1901019	regulation of calcium ion transmembrane transporter activity	5/310	89/18866	0.0156876	0.305782	0.294247	PDE4D/CACNB2/STAC/FGF14/TRDN	5
GO:0032736	positive regulation of interleukin-13 production	2/310	12/18866	0.0159325	0.305782	0.294247	NLRP3/IL1RAP	2
GO:0071107	response to parathyroid hormone	2/310	12/18866	0.0159325	0.305782	0.294247	MEF2C/ITGA2	2
GO:2000302	positive regulation of synaptic vesicle exocytosis	2/310	12/18866	0.0159325	0.305782	0.294247	CACNB2/NLGN1	2
GO:0051092	positive regulation of NF-kappaB transcription factor activity	7/310	159/18866	0.0162306	0.309519	0.297843	NLRP3/SLCO3A1/IL1RAP/PRKD1/TRIM21/PRKCH/TRIM68	7
GO:0048839	inner ear development	8/310	197/18866	0.0164369	0.311469	0.299719	ALDH1A3/ITGA8/CEBPA/FGF10/FOXG1/SPRY2/MYO3A/SLITRK6	8
GO:0033028	myeloid cell apoptotic process	3/310	33/18866	0.0166586	0.313684	0.301851	APOH/MEF2C/SLC7A11	3
GO:0099504	synaptic vesicle cycle	8/310	199/18866	0.0173594	0.324839	0.312584	SNCA/NRXN1/CACNB2/FGF14/DGKI/MAGI2/NLGN1/SYT10	8
GO:0003333	amino acid transmembrane transport	5/310	92/18866	0.0178696	0.332309	0.319772	SLC38A1/SLC38A4/SLC7A11/SLC38A2/SLC7A10	5
GO:0002087	regulation of respiratory gaseous exchange by nervous system process	2/310	13/18866	0.0186272	0.337998	0.325248	NLGN1/TSHZ3	2
GO:0031223	auditory behavior	2/310	13/18866	0.0186272	0.337998	0.325248	NRXN1/SLITRK6	2
GO:0061000	negative regulation of dendritic spine development	2/310	13/18866	0.0186272	0.337998	0.325248	PLK2/NLGN1	2
GO:0071872	cellular response to epinephrine stimulus	2/310	13/18866	0.0186272	0.337998	0.325248	SNCA/PDE4D	2
GO:0045778	positive regulation of ossification	5/310	94/18866	0.0194304	0.348829	0.33567	SLC8A1/MEF2C/LRP3/PRKD1/CEBPA	5
GO:0007411	axon guidance	10/310	284/18866	0.0194571	0.348829	0.33567	LAMA2/NRXN1/ISL1/PRKCA/FOXG1/CHL1/CNTN6/CNTN4/EMB/OR10A4	10
GO:0097485	neuron projection guidance	10/310	285/18866	0.0198827	0.354339	0.340971	LAMA2/NRXN1/ISL1/PRKCA/FOXG1/CHL1/CNTN6/CNTN4/EMB/OR10A4	10
GO:0010092	specification of animal organ identity	3/310	36/18866	0.0210314	0.363655	0.349937	MEF2C/ISL1/FGF10	3
GO:0014808	release of sequestered calcium ion into cytosol by sarcoplasmic reticulum	3/310	36/18866	0.0210314	0.363655	0.349937	PDE4D/SLC8A1/TRDN	3
GO:1901385	regulation of voltage-gated calcium channel activity	3/310	36/18866	0.0210314	0.363655	0.349937	CACNB2/STAC/FGF14	3
GO:0050872	white fat cell differentiation	2/310	14/18866	0.0214987	0.363655	0.349937	CEBPA/FGF10	2
GO:0060732	positive regulation of inositol phosphate biosynthetic process	2/310	14/18866	0.0214987	0.363655	0.349937	LHCGR/SNCA	2
GO:0071285	cellular response to lithium ion	2/310	14/18866	0.0214987	0.363655	0.349937	LIG4/CEBPA	2
GO:0099550	trans-synaptic signaling, modulating synaptic transmission	2/310	14/18866	0.0214987	0.363655	0.349937	GUCY1A1/GUCY1B1	2
GO:1900452	regulation of long-term synaptic depression	2/310	14/18866	0.0214987	0.363655	0.349937	DGKI/SORCS3	2
GO:1901841	regulation of high voltage-gated calcium channel activity	2/310	14/18866	0.0214987	0.363655	0.349937	CACNB2/FGF14	2
GO:0018209	peptidyl-serine modification	11/310	333/18866	0.0223357	0.375692	0.361519	SNCA/PDE4D/VRK2/PRKCA/PRKD1/SPRY2/PLCL1/PRKCH/PLK2/TLK2/DCLK3	11
GO:1903514	release of sequestered calcium ion into cytosol by endoplasmic reticulum	3/310	37/18866	0.0226153	0.37827	0.364	PDE4D/SLC8A1/TRDN	3
GO:0045669	positive regulation of osteoblast differentiation	4/310	66/18866	0.0232409	0.386574	0.37199	MEF2C/LRP3/PRKD1/CEBPA	4
GO:0051924	regulation of calcium ion transport	9/310	253/18866	0.0244574	0.394518	0.379635	SNCA/CACNG1/RGS9/PDE4D/SLC8A1/CACNB2/STAC/FGF14/TRDN	9
GO:0002467	germinal center formation	2/310	15/18866	0.0245405	0.394518	0.379635	MEF2C/TNFSF13B	2
GO:0007638	mechanosensory behavior	2/310	15/18866	0.0245405	0.394518	0.379635	NRXN1/SLITRK6	2
GO:0032328	alanine transport	2/310	15/18866	0.0245405	0.394518	0.379635	SLC38A2/SLC7A10	2
GO:0034349	glial cell apoptotic process	2/310	15/18866	0.0245405	0.394518	0.379635	PRKCA/PRKCH	2
GO:1900029	positive regulation of ruffle assembly	2/310	15/18866	0.0245405	0.394518	0.379635	NLGN1/FAM98A	2
GO:0045807	positive regulation of endocytosis	5/310	100/18866	0.0246409	0.394518	0.379635	SNCA/ITGA2/SFRP4/MAGI2/NLGN1	5
GO:1990778	protein localization to cell periphery	11/310	340/18866	0.0255191	0.405655	0.390352	GPHN/PID1/DLG2/CACNB2/GNAI1/STAC/PRKCH/CACNG4/GPR158/RAB3C/CACNG5	11
GO:0099072	regulation of postsynaptic membrane neurotransmitter receptor levels	4/310	68/18866	0.0256075	0.405655	0.390352	GPHN/DLG2/CACNG4/CACNG5	4
GO:0010837	regulation of keratinocyte proliferation	3/310	39/18866	0.0259727	0.409275	0.393835	PTPRK/PRKD1/FGF10	3
GO:0007596	blood coagulation	11/310	343/18866	0.0269796	0.415364	0.399694	APOH/HBG2/HBB/HBG1/ITGA2/PRKCA/DGKI/HBE1/PRKCH/GNA13/SLC7A11	11
GO:0009187	cyclic nucleotide metabolic process	3/310	40/18866	0.027746	0.415364	0.399694	GUCY1A1/GUCY1B1/PDE4D	3
GO:0010919	regulation of inositol phosphate biosynthetic process	2/310	16/18866	0.0277464	0.415364	0.399694	LHCGR/SNCA	2
GO:0044065	regulation of respiratory system process	2/310	16/18866	0.0277464	0.415364	0.399694	NLGN1/TSHZ3	2
GO:0055119	relaxation of cardiac muscle	2/310	16/18866	0.0277464	0.415364	0.399694	PDE4D/SLC8A1	2
GO:0071871	response to epinephrine	2/310	16/18866	0.0277464	0.415364	0.399694	SNCA/PDE4D	2
GO:0097091	synaptic vesicle clustering	2/310	16/18866	0.0277464	0.415364	0.399694	MAGI2/NLGN1	2
GO:1900451	positive regulation of glutamate receptor signaling pathway	2/310	16/18866	0.0277464	0.415364	0.399694	RGS9/CACNG4	2
GO:1902514	regulation of calcium ion transmembrane transport via high voltage-gated calcium channel	2/310	16/18866	0.0277464	0.415364	0.399694	CACNG1/CACNB2	2
GO:1904862	inhibitory synapse assembly	2/310	16/18866	0.0277464	0.415364	0.399694	GABRA2/CBLN4	2
GO:0060401	cytosolic calcium ion transport	7/310	178/18866	0.0280164	0.417319	0.401576	SNCA/FAM155A/RGS9/PDE4D/SLC8A1/TRDN/MAIP1	7
GO:0007611	learning or memory	9/310	260/18866	0.0284759	0.422063	0.406141	MEF2C/NRXN1/ADGRB3/ITGA8/DGKI/PLK2/SLC7A11/SORCS3/TAFA2	9
GO:1903522	regulation of blood circulation	10/310	303/18866	0.0287589	0.424158	0.408157	CACNG1/PTGER2/PDE4D/SLC8A1/CACNB2/KCNMB2/TRDN/CACNG4/OR51E2/CACNG5	10
GO:0099003	vesicle-mediated transport in synapse	8/310	220/18866	0.0293956	0.431424	0.415149	SNCA/NRXN1/CACNB2/FGF14/DGKI/MAGI2/NLGN1/SYT10	8
GO:0007599	hemostasis	11/310	348/18866	0.0295467	0.431527	0.415248	APOH/HBG2/HBB/HBG1/ITGA2/PRKCA/DGKI/HBE1/PRKCH/GNA13/SLC7A11	11
GO:0050817	coagulation	11/310	349/18866	0.0300805	0.435251	0.418832	APOH/HBG2/HBB/HBG1/ITGA2/PRKCA/DGKI/HBE1/PRKCH/GNA13/SLC7A11	11
GO:0003128	heart field specification	2/310	17/18866	0.0311102	0.435251	0.418832	MEF2C/ISL1	2
GO:0006750	glutathione biosynthetic process	2/310	17/18866	0.0311102	0.435251	0.418832	CHAC2/SLC7A11	2
GO:0044546	NLRP3 inflammasome complex assembly	2/310	17/18866	0.0311102	0.435251	0.418832	NLRP3/PYDC2	2
GO:0046068	cGMP metabolic process	2/310	17/18866	0.0311102	0.435251	0.418832	GUCY1A1/GUCY1B1	2
GO:0051969	regulation of transmission of nerve impulse	2/310	17/18866	0.0311102	0.435251	0.418832	ITGA2/FGF12	2
GO:0098962	regulation of postsynaptic neurotransmitter receptor activity	2/310	17/18866	0.0311102	0.435251	0.418832	CACNG4/CACNG5	2
GO:0099558	maintenance of synapse structure	2/310	17/18866	0.0311102	0.435251	0.418832	DLG2/ADGRB3	2
GO:1903818	positive regulation of voltage-gated potassium channel activity	2/310	17/18866	0.0311102	0.435251	0.418832	LRRC55/ALG10B	2
GO:0001709	cell fate determination	3/310	42/18866	0.0314811	0.438393	0.421855	MEF2C/ISL1/FOXG1	3
GO:0050905	neuromuscular process	5/310	107/18866	0.0317617	0.440253	0.423645	ALDH1A3/NRXN1/FGF12/SLITRK6/CSMD1	5
GO:0015807	L-amino acid transport	4/310	73/18866	0.0321385	0.442397	0.425707	SLC38A1/SLC7A11/SLC38A2/SLC7A10	4
GO:0043583	ear development	8/310	224/18866	0.0322119	0.442397	0.425707	ALDH1A3/ITGA8/CEBPA/FGF10/FOXG1/SPRY2/MYO3A/SLITRK6	8
GO:0007612	learning	6/310	145/18866	0.0327752	0.447378	0.430501	NRXN1/ADGRB3/DGKI/SLC7A11/SORCS3/TAFA2	6
GO:0007229	integrin-mediated signaling pathway	5/310	108/18866	0.0328734	0.447378	0.430501	ITGA2/PRKD1/ITGA8/ITGBL1/ITGA1	5
GO:0015804	neutral amino acid transport	3/310	43/18866	0.0334425	0.453062	0.435971	SLC38A1/SLC38A2/SLC7A10	3
GO:0090596	sensory organ morphogenesis	9/310	269/18866	0.0342962	0.456693	0.439465	ALDH1A3/EFEMP1/ITGA8/FGF10/FOXG1/SPRY2/MYO3A/HCN1/SLITRK6	9
GO:0006883	cellular sodium ion homeostasis	2/310	18/18866	0.0346257	0.456693	0.439465	C7/SLC8A1	2
GO:0032656	regulation of interleukin-13 production	2/310	18/18866	0.0346257	0.456693	0.439465	NLRP3/IL1RAP	2
GO:0060004	reflex	2/310	18/18866	0.0346257	0.456693	0.439465	ALDH1A3/SLITRK6	2
GO:0061577	calcium ion transmembrane transport via high voltage-gated calcium channel	2/310	18/18866	0.0346257	0.456693	0.439465	CACNG1/CACNB2	2
GO:0071371	cellular response to gonadotropin stimulus	2/310	18/18866	0.0346257	0.456693	0.439465	FSHR/LHCGR	2
GO:0031644	regulation of nervous system process	6/310	148/18866	0.0356868	0.468624	0.450945	NRXN1/ITGA2/FGF12/CACNG4/NLGN1/CACNG5	6
GO:0098656	anion transmembrane transport	10/310	315/18866	0.0360538	0.471376	0.453593	GABRA2/SLC38A1/TCAF2/SLC38A4/SLC7A11/TCAF1/SLC38A2/SLC7A10/GABRG1/EMB	10
GO:0098657	import into cell	8/310	230/18866	0.0367735	0.478695	0.460636	SNCA/SLC38A1/FAM155A/SLC8A1/SLC39A12/SLC7A11/CACNG4/CACNG5	8
GO:0001974	blood vessel remodeling	3/310	45/18866	0.0375512	0.485729	0.467405	MEF2C/FGF10/RSPO3	3
GO:1905039	carboxylic acid transmembrane transport	6/310	150/18866	0.0377175	0.485729	0.467405	SLC38A1/SLC38A4/SLC7A11/SLC38A2/SLC7A10/EMB	6
GO:0007625	grooming behavior	2/310	19/18866	0.0382873	0.485729	0.467405	NRXN1/SLITRK5	2
GO:0019184	nonribosomal peptide biosynthetic process	2/310	19/18866	0.0382873	0.485729	0.467405	CHAC2/SLC7A11	2
GO:0042693	muscle cell fate commitment	2/310	19/18866	0.0382873	0.485729	0.467405	MEF2C/FGF10	2
GO:0060602	branch elongation of an epithelium	2/310	19/18866	0.0382873	0.485729	0.467405	FGF10/SPRY2	2
GO:1903825	organic acid transmembrane transport	6/310	151/18866	0.0387599	0.48965	0.471179	SLC38A1/SLC38A4/SLC7A11/SLC38A2/SLC7A10/EMB	6
GO:0060998	regulation of dendritic spine development	4/310	78/18866	0.0395594	0.497651	0.478877	MEF2C/PLK2/NLGN1/TANC2	4
GO:0031623	receptor internalization	5/310	115/18866	0.0413325	0.517781	0.498248	SNCA/SFRP4/MAGI2/CACNG4/CACNG5	5
GO:0007157	heterophilic cell-cell adhesion via plasma membrane cell adhesion molecules	3/310	47/18866	0.0419054	0.518579	0.499016	PTPRD/AMIGO2/NLGN1	3
GO:0006488	dolichol-linked oligosaccharide biosynthetic process	2/310	20/18866	0.0420891	0.518579	0.499016	ALG10B/ALG10	2
GO:0043950	positive regulation of cAMP-mediated signaling	2/310	20/18866	0.0420891	0.518579	0.499016	PRKCA/OR51E2	2
GO:0098703	calcium ion import across plasma membrane	2/310	20/18866	0.0420891	0.518579	0.499016	FAM155A/SLC8A1	2
GO:0050773	regulation of dendrite development	6/310	155/18866	0.0431123	0.529009	0.509052	PTPRD/MEF2C/ADGRB3/PLK2/NLGN1/TANC2	6
GO:0006865	amino acid transport	6/310	156/18866	0.0442464	0.540708	0.52031	GRM7/SLC38A1/SLC38A4/SLC7A11/SLC38A2/SLC7A10	6
GO:0051279	regulation of release of sequestered calcium ion into cytosol	4/310	81/18866	0.0444422	0.540894	0.520489	SNCA/PDE4D/SLC8A1/TRDN	4
GO:0043271	negative regulation of ion transport	6/310	157/18866	0.0453989	0.549006	0.528295	SNCA/GRM7/TCAF2/SFRP4/FGF12/TRDN	6
GO:0006490	oligosaccharide-lipid intermediate biosynthetic process	2/310	21/18866	0.0460255	0.549006	0.528295	ALG10B/ALG10	2
GO:0032516	positive regulation of phosphoprotein phosphatase activity	2/310	21/18866	0.0460255	0.549006	0.528295	MAGI2/ITGA1	2
GO:0032616	interleukin-13 production	2/310	21/18866	0.0460255	0.549006	0.528295	NLRP3/IL1RAP	2
GO:1902656	calcium ion import into cytosol	2/310	21/18866	0.0460255	0.549006	0.528295	FAM155A/SLC8A1	2
GO:0030168	platelet activation	6/310	158/18866	0.0465701	0.553297	0.532424	HBB/PRKCA/DGKI/PRKCH/GNA13/SLC7A11	6
GO:0071277	cellular response to calcium ion	4/310	83/18866	0.0478766	0.566572	0.545198	MEF2C/NLGN1/CPNE8/SYT10	4
GO:0051588	regulation of neurotransmitter transport	5/310	120/18866	0.0481105	0.567097	0.545704	SNCA/MEF2C/CACNB2/DGKI/NLGN1	5
GO:0007528	neuromuscular junction development	3/310	50/18866	0.0488891	0.571773	0.550204	GPHN/CACNB2/PDZRN3	3
GO:0043616	keratinocyte proliferation	3/310	50/18866	0.0488891	0.571773	0.550204	PTPRK/PRKD1/FGF10	3
GO:0016079	synaptic vesicle exocytosis	5/310	121/18866	0.0495403	0.574611	0.552934	SNCA/CACNB2/DGKI/NLGN1/SYT10	5

## Sheet: V1-Cluster4
ID	Description	GeneRatio	BgRatio	pvalue	p.adjust	qvalue	geneID	Count
GO:0000724	double-strand break repair via homologous recombination	27/976	138/18866	1.91e-09	6.91e-06	6.67e-06	ERCC6/NABP1/ZSWIM7/FIGNL1/SPIDR/CDC7/MCMDC2/FAN1/RIF1/RNF138/NBN/RPA3/UBE2N/HUS1/MRE11/PSMD14/MCM4/MCM6/RAD21/RAD54B/KDM4D/TERF2IP/SHLD2/CGAS/SHLD1/MCM9/POLQ	27
GO:0000725	recombinational repair	27/976	140/18866	2.66e-09	6.91e-06	6.67e-06	ERCC6/NABP1/ZSWIM7/FIGNL1/SPIDR/CDC7/MCMDC2/FAN1/RIF1/RNF138/NBN/RPA3/UBE2N/HUS1/MRE11/PSMD14/MCM4/MCM6/RAD21/RAD54B/KDM4D/TERF2IP/SHLD2/CGAS/SHLD1/MCM9/POLQ	27
GO:0006302	double-strand break repair	35/976	262/18866	2.57e-07	0.000445142	0.000429998	ERCC6/NABP1/PARP2/ZSWIM7/FIGNL1/SPIDR/PRKDC/SMARCAD1/CDC7/MCMDC2/FAN1/RIF1/RNF138/NBN/RPA3/UBE2N/UBE2V2/XRCC4/HUS1/DDX1/MRE11/PSMD14/MCM4/MCM6/RAD21/RAD54B/KDM4D/TERF2IP/SHLD2/CGAS/SHLD1/MCM9/H4-16/APTX/POLQ	35
GO:0042573	retinoic acid metabolic process	10/976	33/18866	4.08e-06	0.00529149	0.00511146	ADH1A/ADH1C/ADH6/CYP2C8/CYP2C18/CYP26A1/ALDH8A1/RDH10/CYP26C1/DHRS9	10
GO:0060249	anatomical structure homeostasis	45/976	469/18866	5.09e-05	0.0527718	0.0509764	ERCC6/GJA1/LYZ/ABCA4/SOD1/BCL2/ATP2B1/IQCB1/PBLD/USP45/PRKDC/DHX36/YAP1/WWTR1/RIF1/ATR/CXADR/NBN/PCNA/RPA3/SFTPD/TERF1/TNFRSF11A/B2M/HUS1/KRAS/MRE11/RP1/TNFAIP3/CCT2/RBP4/TEP1/IL20RA/ADGRF5/MDM1/TERF2IP/JAM2/PRDM14/TNKS2/PKIB/CLRN1/PIWIL4/POC1B/H4-16/ILDR2	45
GO:0006310	DNA recombination	32/976	299/18866	8.24e-05	0.0712139	0.068791	ERCC6/NABP1/ZSWIM7/FIGNL1/SPIDR/PRKDC/SMARCAD1/CDC7/MCMDC2/FAN1/RIF1/RNF138/NBN/RPA3/UBE2N/XRCC4/HUS1/MRE11/PSMD14/MCM4/MCM6/RAD21/TEP1/RAD54B/KDM4D/TERF2IP/SHLD2/CCNB1IP1/CGAS/SHLD1/MCM9/POLQ	32
GO:0032508	DNA duplex unwinding	16/976	108/18866	0.000134246	0.0994761	0.0960917	ERCC6/NAV2/DHX36/SMARCAD1/MCMDC2/CHD1/NBN/RAD23B/DDX1/MRE11/MCM4/MCM6/RAD54B/DSCC1/MCM9/POLQ	16
GO:0001894	tissue homeostasis	28/976	261/18866	0.000215025	0.110416	0.10666	ERCC6/GJA1/LYZ/ABCA4/SOD1/BCL2/IQCB1/PBLD/USP45/YAP1/WWTR1/CXADR/SFTPD/TNFRSF11A/B2M/KRAS/RP1/TNFAIP3/RBP4/IL20RA/ADGRF5/MDM1/JAM2/PRDM14/CLRN1/PIWIL4/POC1B/ILDR2	28
GO:0030050	vesicle transport along actin filament	6/976	19/18866	0.000286215	0.110416	0.10666	FNBP1L/MYO1B/WASL/MYO1E/MYO6/MYO1F	6
GO:0042692	muscle cell differentiation	37/976	390/18866	0.000287484	0.110416	0.10666	WT1/BCL2/NPNT/HEY1/FRS2/PARP2/LDB3/PRDM6/SIRT1/TANC1/CAPN2/NEB/CASQ2/CXADR/KLF5/MDM2/CSRP3/TNFSF14/BNIP2/ATG5/KRAS/ACTC1/PIN1/BVES/MYOF/ASF1A/FBXO40/JAM2/POPDC2/POPDC3/BHLHE41/MYPN/BOC/GLMN/OLFM2/RORA/LRRC10	37
GO:2001020	regulation of response to DNA damage stimulus	25/976	226/18866	0.00028782	0.110416	0.10666	ERCC6/CD44/BCL2/PLA2R1/FIGNL1/BCLAF1/SPIDR/PRKDC/EEF1E1/SIRT1/SKIL/RIF1/ATR/MDM2/PCNA/UBE2N/UBE2V2/KDM4D/TERF2IP/SHLD2/MARCHF7/ARMT1/CGAS/SHLD1/POLQ	25
GO:0000726	non-recombinational repair	15/976	104/18866	0.00029066	0.110416	0.10666	ERCC6/PRKDC/RIF1/RNF138/NBN/UBE2N/UBE2V2/XRCC4/MRE11/PSMD14/KDM4D/SHLD2/SHLD1/H4-16/POLQ	15
GO:0032392	DNA geometric change	16/976	116/18866	0.000311522	0.110416	0.10666	ERCC6/NAV2/DHX36/SMARCAD1/MCMDC2/CHD1/NBN/RAD23B/DDX1/MRE11/MCM4/MCM6/RAD54B/DSCC1/MCM9/POLQ	16
GO:0006367	transcription initiation from RNA polymerase II promoter	22/976	189/18866	0.000321006	0.110416	0.10666	ERCC6/CCNC/RUNX2/DHX36/ESR1/YAP1/NR1D2/WWTR1/DR1/TAF2/NR1I2/MED17/GTF2A2/POLR2K/GTF2E1/TAF4B/NR4A2/POLR2I/GTF2A1/ATF7IP/NRBF2/RORA	22
GO:2001022	positive regulation of response to DNA damage stimulus	15/976	105/18866	0.000323193	0.110416	0.10666	ERCC6/PLA2R1/BCLAF1/SPIDR/PRKDC/EEF1E1/SIRT1/SKIL/RIF1/ATR/PCNA/UBE2N/KDM4D/SHLD2/SHLD1	15
GO:0042795	snRNA transcription by RNA polymerase II	12/976	73/18866	0.000340594	0.110416	0.10666	ICE2/NABP1/SNAPC3/GTF2A2/POLR2K/GTF2E1/POLR2I/ELL2/GTF2A1/INTS13/RPAP2/PHAX	12
GO:0009301	snRNA transcription	12/976	74/18866	0.000387693	0.111388	0.107598	ICE2/NABP1/SNAPC3/GTF2A2/POLR2K/GTF2E1/POLR2I/ELL2/GTF2A1/INTS13/RPAP2/PHAX	12
GO:2000774	positive regulation of cellular senescence	6/976	20/18866	0.00039108	0.111388	0.107598	EEF1E1/SIRT1/PAWR/B2M/KRAS/CGAS	6
GO:0006303	double-strand break repair via nonhomologous end joining	14/976	96/18866	0.000408014	0.111388	0.107598	ERCC6/PRKDC/RIF1/NBN/UBE2N/UBE2V2/XRCC4/MRE11/PSMD14/KDM4D/SHLD2/SHLD1/H4-16/POLQ	14
GO:1990823	response to leukemia inhibitory factor	14/976	97/18866	0.000454567	0.112278	0.108458	PAX6/BCLAF1/SIRT1/MTF2/RIF1/RNF138/KLF5/GCLM/KLF4/PCOLCE2/MRPL15/SOX17/NUP35/ILDR1	14
GO:1990830	cellular response to leukemia inhibitory factor	14/976	97/18866	0.000454567	0.112278	0.108458	PAX6/BCLAF1/SIRT1/MTF2/RIF1/RNF138/KLF5/GCLM/KLF4/PCOLCE2/MRPL15/SOX17/NUP35/ILDR1	14
GO:0035589	G protein-coupled purinergic nucleotide receptor signaling pathway	5/976	14/18866	0.000496115	0.11697	0.112991	GPR171/P2RY14/GPR87/P2RY12/P2RY13	5
GO:0099515	actin filament-based transport	6/976	21/18866	0.000523704	0.118107	0.114088	FNBP1L/MYO1B/WASL/MYO1E/MYO6/MYO1F	6
GO:0090277	positive regulation of peptide hormone secretion	14/976	99/18866	0.000561357	0.121323	0.117195	GJA1/CASR/FGA/FGG/CRH/AIMP1/MPC2/GLUD1/RBP4/SERP1/SELENOT/TM7SF3/ILDR1/FFAR4	14
GO:0010569	regulation of double-strand break repair via homologous recombination	9/976	47/18866	0.000589486	0.122307	0.118145	ERCC6/FIGNL1/SPIDR/RIF1/TERF2IP/SHLD2/CGAS/SHLD1/POLQ	9
GO:0006721	terpenoid metabolic process	16/976	124/18866	0.00066274	0.132217	0.127718	ABCA4/TTR/ADH1A/ADH1C/ADH6/CRH/CYP2C19/CYP2C8/CYP2C18/CYP26A1/ALDH8A1/SDC2/RBP4/RDH10/CYP26C1/DHRS9	16
GO:0016101	diterpenoid metabolic process	15/976	114/18866	0.000785781	0.150957	0.145821	ABCA4/TTR/ADH1A/ADH1C/ADH6/CRH/CYP2C8/CYP2C18/CYP26A1/ALDH8A1/SDC2/RBP4/RDH10/CYP26C1/DHRS9	15
GO:0090343	positive regulation of cell aging	6/976	23/18866	0.000891483	0.165147	0.159529	EEF1E1/SIRT1/PAWR/B2M/KRAS/CGAS	6
GO:2001034	positive regulation of double-strand break repair via nonhomologous end joining	5/976	16/18866	0.000992635	0.177545	0.171504	PRKDC/RIF1/KDM4D/SHLD2/SHLD1	5
GO:0051409	response to nitrosative stress	4/976	10/18866	0.00116294	0.198007	0.191271	GCLC/DNAJA1/GCLM/ATG5	4
GO:0006352	DNA-templated transcription, initiation	25/976	249/18866	0.0012	0.198007	0.191271	ERCC6/CCNC/RUNX2/BCLAF1/DHX36/ESR1/YAP1/NR1D2/WWTR1/DR1/TAF2/NR1I2/MED17/GTF2A2/POLR2K/GTF2E1/TAF4B/NR4A2/POLR2I/GTF2A1/ATF7IP/TAF1D/NRBF2/RORA/H4-16	25
GO:0030330	DNA damage response, signal transduction by p53 class mediator	14/976	107/18866	0.00122648	0.198007	0.191271	CD44/PLA2R1/PLAGL1/EEF1E1/SIRT1/ATR/MDM2/NBN/PCNA/CRADD/MYO6/CNOT2/MARCHF7/E2F8	14
GO:0006720	isoprenoid metabolic process	17/976	144/18866	0.00125973	0.198007	0.191271	ABCA4/TTR/ADH1A/ADH1C/ADH6/CRH/CYP2C19/CYP2C8/CYP2C18/CYP26A1/ALDH8A1/SDC2/RBP4/NUS1/RDH10/CYP26C1/DHRS9	17
GO:0001523	retinoid metabolic process	14/976	108/18866	0.00134358	0.198211	0.191467	ABCA4/TTR/ADH1A/ADH1C/ADH6/CYP2C8/CYP2C18/CYP26A1/ALDH8A1/SDC2/RBP4/RDH10/CYP26C1/DHRS9	14
GO:0034121	regulation of toll-like receptor signaling pathway	11/976	74/18866	0.00140976	0.198211	0.191467	LYN/ESR1/GFI1/IRAK3/BIRC3/BIRC2/TNFAIP3/PJA2/LY96/LGR4/TICAM2	11
GO:0000729	DNA double-strand break processing	6/976	25/18866	0.00143143	0.198211	0.191467	SMARCAD1/RNF138/NBN/UBE2N/UBE2V2/MRE11	6
GO:0042542	response to hydrogen peroxide	17/976	146/18866	0.00146687	0.198211	0.191467	SOD1/BCL2/MYB/SIRT1/CAPN2/HDAC2/KPNA4/MDM2/PAWR/PCNA/TXN/ADAM9/KLF4/MAP3K5/TNFAIP3/STAT1/APTX	17
GO:0098781	ncRNA transcription	14/976	109/18866	0.00146987	0.198211	0.191467	ICE2/NABP1/SNAPC3/ANG/GTF2A2/POLR2K/GTF2E1/POLR2I/ELL2/GTF3C3/GTF2A1/INTS13/RPAP2/PHAX	14
GO:0072331	signal transduction by p53 class mediator	26/976	267/18866	0.00150504	0.198211	0.191467	CD44/BCL2/RPL5/PLA2R1/PLAGL1/EEF1E1/SIRT1/ATR/HDAC2/MDM2/NBN/PCNA/RPA3/TAF2/CRADD/HUS1/MYO6/MRE11/TAF4B/PIN1/CNOT2/RRS1/PERP/MARCHF7/E2F8/TTC5	26
GO:0043516	regulation of DNA damage response, signal transduction by p53 class mediator	7/976	34/18866	0.00152852	0.198211	0.191467	CD44/PLA2R1/EEF1E1/SIRT1/ATR/MDM2/MARCHF7	7
GO:0070757	interleukin-35-mediated signaling pathway	4/976	11/18866	0.00175295	0.22177	0.214225	IL12A/JAK1/STAT4/STAT1	4
GO:2000781	positive regulation of double-strand break repair	7/976	36/18866	0.00216778	0.258189	0.249405	ERCC6/SPIDR/PRKDC/RIF1/KDM4D/SHLD2/SHLD1	7
GO:0001895	retina homeostasis	11/976	78/18866	0.00217532	0.258189	0.249405	ERCC6/LYZ/ABCA4/SOD1/IQCB1/USP45/B2M/RP1/MDM1/CLRN1/POC1B	11
GO:0072207	metanephric epithelium development	6/976	27/18866	0.00219015	0.258189	0.249405	WT1/YAP1/WWTR1/STAT1/NPHS2/LGR4	6
GO:2000042	negative regulation of double-strand break repair via homologous recombination	5/976	19/18866	0.00232163	0.267607	0.258502	RIF1/SHLD2/CGAS/SHLD1/POLQ	5
GO:0000727	double-strand break repair via break-induced replication	4/976	12/18866	0.00252239	0.279017	0.269524	CDC7/MCMDC2/MCM4/MCM6	4
GO:1901796	regulation of signal transduction by p53 class mediator	19/976	180/18866	0.0025282	0.279017	0.269524	CD44/BCL2/RPL5/PLA2R1/EEF1E1/SIRT1/ATR/HDAC2/MDM2/NBN/RPA3/TAF2/HUS1/MRE11/TAF4B/PIN1/RRS1/MARCHF7/TTC5	19
GO:0042572	retinol metabolic process	8/976	47/18866	0.00259592	0.280521	0.270977	TTR/ADH1A/ADH1C/ADH6/CYP2C8/RBP4/RDH10/DHRS9	8
GO:0046620	regulation of organ growth	14/976	116/18866	0.00266036	0.281618	0.272036	GJA1/WT1/SOD1/PARP2/YAP1/CXADR/TGFBR3/BMPR1A/PIN1/STK3/RBP4/SERP1/WWC2/MAEL	14
GO:1901653	cellular response to peptide	34/976	398/18866	0.00294155	0.305157	0.294774	GJA1/PRNP/CASR/APP/IGFBP1/ATP2B1/GRB10/OSBPL8/RAP1B/PRKDC/LYN/SIRT1/IDE/AP3S1/GCLC/ATP6V1A/ATP6V1C1/KLF5/MDM2/PRKCI/CSRP3/BCAR3/SOCS2/GHSR/KLF4/GLP2R/FER/NR4A2/STAT1/SNX5/ATP6V1H/MBD5/SESN3/ATP6V0D2	34
GO:0007569	cell aging	14/976	118/18866	0.00311815	0.314937	0.304222	SOD1/BCL2/PLA2R1/RWDD1/PRKDC/EEF1E1/SIRT1/ATR/PAWR/B2M/BMPR1A/KRAS/MARCHF5/CGAS	14
GO:0046887	positive regulation of hormone secretion	15/976	131/18866	0.00319472	0.314937	0.304222	GJA1/CASR/FGA/FGG/CRH/MYB/AIMP1/MPC2/GLUD1/RBP4/SERP1/SELENOT/TM7SF3/ILDR1/FFAR4	15
GO:2001032	regulation of double-strand break repair via nonhomologous end joining	6/976	29/18866	0.00321798	0.314937	0.304222	ERCC6/PRKDC/RIF1/KDM4D/SHLD2/SHLD1	6
GO:0045739	positive regulation of DNA repair	10/976	71/18866	0.00343516	0.32045	0.309548	ERCC6/SPIDR/PRKDC/SIRT1/RIF1/PCNA/UBE2N/KDM4D/SHLD2/SHLD1	10
GO:0006282	regulation of DNA repair	15/976	132/18866	0.00343662	0.32045	0.309548	ERCC6/FIGNL1/SPIDR/PRKDC/SIRT1/RIF1/PCNA/UBE2N/UBE2V2/KDM4D/TERF2IP/SHLD2/CGAS/SHLD1/POLQ	15
GO:0001825	blastocyst formation	7/976	39/18866	0.00349113	0.32045	0.309548	SKIL/GABPA/TM4SF1/CNOT2/CCNB1IP1/SOX17/PRDM14	7
GO:2001021	negative regulation of response to DNA damage stimulus	11/976	83/18866	0.0035735	0.32045	0.309548	ERCC6/CD44/BCL2/SIRT1/RIF1/MDM2/SHLD2/MARCHF7/CGAS/SHLD1/POLQ	11
GO:0150063	visual system development	33/976	388/18866	0.00359604	0.32045	0.309548	C3/PAX6/PITX2/WT1/GPD2/BCL2/ATP2B1/CELF4/TFAP2A/FRS2/OSR2/SKIL/BFSP1/ZEB2/PRDM1/HDAC2/TRPM1/PRKCI/BCAR3/KLF4/PDE6C/RP1/MAB21L2/RBP4/XRN2/FJX1/MDM1/PBX4/ATOH7/TBC1D32/RDH10/P2RY12/MEIS3P1	33
GO:0042770	signal transduction in response to DNA damage	15/976	133/18866	0.00369334	0.32045	0.309548	CD44/PLA2R1/PLAGL1/PRKDC/EEF1E1/SIRT1/ATR/MDM2/NBN/PCNA/CRADD/MYO6/CNOT2/MARCHF7/E2F8	15
GO:0051054	positive regulation of DNA metabolic process	20/976	200/18866	0.00370677	0.32045	0.309548	ERCC6/WT1/SPIDR/PRKDC/DHX36/SIRT1/RIF1/ATR/NBN/PCNA/UBE2N/KLF4/MRE11/CCT2/KDM4D/SHLD2/DSCC1/TNKS2/PKIB/SHLD1	20
GO:0090342	regulation of cell aging	9/976	61/18866	0.00393392	0.331762	0.320475	PRKDC/EEF1E1/SIRT1/PAWR/B2M/BMPR1A/KRAS/MARCHF5/CGAS	9
GO:0034754	cellular hormone metabolic process	15/976	134/18866	0.00396554	0.331762	0.320475	TTR/HSD17B4/ADH1A/ADH1C/ADH6/CYP2C8/CYP2C18/CYP26A1/ESR1/ALDH8A1/RBP4/HSD17B12/RDH10/CYP26C1/DHRS9	15
GO:1901605	alpha-amino acid metabolic process	20/976	202/18866	0.00414804	0.341522	0.329902	HGD/MAT1A/ALDH18A1/BCAT1/ALDH7A1/ALDH8A1/GCLC/CDO1/GCLM/IDO1/GMPS/GCSH/GLUD1/RIDA/GLS/APIP/NIT2/ART4/ADHFE1/IDO2	20
GO:2000779	regulation of double-strand break repair	11/976	85/18866	0.00430252	0.348706	0.336842	ERCC6/FIGNL1/SPIDR/PRKDC/RIF1/KDM4D/TERF2IP/SHLD2/CGAS/SHLD1/POLQ	11
GO:0034113	heterotypic cell-cell adhesion	9/976	62/18866	0.0043956	0.348929	0.337058	FGA/FGG/CD44/CD200/CXADR/DSG2/KLF4/PERP/CD200R1	9
GO:0006289	nucleotide-excision repair	13/976	110/18866	0.00445659	0.348929	0.337058	ERCC6/USP45/SIRT1/FAN1/PCNA/RAD23B/RPA3/HUS1/POLR2K/POLR2I/TCEA1/COPS5/AQR	13
GO:0048880	sensory system development	33/976	394/18866	0.00454123	0.348929	0.337058	C3/PAX6/PITX2/WT1/GPD2/BCL2/ATP2B1/CELF4/TFAP2A/FRS2/OSR2/SKIL/BFSP1/ZEB2/PRDM1/HDAC2/TRPM1/PRKCI/BCAR3/KLF4/PDE6C/RP1/MAB21L2/RBP4/XRN2/FJX1/MDM1/PBX4/ATOH7/TBC1D32/RDH10/P2RY12/MEIS3P1	33
GO:0045494	photoreceptor cell maintenance	7/976	41/18866	0.00466586	0.348929	0.337058	ERCC6/ABCA4/IQCB1/USP45/RP1/MDM1/CLRN1	7
GO:0044804	autophagy of nucleus	4/976	14/18866	0.00469514	0.348929	0.337058	RB1CC1/ATG12/ATG5/ATG3	4
GO:0070664	negative regulation of leukocyte proliferation	11/976	86/18866	0.0047089	0.348929	0.337058	PRNP/LYN/IDO1/PAWR/SFTPD/CD80/TNFAIP3/CD86/MARCHF7/VTCN1/GLMN	11
GO:0140013	meiotic nuclear division	18/976	177/18866	0.00480294	0.350779	0.338845	SMC4/PSMA8/FBXO43/FIGNL1/MYBL1/MCMDC2/SYCP3/BRDT/TERF1/PTTG1/MOS/MRE11/RAD21/RAD54B/WAPL/CCNB1IP1/MAEL/PTTG3P	18
GO:0035265	organ growth	19/976	191/18866	0.00486911	0.350779	0.338845	GJA1/WT1/SOD1/BCL2/DDR2/PARP2/PLAG1/ESR1/YAP1/IFT80/CXADR/TGFBR3/BMPR1A/PIN1/STK3/RBP4/SERP1/WWC2/MAEL	19
GO:0062207	regulation of pattern recognition receptor signaling pathway	12/976	99/18866	0.00502561	0.357094	0.344944	LYN/ESR1/GFI1/IRAK3/BIRC3/BIRC2/TNFAIP3/PJA2/LY96/RNF125/LGR4/TICAM2	12
GO:1903046	meiotic cell cycle process	19/976	193/18866	0.00544395	0.366868	0.354386	SMC4/PSMA8/FBXO43/FIGNL1/MYBL1/MCMDC2/SYCP3/BRDT/TERF1/PTTG1/HUS1/MOS/MRE11/RAD21/RAD54B/WAPL/CCNB1IP1/MAEL/PTTG3P	19
GO:0042130	negative regulation of T cell proliferation	9/976	64/18866	0.00544473	0.366868	0.354386	PRNP/IDO1/PAWR/SFTPD/CD80/CD86/MARCHF7/VTCN1/GLMN	9
GO:0043124	negative regulation of I-kappaB kinase/NF-kappaB signaling	8/976	53/18866	0.00557209	0.366868	0.354386	ESR1/SIRT1/TANK/TLE1/TNFAIP3/STAT1/RORA/TRIM59	8
GO:2000772	regulation of cellular senescence	8/976	53/18866	0.00557209	0.366868	0.354386	PRKDC/EEF1E1/SIRT1/PAWR/B2M/BMPR1A/KRAS/CGAS	8
GO:0009408	response to heat	17/976	166/18866	0.00562294	0.366868	0.354386	SOD1/LYN/DHX36/PSIP1/SIRT1/ATR/CAMK2D/GCLC/HDAC2/HSBP1/DNAJA1/RPA3/SLU7/MYOF/TCIM/NUP107/NUP35	17
GO:0072243	metanephric nephron epithelium development	5/976	23/18866	0.00565827	0.366868	0.354386	YAP1/WWTR1/STAT1/NPHS2/LGR4	5
GO:1902254	negative regulation of intrinsic apoptotic signaling pathway by p53 class mediator	5/976	23/18866	0.00565827	0.366868	0.354386	CD44/BCL2/SIRT1/MDM2/MARCHF7	5
GO:0071103	DNA conformation change	30/976	355/18866	0.00583502	0.373657	0.360944	ERCC6/SMC4/CENPN/NAV2/DHX36/SMARCAD1/MCMDC2/SIRT1/SYCP3/CHD1/NBN/HHEX/RAD23B/DDX1/MRE11/MCM4/MCM6/RAD54B/ASF1A/ITGB3BP/WAPL/HELLS/ATF7IP/MIS18BP1/DSCC1/TSSK6/MCM9/H4-16/POLQ/FAM172BP	30
GO:0033623	regulation of integrin activation	4/976	15/18866	0.00614334	0.374888	0.362133	RAP1B/CDH17/KIF14/P2RY12	4
GO:0043518	negative regulation of DNA damage response, signal transduction by p53 class mediator	4/976	15/18866	0.00614334	0.374888	0.362133	CD44/SIRT1/MDM2/MARCHF7	4
GO:0060347	heart trabecula formation	4/976	15/18866	0.00614334	0.374888	0.362133	HEY1/TGFBR3/RBP4/OVOL2	4
GO:2000402	negative regulation of lymphocyte migration	4/976	15/18866	0.00614334	0.374888	0.362133	CD200/GCSAM/WASL/CD200R1	4
GO:0006536	glutamate metabolic process	6/976	33/18866	0.00629391	0.375247	0.36248	ALDH18A1/GCLC/GCLM/GLUD1/GLS/ADHFE1	6
GO:0035590	purinergic nucleotide receptor signaling pathway	6/976	33/18866	0.00629391	0.375247	0.36248	ADORA2B/GPR171/P2RY14/GPR87/P2RY12/P2RY13	6
GO:0019883	antigen processing and presentation of endogenous antigen	5/976	24/18866	0.00684805	0.397683	0.384153	ERAP1/ERAP2/IDE/B2M/ATG5	5
GO:0002181	cytoplasmic translation	12/976	103/18866	0.00689374	0.397683	0.384153	RPL24/RPL30/RWDD1/RPS23/RPS29/RPL22L1/DHX36/CPEB3/EIF3E/RPL15/EIF3H/EIF3M	12
GO:0032869	cellular response to insulin stimulus	21/976	226/18866	0.00694825	0.397683	0.384153	IGFBP1/ATP2B1/GRB10/OSBPL8/PRKDC/SIRT1/IDE/AP3S1/GCLC/ATP6V1A/ATP6V1C1/PRKCI/CSRP3/BCAR3/GHSR/FER/STAT1/SNX5/ATP6V1H/SESN3/ATP6V0D2	21
GO:0016233	telomere capping	8/976	55/18866	0.00699223	0.397683	0.384153	PRKDC/NBN/TERF1/MRE11/TERF2IP/TNKS2/PKIB/H4-16	8
GO:0071375	cellular response to peptide hormone stimulus	28/976	330/18866	0.00716739	0.397683	0.384153	IGFBP1/ATP2B1/GRB10/OSBPL8/RAP1B/PRKDC/LYN/SIRT1/IDE/AP3S1/GCLC/ATP6V1A/ATP6V1C1/MDM2/PRKCI/CSRP3/BCAR3/SOCS2/GHSR/GLP2R/FER/NR4A2/STAT1/SNX5/ATP6V1H/MBD5/SESN3/ATP6V0D2	28
GO:0008286	insulin receptor signaling pathway	15/976	143/18866	0.00722914	0.397683	0.384153	IGFBP1/GRB10/OSBPL8/SIRT1/IDE/AP3S1/ATP6V1A/ATP6V1C1/CSRP3/BCAR3/FER/SNX5/ATP6V1H/SESN3/ATP6V0D2	15
GO:0048536	spleen development	6/976	34/18866	0.00731506	0.397683	0.384153	PITX2/BCL2/PRKDC/CDH17/CITED2/SLC40A1	6
GO:2000780	negative regulation of double-strand break repair	6/976	34/18866	0.00731506	0.397683	0.384153	ERCC6/RIF1/SHLD2/CGAS/SHLD1/POLQ	6
GO:0050672	negative regulation of lymphocyte proliferation	10/976	79/18866	0.00740495	0.397683	0.384153	PRNP/LYN/IDO1/PAWR/SFTPD/CD80/CD86/MARCHF7/VTCN1/GLMN	10
GO:1901606	alpha-amino acid catabolic process	12/976	104/18866	0.00743691	0.397683	0.384153	HGD/MAT1A/ALDH7A1/ALDH8A1/CDO1/IDO1/GCSH/GLUD1/RIDA/GLS/ADHFE1/IDO2	12
GO:0010212	response to ionizing radiation	15/976	144/18866	0.00769595	0.403674	0.38994	ERCC6/BCL2/NABP1/FIGNL1/SPIDR/PRKDC/KARS1/YAP1/SIRT1/ATR/MDM2/XRCC4/TANK/HUS1/KDM4D	15
GO:0032354	response to follicle-stimulating hormone	4/976	16/18866	0.00786024	0.403674	0.38994	GCLC/GCLM/TGFBR3/GHSR	4
GO:0060576	intestinal epithelial cell development	4/976	16/18866	0.00786024	0.403674	0.38994	YAP1/PRDM1/KLF5/C1GALT1	4
GO:1902166	negative regulation of intrinsic apoptotic signaling pathway in response to DNA damage by p53 class mediator	4/976	16/18866	0.00786024	0.403674	0.38994	CD44/BCL2/SIRT1/MARCHF7	4
GO:0032945	negative regulation of mononuclear cell proliferation	10/976	80/18866	0.0080816	0.408617	0.394715	PRNP/LYN/IDO1/PAWR/SFTPD/CD80/CD86/MARCHF7/VTCN1/GLMN	10
GO:0071479	cellular response to ionizing radiation	9/976	68/18866	0.00811404	0.408617	0.394715	FIGNL1/SPIDR/YAP1/SIRT1/ATR/MDM2/TANK/HUS1/KDM4D	9
GO:0033687	osteoblast proliferation	6/976	35/18866	0.00845061	0.412633	0.398595	BCL2/NPR3/FIGNL1/OSR2/IFT80/CTHRC1	6
GO:0042462	eye photoreceptor cell development	6/976	35/18866	0.00845061	0.412633	0.398595	PAX6/PRDM1/TRPM1/PRKCI/PDE6C/RP1	6
GO:0045132	meiotic chromosome segregation	11/976	93/18866	0.0084739	0.412633	0.398595	SMC4/MCMDC2/TERF1/PTTG1/MOS/MRE11/RAD21/WAPL/CCNB1IP1/MAEL/PTTG3P	11
GO:0007127	meiosis I	13/976	119/18866	0.00859444	0.412633	0.398595	PSMA8/MYBL1/MCMDC2/SYCP3/BRDT/TERF1/PTTG1/MRE11/RAD21/RAD54B/CCNB1IP1/MAEL/PTTG3P	13
GO:0042493	response to drug	32/976	397/18866	0.00888385	0.412633	0.398595	PRNP/SOD1/BCL2/CRH/CYP2C19/CYP2C8/CYP2C18/DDC/AK4/SS18/CXCR4/RAP1B/ADAM10/LYN/ABCD3/TMEM30A/ATR/HDAC2/GCLM/MDM2/TERF1/BCAR3/ABCB11/ADAM9/NR1I2/B2M/SLC1A2/ATG5/MYO6/ACTC1/ADIRF/STAT1	32
GO:0010863	positive regulation of phospholipase C activity	7/976	46/18866	0.00888743	0.412633	0.398595	ANG/ESR1/ABL2/EDNRA/LPAR2/CD86/P2RY12	7
GO:0051099	positive regulation of binding	17/976	174/18866	0.00889166	0.412633	0.398595	PAX6/APP/ANXA2/PLAUR/IDE/EIF3E/NGF/TIAM1/TXN/B2M/KLF4/PIN1/STK3/USP33/WAPL/KDM4D/CTHRC1	17
GO:0045778	positive regulation of ossification	11/976	94/18866	0.00916187	0.412633	0.398595	ATP2B1/DDR2/RUNX2/TFAP2A/NPNT/OSR2/ACVR2A/BMPR1A/CEBPD/CTHRC1/FFAR4	11
GO:0000723	telomere maintenance	16/976	161/18866	0.00936609	0.412633	0.398595	PRKDC/DHX36/RIF1/ATR/NBN/PCNA/RPA3/TERF1/HUS1/MRE11/CCT2/TEP1/TERF2IP/TNKS2/PKIB/H4-16	16
GO:0006338	chromatin remodeling	20/976	218/18866	0.00948622	0.412633	0.398595	ERCC6/CENPN/ESR1/SMARCAD1/MYB/SIRT1/KDM4E/SYCP3/CHD1/HDAC2/BRDT/DR1/BAZ2B/ITGB3BP/KDM4D/HELLS/ATF7IP/MIS18BP1/H4-16/FAM172BP	20
GO:0000768	syncytium formation by plasma membrane fusion	8/976	58/18866	0.00961325	0.412633	0.398595	VASH2/TANC1/CAPN2/CD109/TNFSF14/ADAM9/MYOF/JAM2	8
GO:0140253	cell-cell fusion	8/976	58/18866	0.00961325	0.412633	0.398595	VASH2/TANC1/CAPN2/CD109/TNFSF14/ADAM9/MYOF/JAM2	8
GO:2001234	negative regulation of apoptotic signaling pathway	21/976	233/18866	0.00969055	0.412633	0.398595	FGA/FGG/CD44/BCL2/PLAUR/SGK3/FIGNL1/RB1CC1/YAP1/SIRT1/ASAH2/TNFSF10/GCLC/DNAJA1/GCLM/MDM2/SIAH2/NR4A2/TNFAIP3/NDUFA13/MARCHF7	21
GO:0001654	eye development	31/976	384/18866	0.00969867	0.412633	0.398595	PAX6/PITX2/WT1/GPD2/BCL2/ATP2B1/CELF4/TFAP2A/FRS2/OSR2/SKIL/BFSP1/ZEB2/PRDM1/HDAC2/TRPM1/PRKCI/BCAR3/KLF4/PDE6C/RP1/MAB21L2/RBP4/XRN2/FJX1/MDM1/PBX4/ATOH7/TBC1D32/RDH10/MEIS3P1	31
GO:0045738	negative regulation of DNA repair	6/976	36/18866	0.00970718	0.412633	0.398595	ERCC6/RIF1/SHLD2/CGAS/SHLD1/POLQ	6
GO:0002507	tolerance induction	5/976	26/18866	0.00973121	0.412633	0.398595	LYN/IRAK3/IDO1/TNFAIP3/MARCHF7	5
GO:0022616	DNA strand elongation	5/976	26/18866	0.00973121	0.412633	0.398595	MCMDC2/NBN/PCNA/MRE11/MCM4	5
GO:0060343	trabecula formation	5/976	26/18866	0.00973121	0.412633	0.398595	HEY1/TGFBR3/RBP4/SLC40A1/OVOL2	5
GO:0072202	cell differentiation involved in metanephros development	5/976	26/18866	0.00973121	0.412633	0.398595	YAP1/WWTR1/STAT1/NPHS2/LGR4	5
GO:0002483	antigen processing and presentation of endogenous peptide antigen	4/976	17/18866	0.00986438	0.412633	0.398595	ERAP1/ERAP2/IDE/B2M	4
GO:0019885	antigen processing and presentation of endogenous peptide antigen via MHC class I	4/976	17/18866	0.00986438	0.412633	0.398595	ERAP1/ERAP2/IDE/B2M	4
GO:0035722	interleukin-12-mediated signaling pathway	7/976	47/18866	0.00998844	0.414481	0.400379	SOD1/IL12A/ANXA2/RAP1B/JAK1/STAT4/LMNB1	7
GO:0006520	cellular amino acid metabolic process	28/976	340/18866	0.0105208	0.432474	0.417761	HGD/MAT1A/DDC/ALDH18A1/PSMA8/KARS1/EEF1E1/AIMP1/BCAT1/ALDH7A1/ALDH8A1/DARS1/GCLC/CDO1/GCLM/IDO1/GMPS/GCSH/GLUD1/PSMD14/RIDA/GLS/APIP/QRSL1/NIT2/ART4/ADHFE1/IDO2	28
GO:0032259	methylation	30/976	371/18866	0.0105888	0.432474	0.417761	WT1/MAT1A/NDUFAF5/MTO1/GFI1/MYB/TRMT10A/PRDM6/SIRT1/MTF2/RIF1/PRDM1/N6AMT1/VIRMA/COQ3/TRMT10C/KDM4D/HELLS/ATF7IP/PRDM13/PRDM14/ARMT1/TGS1/DYDC2/MAEL/PCMTD1/ALKBH8/DYDC1/PIWIL4/TDRD5	30
GO:0051146	striated muscle cell differentiation	25/976	295/18866	0.0107941	0.434585	0.4198	WT1/BCL2/FRS2/PARP2/LDB3/TANC1/CAPN2/NEB/CASQ2/CXADR/KLF5/CSRP3/TNFSF14/ATG5/KRAS/ACTC1/PIN1/BVES/MYOF/JAM2/POPDC2/POPDC3/BHLHE41/MYPN/LRRC10	25
GO:0042461	photoreceptor cell development	7/976	48/18866	0.0111856	0.434585	0.4198	PAX6/PRDM1/TRPM1/PRKCI/PDE6C/RP1/C8orf37	7
GO:1900274	regulation of phospholipase C activity	7/976	48/18866	0.0111856	0.434585	0.4198	ANG/ESR1/ABL2/EDNRA/LPAR2/CD86/P2RY12	7
GO:0002793	positive regulation of peptide secretion	18/976	193/18866	0.0114401	0.434585	0.4198	GJA1/CASR/FGA/FGG/CRH/ANG/AIMP1/MPC2/ADAM9/GLUD1/RBP4/SERP1/SELENOT/TM7SF3/IL26/GLMN/ILDR1/FFAR4	18
GO:0034698	response to gonadotropin	5/976	27/18866	0.0114451	0.434585	0.4198	WT1/GCLC/GCLM/TGFBR3/GHSR	5
GO:0006261	DNA-dependent DNA replication	15/976	151/18866	0.0116747	0.434585	0.4198	CDC7/MCMDC2/ORC4/NBN/PCNA/RPA3/TERF1/MRE11/MCM4/MCM6/DSCC1/E2F8/MGME1/MCM9/POLQ	15
GO:0090501	RNA phosphodiester bond hydrolysis	16/976	165/18866	0.0116938	0.434585	0.4198	ANG/DIS3/POP1/RNASE4/RIDA/POLR2I/CPSF6/XRN2/SND1/CNOT2/RRS1/LACTB2/UTP23/ANGEL2/PIWIL4/RPPH1	16
GO:0043122	regulation of I-kappaB kinase/NF-kappaB signaling	22/976	252/18866	0.0117094	0.434585	0.4198	GJA1/ZDHHC13/TFG/ROR1/DHX36/ESR1/SIRT1/BIRC3/BIRC2/TNFSF10/UBE2N/TANK/DDX1/TLE1/TNFAIP3/STAT1/ZDHHC17/TERF2IP/TICAM2/RORA/TRIM59/MTDH	22
GO:0006949	syncytium formation	8/976	60/18866	0.0117265	0.434585	0.4198	VASH2/TANC1/CAPN2/CD109/TNFSF14/ADAM9/MYOF/JAM2	8
GO:0009063	cellular amino acid catabolic process	13/976	124/18866	0.0119419	0.434585	0.4198	HGD/MAT1A/BCAT1/ALDH7A1/ALDH8A1/CDO1/IDO1/GCSH/GLUD1/RIDA/GLS/ADHFE1/IDO2	13
GO:0061982	meiosis I cell cycle process	13/976	124/18866	0.0119419	0.434585	0.4198	PSMA8/MYBL1/MCMDC2/SYCP3/BRDT/TERF1/PTTG1/MRE11/RAD21/RAD54B/CCNB1IP1/MAEL/PTTG3P	13
GO:1902165	regulation of intrinsic apoptotic signaling pathway in response to DNA damage by p53 class mediator	4/976	18/18866	0.0121725	0.434585	0.4198	CD44/BCL2/SIRT1/MARCHF7	4
GO:0034502	protein localization to chromosome	10/976	85/18866	0.0122033	0.434585	0.4198	SPIDR/ESR1/ATR/TERF1/RAD21/CCT2/WAPL/TERF2IP/TNKS2/MCM9	10
GO:0043154	negative regulation of cysteine-type endopeptidase activity involved in apoptotic process	10/976	85/18866	0.0122033	0.434585	0.4198	CD44/PLAUR/TNFAIP8/BIRC3/BIRC2/MDM2/NGF/TNFSF14/KLF4/SIAH2	10
GO:0002224	toll-like receptor signaling pathway	15/976	152/18866	0.0123549	0.434585	0.4198	FGA/FGG/LYN/ESR1/GFI1/IRAK3/BIRC3/BIRC2/SFTPD/TANK/TNFAIP3/PJA2/LY96/LGR4/TICAM2	15
GO:0071349	cellular response to interleukin-12	7/976	49/18866	0.0124833	0.434585	0.4198	SOD1/IL12A/ANXA2/RAP1B/JAK1/STAT4/LMNB1	7
GO:0002676	regulation of chronic inflammatory response	3/976	10/18866	0.0125969	0.434585	0.4198	ADORA2B/IDO1/TNFAIP3	3
GO:0010944	negative regulation of transcription by competitive promoter binding	3/976	10/18866	0.0125969	0.434585	0.4198	TFAP2A/HHEX/BHLHE41	3
GO:0034135	regulation of toll-like receptor 2 signaling pathway	3/976	10/18866	0.0125969	0.434585	0.4198	LYN/TNFAIP3/PJA2	3
GO:0070091	glucagon secretion	3/976	10/18866	0.0125969	0.434585	0.4198	CRH/AIMP1/FFAR4	3
GO:0070092	regulation of glucagon secretion	3/976	10/18866	0.0125969	0.434585	0.4198	CRH/AIMP1/FFAR4	3
GO:0070424	regulation of nucleotide-binding oligomerization domain containing signaling pathway	3/976	10/18866	0.0125969	0.434585	0.4198	BIRC3/BIRC2/TNFAIP3	3
GO:0034605	cellular response to heat	13/976	125/18866	0.0127182	0.434585	0.4198	LYN/DHX36/SIRT1/ATR/CAMK2D/HDAC2/HSBP1/RPA3/SLU7/MYOF/TCIM/NUP107/NUP35	13
GO:0010517	regulation of phospholipase activity	9/976	73/18866	0.0127275	0.434585	0.4198	PLA2R1/ANG/ESR1/ABL2/EDNRA/ARL1/LPAR2/CD86/P2RY12	9
GO:0051321	meiotic cell cycle	22/976	254/18866	0.0127498	0.434585	0.4198	SMC4/PSMA8/FBXO43/FIGNL1/MYBL1/OSGIN2/MCMDC2/SYCP3/BRDT/NBN/TERF1/PTTG1/HUS1/MOS/MRE11/RAD21/RAD54B/WAPL/CCNB1IP1/MAEL/PIWIL4/PTTG3P	22
GO:0001655	urogenital system development	27/976	330/18866	0.0128189	0.434585	0.4198	WT1/BCL2/CYP26A1/HPGD/TFAP2A/NPNT/FRS2/PLAG1/ESR1/YAP1/OSR2/PLCE1/WWTR1/SERPINB5/GCNT3/MYO1E/RIDA/RBP4/STAT1/NPHS2/EAF2/LGR4/C1GALT1/NUP107/SOX17/PKHD1/RDH10	27
GO:0007249	I-kappaB kinase/NF-kappaB signaling	24/976	286/18866	0.0137591	0.463432	0.447665	GJA1/ZDHHC13/TFG/ROR1/DHX36/ESR1/SIRT1/BIRC3/BIRC2/TNFSF10/UBE2N/TANK/DDX1/TLE1/TNFAIP3/STAT1/ZDHHC17/LY96/TERF2IP/NKIRAS1/TICAM2/RORA/TRIM59/MTDH	24
GO:0070671	response to interleukin-12	7/976	50/18866	0.013886	0.464687	0.448877	SOD1/IL12A/ANXA2/RAP1B/JAK1/STAT4/LMNB1	7
GO:0010518	positive regulation of phospholipase activity	8/976	62/18866	0.014163	0.46792	0.452	ANG/ESR1/ABL2/EDNRA/ARL1/LPAR2/CD86/P2RY12	8
GO:0045143	homologous chromosome segregation	8/976	62/18866	0.014163	0.46792	0.452	MCMDC2/TERF1/PTTG1/MRE11/RAD21/CCNB1IP1/MAEL/PTTG3P	8
GO:0018209	peptidyl-serine modification	27/976	333/18866	0.0142903	0.469138	0.453177	APP/CD44/BCL2/CSNK1G3/SGK3/PARP2/PRKDC/CDC7/SGK1/ATR/UHMK1/CAMK2D/NGF/PFN2/PRKCI/TXN/BCAR3/GALNT4/HCLS1/SH2D3A/RASSF2/STK38L/TERF2IP/TSSK1B/TSSK6/POGLUT1/CNKSR3	27
GO:0007586	digestion	14/976	141/18866	0.0145732	0.472152	0.456088	SLC2A2/CRH/NPR3/PBLD/SGK1/CAPN8/ASAH2/PLS1/LCT/GHSR/GCNT3/GUCY2C/RBP4/CHRM5	14
GO:0000280	nuclear division	33/976	428/18866	0.0147284	0.472152	0.456088	USP16/SMC4/PSMA8/FBXO43/FIGNL1/MZT1/MYBL1/MCMDC2/SYCP3/BRDT/TERF1/PTTG1/KIF11/VPS4B/MOS/MRE11/PIN1/RAD21/PIBF1/RAD54B/KIF14/WAPL/TOGARAM1/RRS1/RMDN1/CCNB1IP1/DSCC1/CEP97/BORA/NAA50/MAEL/SPICE1/PTTG3P	33
GO:0051052	regulation of DNA metabolic process	29/976	365/18866	0.0147468	0.472152	0.456088	ERCC6/GJA1/WT1/FIGNL1/SPIDR/PRKDC/DHX36/SMARCAD1/SIRT1/RIF1/ATR/NBN/PCNA/TERF1/UBE2N/UBE2V2/KLF4/MRE11/CCT2/KDM4D/TERF2IP/SHLD2/DSCC1/PRDM14/TNKS2/PKIB/CGAS/SHLD1/POLQ	29
GO:0060252	positive regulation of glial cell proliferation	4/976	19/18866	0.0147994	0.472152	0.456088	LYN/PLAG1/MYB/PRKCI	4
GO:0090276	regulation of peptide hormone secretion	19/976	213/18866	0.0148372	0.472152	0.456088	GJA1/SLC2A2/CASR/FGA/FGG/CRH/G6PC2/AIMP1/MPC2/ITPR2/TIAM1/GHSR/GLUD1/RBP4/SERP1/SELENOT/TM7SF3/ILDR1/FFAR4	19
GO:0009064	glutamine family amino acid metabolic process	9/976	75/18866	0.0150349	0.475525	0.459346	ALDH18A1/GCLC/GCLM/GMPS/GLUD1/GLS/NIT2/ART4/ADHFE1	9
GO:0042632	cholesterol homeostasis	11/976	101/18866	0.0152545	0.478254	0.461982	LIPC/MTTP/COMMD9/SIRT1/TTC39B/FABP4/SOAT1/ABCB11/NR1I2/RORA/NUS1	11
GO:0032206	positive regulation of telomere maintenance	7/976	51/18866	0.0153978	0.478254	0.461982	DHX36/ATR/NBN/MRE11/CCT2/TNKS2/PKIB	7
GO:0071354	cellular response to interleukin-6	7/976	51/18866	0.0153978	0.478254	0.461982	FGG/GFI1/YAP1/JAK1/FER/ST3GAL6/STAT1	7
GO:0060485	mesenchyme development	24/976	290/18866	0.0160503	0.484904	0.468406	PITX2/WT1/BCL2/USF3/PBLD/HEY1/YAP1/EDNRA/WWTR1/CITED2/ZEB2/FRZB/HDAC2/MDM2/TGFBR3/TIAM1/BMPR1A/ACTC1/STAT1/SEMA6A/OVOL2/POGLUT1/RDH10/CYP26C1	24
GO:0043434	response to peptide hormone	34/976	447/18866	0.0161769	0.484904	0.468406	GJA1/IGFBP1/ATP2B1/GRB10/OSBPL8/RAP1B/PRKDC/LYN/SIRT1/IDE/TNFSF10/AP3S1/GCLC/ATP6V1A/ATP6V1C1/CDO1/MDM2/HHEX/PRKCI/STAT4/TGFBR3/CSRP3/BCAR3/SOCS2/GHSR/GLP2R/FER/NR4A2/STAT1/SNX5/ATP6V1H/MBD5/SESN3/ATP6V0D2	34
GO:0055092	sterol homeostasis	11/976	102/18866	0.0163269	0.484904	0.468406	LIPC/MTTP/COMMD9/SIRT1/TTC39B/FABP4/SOAT1/ABCB11/NR1I2/RORA/NUS1	11
GO:0055006	cardiac cell development	10/976	89/18866	0.0165074	0.484904	0.468406	PARP2/NEB/CXADR/TGFBR3/CSRP3/ATG5/ACTC1/PIN1/BVES/LRRC10	10
GO:0003157	endocardium development	3/976	11/18866	0.0166633	0.484904	0.468406	STK3/OVOL2/SOX17	3
GO:0006348	chromatin silencing at telomere	3/976	11/18866	0.0166633	0.484904	0.468406	RIF1/DYDC2/DYDC1	3
GO:0006857	oligopeptide transport	3/976	11/18866	0.0166633	0.484904	0.468406	GJA1/CDH17/SLC15A2	3
GO:0019852	L-ascorbic acid metabolic process	3/976	11/18866	0.0166633	0.484904	0.468406	CYB5A/GCLC/SLC23A2	3
GO:0051574	positive regulation of histone H3-K9 methylation	3/976	11/18866	0.0166633	0.484904	0.468406	MYB/SIRT1/RIF1	3
GO:0070189	kynurenine metabolic process	3/976	11/18866	0.0166633	0.484904	0.468406	ALDH8A1/IDO1/IDO2	3
GO:0071281	cellular response to iron ion	3/976	11/18866	0.0166633	0.484904	0.468406	TFAP2A/B2M/SLC40A1	3
GO:0070304	positive regulation of stress-activated protein kinase signaling cascade	16/976	172/18866	0.0168371	0.484904	0.468406	ERCC6/APP/GDF6/RB1CC1/LYN/KARS1/DUSP19/ZEB2/TIAM1/TNFRSF11A/MAP3K5/STK3/RNF13/RASSF2/PJA2/IL26	16
GO:2000401	regulation of lymphocyte migration	8/976	64/18866	0.0169485	0.484904	0.468406	APP/CD200/ADAM10/GCSAM/TNFSF14/WASL/JAM2/CD200R1	8
GO:0048260	positive regulation of receptor-mediated endocytosis	7/976	52/18866	0.017023	0.484904	0.468406	C3/ANXA2/PLCG2/WASL/B2M/RAB21/ATAD1	7
GO:0050999	regulation of nitric-oxide synthase activity	7/976	52/18866	0.017023	0.484904	0.468406	NPR3/NOSTRIN/ACVR2A/WASL/KRAS/LYPLA1/NUS1	7
GO:0035051	cardiocyte differentiation	15/976	158/18866	0.0171077	0.484904	0.468406	PITX2/WT1/FRS2/PARP2/DHX36/NEB/CXADR/TGFBR3/CSRP3/ATG5/ACTC1/PIN1/BVES/SOX17/LRRC10	15
GO:0002544	chronic inflammatory response	4/976	20/18866	0.0177579	0.490778	0.47408	GJA1/ADORA2B/IDO1/TNFAIP3	4
GO:0006607	NLS-bearing protein import into nucleus	4/976	20/18866	0.0177579	0.490778	0.47408	KPNA4/KPNA5/NUP35/CBLB	4
GO:0072234	metanephric nephron tubule development	4/976	20/18866	0.0177579	0.490778	0.47408	YAP1/WWTR1/STAT1/LGR4	4
GO:0035666	TRIF-dependent toll-like receptor signaling pathway	5/976	30/18866	0.017788	0.490778	0.47408	BIRC3/BIRC2/TANK/LY96/TICAM2	5
GO:0070198	protein localization to chromosome, telomeric region	5/976	30/18866	0.017788	0.490778	0.47408	ATR/TERF1/CCT2/TERF2IP/TNKS2	5
GO:1902600	proton transmembrane transport	15/976	159/18866	0.01802	0.494549	0.477723	ATP5PF/ATP6AP1L/SLC15A2/CYB5A/SLC33A1/ATP6V1A/ATP6V1C1/COX7A1/COX7A2/COX6C/COX17/SLC17A5/ATP6V1H/ATP6V0D2/SLC9C1	15
GO:0044786	cell cycle DNA replication	8/976	65/18866	0.01848	0.500955	0.483911	CDC7/MCMDC2/PCNA/RPA3/TERF1/MCM4/MCM6/E2F8	8
GO:0009266	response to temperature stimulus	20/976	233/18866	0.0185517	0.500955	0.483911	SOD1/ATP2B1/CXCR4/LYN/DHX36/PSIP1/SIRT1/ATR/CAMK2D/GCLC/HDAC2/HSBP1/DNAJA1/RPA3/SLU7/MYOF/TCIM/LXN/NUP107/NUP35	20
GO:0032200	telomere organization	16/976	174/18866	0.018587	0.500955	0.483911	PRKDC/DHX36/RIF1/ATR/NBN/PCNA/RPA3/TERF1/HUS1/MRE11/CCT2/TEP1/TERF2IP/TNKS2/PKIB/H4-16	16
GO:0001824	blastocyst development	11/976	104/18866	0.0186397	0.500955	0.483911	SKIL/CAPN2/GABPA/NBN/MED21/TM4SF1/CNOT2/CCNB1IP1/SOX17/PRDM14/SPIC	11
GO:0001656	metanephros development	10/976	91/18866	0.0190388	0.508678	0.491371	WT1/BCL2/YAP1/OSR2/WWTR1/STAT1/NPHS2/LGR4/SOX17/RDH10	10
GO:0015918	sterol transport	12/976	118/18866	0.0191232	0.508678	0.491371	LIPC/ANXA2/OSBPL8/SIRT1/TTC39B/GRAMD1C/YJEFN3/SOAT1/VPS4B/RELCH/OSBPL6/NUS1	12
GO:0032768	regulation of monooxygenase activity	8/976	66/18866	0.0201079	0.520574	0.502863	NPR3/NOSTRIN/GFI1/ACVR2A/WASL/KRAS/LYPLA1/NUS1	8
GO:0045669	positive regulation of osteoblast differentiation	8/976	66/18866	0.0201079	0.520574	0.502863	DDR2/RUNX2/NPNT/ACVR2A/BMPR1A/CEBPD/CTHRC1/FFAR4	8
GO:0000302	response to reactive oxygen species	20/976	235/18866	0.0201486	0.520574	0.502863	ERCC6/SOD1/BCL2/MYB/SIRT1/CAPN2/HDAC2/KPNA4/MDM2/PAWR/PCNA/TXN/ADAM9/KLF4/FER/MAP3K5/TNFAIP3/STAT1/SESN3/APTX	20
GO:0043171	peptide catabolic process	5/976	31/18866	0.0203303	0.520574	0.502863	ERAP1/ERAP2/IDE/LNPEP/LVRN	5
GO:1902253	regulation of intrinsic apoptotic signaling pathway by p53 class mediator	5/976	31/18866	0.0203303	0.520574	0.502863	CD44/BCL2/SIRT1/MDM2/MARCHF7	5
GO:0006826	iron ion transport	9/976	79/18866	0.0205509	0.520574	0.502863	CP/REP15/HEPHL1/ATP6V1A/ATP6V1C1/B2M/SLC40A1/ATP6V1H/ATP6V0D2	9
GO:0090398	cellular senescence	9/976	79/18866	0.0205509	0.520574	0.502863	PLA2R1/PRKDC/EEF1E1/SIRT1/PAWR/B2M/BMPR1A/KRAS/CGAS	9
GO:0042445	hormone metabolic process	19/976	221/18866	0.0210389	0.520574	0.502863	TTR/HSD17B4/ADH1A/ADH1C/ADH6/ALDH9A1/CGA/CYP2C8/CYP2C18/CYP26A1/ESR1/IDE/ALDH8A1/NGF/RBP4/HSD17B12/RDH10/CYP26C1/DHRS9	19
GO:0006448	regulation of translational elongation	4/976	21/18866	0.0210591	0.520574	0.502863	RPL30/USP16/CPEB3/EIF5A2	4
GO:0042402	cellular biogenic amine catabolic process	4/976	21/18866	0.0210591	0.520574	0.502863	ALDH7A1/IDO1/SMOX/IDO2	4
GO:0090305	nucleic acid phosphodiester bond hydrolysis	25/976	313/18866	0.0211139	0.520574	0.502863	ANG/DIS3/POP1/FAN1/PCNA/RNASE4/RPA3/DDX1/MRE11/RIDA/POLR2I/CPSF6/XRN2/SND1/CNOT2/ENDOD1/RRS1/LACTB2/UTP23/MGME1/ANGEL2/PIWIL4/APTX/POLQ/RPPH1	25
GO:0016054	organic acid catabolic process	23/976	282/18866	0.0211276	0.520574	0.502863	HGD/PEX7/HSD17B4/MAT1A/CD44/CYP26A1/HPGD/IDNK/ABCD3/BCAT1/ALDH7A1/ALDH8A1/CDO1/IDO1/ABCB11/GCSH/GLUD1/RIDA/GLS/ABHD10/ADHFE1/CYP26C1/IDO2	23
GO:0046395	carboxylic acid catabolic process	23/976	282/18866	0.0211276	0.520574	0.502863	HGD/PEX7/HSD17B4/MAT1A/CD44/CYP26A1/HPGD/IDNK/ABCD3/BCAT1/ALDH7A1/ALDH8A1/CDO1/IDO1/ABCB11/GCSH/GLUD1/RIDA/GLS/ABHD10/ADHFE1/CYP26C1/IDO2	23
GO:0000012	single strand break repair	3/976	12/18866	0.021377	0.520574	0.502863	ERCC6/SIRT1/APTX	3
GO:0006069	ethanol oxidation	3/976	12/18866	0.021377	0.520574	0.502863	ADH1A/ADH1C/ADH6	3
GO:0006534	cysteine metabolic process	3/976	12/18866	0.021377	0.520574	0.502863	GCLC/CDO1/GCLM	3
GO:0070202	regulation of establishment of protein localization to chromosome	3/976	12/18866	0.021377	0.520574	0.502863	SPIDR/TERF1/CCT2	3
GO:0072537	fibroblast activation	3/976	12/18866	0.021377	0.520574	0.502863	MYB/GCLC/GCLM	3
GO:2000117	negative regulation of cysteine-type endopeptidase activity	10/976	93/18866	0.0218437	0.526323	0.508416	CD44/PLAUR/TNFAIP8/BIRC3/BIRC2/MDM2/NGF/TNFSF14/KLF4/SIAH2	10
GO:0032868	response to insulin	23/976	283/18866	0.0219157	0.526323	0.508416	IGFBP1/ATP2B1/GRB10/OSBPL8/PRKDC/LYN/SIRT1/IDE/TNFSF10/AP3S1/GCLC/ATP6V1A/ATP6V1C1/PRKCI/CSRP3/BCAR3/GHSR/FER/STAT1/SNX5/ATP6V1H/SESN3/ATP6V0D2	23
GO:0050866	negative regulation of cell activation	18/976	207/18866	0.0219174	0.526323	0.508416	PRNP/FGG/CD200/LYN/GCLC/IDO1/PAWR/SFTPD/SOCS6/CD80/FER/TNFAIP3/PIBF1/CD86/ADGRF5/MARCHF7/VTCN1/GLMN	18
GO:0031397	negative regulation of protein ubiquitination	9/976	80/18866	0.0221315	0.526587	0.508671	RPL5/SPOPL/GCLC/DNAJA1/ATG5/TNFAIP3/TRIM44/MARCHF7/GLMN	9
GO:0032204	regulation of telomere maintenance	9/976	80/18866	0.0221315	0.526587	0.508671	DHX36/ATR/NBN/TERF1/MRE11/CCT2/TERF2IP/TNKS2/PKIB	9
GO:0000018	regulation of DNA recombination	11/976	107/18866	0.0225525	0.530857	0.512796	ERCC6/FIGNL1/SPIDR/SMARCAD1/RIF1/MRE11/TERF2IP/SHLD2/CGAS/SHLD1/POLQ	11
GO:2001237	negative regulation of extrinsic apoptotic signaling pathway	11/976	107/18866	0.0225525	0.530857	0.512796	FGA/FGG/BCL2/SGK3/RB1CC1/YAP1/TNFSF10/GCLC/GCLM/SIAH2/TNFAIP3	11
GO:0070741	response to interleukin-6	7/976	55/18866	0.022618	0.530857	0.512796	FGG/GFI1/YAP1/JAK1/FER/ST3GAL6/STAT1	7
GO:0090596	sensory organ morphogenesis	22/976	269/18866	0.023098	0.538529	0.520207	PAX6/PITX2/SOD1/BCL2/TFAP2A/FRS2/OSR2/FZD6/PRDM1/FRZB/HDAC2/TRPM1/PRKCI/BCAR3/NTN1/MYO6/PDE6C/RP1/RBP4/FJX1/CLRN1/CTHRC1	22
GO:0043687	post-translational protein modification	28/976	363/18866	0.0231525	0.538529	0.520207	C3/CP/APP/FGA/FGG/IGFBP1/IGFBP3/DCAF6/PSMA8/DMP1/ADAM10/CHGB/SDC2/SOCS2/SOCS6/ATG12/ATG5/ELOC/PSMD14/COPS5/FBXO40/FBXL12/FEM1C/KLHL42/DSCC1/FUCA2/LRR1/STT3B	28
GO:0048285	organelle fission	35/976	476/18866	0.0234001	0.540743	0.522346	USP16/SMC4/PSMA8/FBXO43/FIGNL1/MZT1/MYBL1/MTFR2/MCMDC2/SYCP3/BRDT/TERF1/PTTG1/KIF11/VPS4B/MOS/MRE11/PIN1/RAD21/PIBF1/RAD54B/KIF14/WAPL/TOGARAM1/RRS1/RMDN1/MARCHF5/CCNB1IP1/DSCC1/CEP97/BORA/NAA50/MAEL/SPICE1/PTTG3P	35
GO:0043010	camera-type eye development	26/976	332/18866	0.0236339	0.540743	0.522346	PAX6/PITX2/WT1/GPD2/ATP2B1/CELF4/TFAP2A/FRS2/OSR2/SKIL/BFSP1/ZEB2/HDAC2/TRPM1/BCAR3/KLF4/PDE6C/RP1/MAB21L2/RBP4/XRN2/FJX1/MDM1/ATOH7/TBC1D32/RDH10	26
GO:0040014	regulation of multicellular organism growth	8/976	68/18866	0.0236647	0.540743	0.522346	SOD1/APP/BCL2/PLS1/SOCS2/GHSR/MBD5/TNKS2	8
GO:0051298	centrosome duplication	8/976	68/18866	0.0236647	0.540743	0.522346	TMEM67/VPS4B/USP33/MDM1/CEP295/PKHD1/SPICE1/RTTN	8
GO:0032069	regulation of nuclease activity	4/976	22/18866	0.0247118	0.552095	0.533311	SIRT1/PCNA/TERF1/TCEA1	4
GO:0045624	positive regulation of T-helper cell differentiation	4/976	22/18866	0.0247118	0.552095	0.533311	NFKBIZ/MYB/CD80/CD86	4
GO:0045663	positive regulation of myoblast differentiation	4/976	22/18866	0.0247118	0.552095	0.533311	IGFBP3/TNFSF14/MAP3K5/BOC	4
GO:0010824	regulation of centrosome duplication	6/976	44/18866	0.0248517	0.552095	0.533311	TMEM67/VPS4B/MDM1/CEP295/PKHD1/SPICE1	6
GO:0035329	hippo signaling	6/976	44/18866	0.0248517	0.552095	0.533311	YAP1/WWTR1/STK3/PJA2/WWC2/AMOTL1	6
GO:0045910	negative regulation of DNA recombination	6/976	44/18866	0.0248517	0.552095	0.533311	RIF1/TERF2IP/SHLD2/CGAS/SHLD1/POLQ	6
GO:0008643	carbohydrate transport	14/976	151/18866	0.0249065	0.552095	0.533311	C3/SLC2A2/GRB10/OSBPL8/SLC35D3/PLS1/EDNRA/PRKCI/SLC1A2/SLC23A2/SLC17A5/SLC35A5/SLC2A12/FFAR4	14
GO:0043414	macromolecule methylation	25/976	318/18866	0.025042	0.552736	0.533931	WT1/MTO1/GFI1/MYB/TRMT10A/SIRT1/MTF2/RIF1/N6AMT1/VIRMA/TRMT10C/KDM4D/HELLS/ATF7IP/PRDM13/PRDM14/ARMT1/TGS1/DYDC2/MAEL/PCMTD1/ALKBH8/DYDC1/PIWIL4/TDRD5	25
GO:0006613	cotranslational protein targeting to membrane	11/976	109/18866	0.0254749	0.559873	0.540824	RPL5/RPL7/RPL24/RPL30/RPS6/RPS20/RPS23/RPS29/RPL15/SEC62/TRAM1	11
GO:0001819	positive regulation of cytokine production	33/976	447/18866	0.0257939	0.559873	0.540824	C3/SOD1/APP/ADORA2B/IL12A/CD200/PRKDC/DHX36/KARS1/MYB/BIRC3/BIRC2/F3/HDAC2/IDO1/PLCG2/B2M/DDX1/POLR2K/CD80/MRE11/PIBF1/POLR3F/CD86/STAT1/LY96/RNF125/TBC1D23/IL26/GLMN/CCBE1/RORA/CGAS	33
GO:0009314	response to radiation	33/976	447/18866	0.0257939	0.559873	0.540824	ERCC6/ABCA4/APP/BCL2/IL12A/RGR/NABP1/FIGNL1/SPIDR/PRKDC/DHX36/KARS1/YAP1/SIRT1/TANC1/ATR/MDM2/TRPM1/PCNA/RCVRN/TXN/XRCC4/TNFRSF11A/SLC1A2/TANK/HUS1/KRAS/PDE6C/RP1/ADIRF/FBXL12/KDM4D/ATOH7	33
GO:0010039	response to iron ion	5/976	33/18866	0.0260997	0.559873	0.540824	BCL2/TFAP2A/MDM2/B2M/SLC40A1	5
GO:1901797	negative regulation of signal transduction by p53 class mediator	5/976	33/18866	0.0260997	0.559873	0.540824	CD44/BCL2/SIRT1/MDM2/MARCHF7	5
GO:0003161	cardiac conduction system development	3/976	13/18866	0.0267414	0.559873	0.540824	DSG2/BMPR1A/BVES	3
GO:0005513	detection of calcium ion	3/976	13/18866	0.0267414	0.559873	0.540824	CASR/CASQ2/KCNMB4	3
GO:0060123	regulation of growth hormone secretion	3/976	13/18866	0.0267414	0.559873	0.540824	GHSR/SERP1/SELENOT	3
GO:0061029	eyelid development in camera-type eye	3/976	13/18866	0.0267414	0.559873	0.540824	TFAP2A/OSR2/HDAC2	3
GO:0072182	regulation of nephron tubule epithelial cell differentiation	3/976	13/18866	0.0267414	0.559873	0.540824	YAP1/WWTR1/STAT1	3
GO:0090646	mitochondrial tRNA processing	3/976	13/18866	0.0267414	0.559873	0.540824	MTO1/TRMT10A/TRMT10C	3
GO:1902916	positive regulation of protein polyubiquitination	3/976	13/18866	0.0267414	0.559873	0.540824	BIRC2/NMI/MARCHF7	3
GO:0061005	cell differentiation involved in kidney development	7/976	57/18866	0.0269844	0.559873	0.540824	WT1/YAP1/WWTR1/MYO1E/STAT1/NPHS2/LGR4	7
GO:0072431	signal transduction involved in mitotic G1 DNA damage checkpoint	7/976	57/18866	0.0269844	0.559873	0.540824	PLAGL1/PRKDC/MDM2/PCNA/CRADD/CNOT2/E2F8	7
GO:1902400	intracellular signal transduction involved in G1 DNA damage checkpoint	7/976	57/18866	0.0269844	0.559873	0.540824	PLAGL1/PRKDC/MDM2/PCNA/CRADD/CNOT2/E2F8	7
GO:0055013	cardiac muscle cell development	9/976	83/18866	0.0273933	0.565281	0.546049	PARP2/NEB/CXADR/CSRP3/ATG5/ACTC1/PIN1/BVES/LRRC10	9
GO:0034122	negative regulation of toll-like receptor signaling pathway	6/976	45/18866	0.027463	0.565281	0.546049	LYN/IRAK3/TNFAIP3/LY96/LGR4/TICAM2	6
GO:0048638	regulation of developmental growth	27/976	353/18866	0.0278707	0.56783	0.548511	GJA1/WT1/SOD1/APP/BCL2/CXCR4/PARP2/PRKDC/YAP1/PLS1/CXADR/NGF/TGFBR3/SOCS2/GHSR/BMPR1A/NTN1/PIN1/STK3/RBP4/SERP1/RAB21/MBD5/SEMA6A/WWC2/TNKS2/MAEL	27
GO:0007254	JNK cascade	18/976	213/18866	0.0281815	0.56783	0.548511	ERCC6/CASR/APP/ADORA2B/KLHL31/RB1CC1/DUSP19/ZEB2/DNAJA1/TIAM1/UBE2N/TNFRSF11A/SH2D3A/MAP3K5/STK3/COPS5/RASSF2/PJA2	18
GO:0120032	regulation of plasma membrane bounded cell projection assembly	16/976	183/18866	0.028233	0.56783	0.548511	FNBP1L/ARHGAP24/PLCE1/KLF5/PFN2/WASL/ATG5/FER/RP1/NCKAP1/COBL/ATMIN/ATG3/CEP97/CLRN1/P2RY12	16
GO:0032479	regulation of type I interferon production	12/976	125/18866	0.0285548	0.56783	0.548511	PRKDC/DHX36/PLCG2/NMI/POLR2K/MRE11/PIN1/TNFAIP3/POLR3F/STAT1/RNF125/CGAS	12
GO:0006541	glutamine metabolic process	4/976	23/18866	0.028723	0.56783	0.548511	GMPS/GLUD1/GLS/NIT2	4
GO:0009310	amine catabolic process	4/976	23/18866	0.028723	0.56783	0.548511	ALDH7A1/IDO1/SMOX/IDO2	4
GO:0046599	regulation of centriole replication	4/976	23/18866	0.028723	0.56783	0.548511	VPS4B/MDM1/CEP295/SPICE1	4
GO:0051570	regulation of histone H3-K9 methylation	4/976	23/18866	0.028723	0.56783	0.548511	MYB/SIRT1/RIF1/KDM4D	4
GO:0072170	metanephric tubule development	4/976	23/18866	0.028723	0.56783	0.548511	YAP1/WWTR1/STAT1/LGR4	4
GO:0072215	regulation of metanephros development	4/976	23/18866	0.028723	0.56783	0.548511	WT1/YAP1/WWTR1/STAT1	4
GO:0014031	mesenchymal cell development	9/976	84/18866	0.0293276	0.56783	0.548511	PITX2/BCL2/EDNRA/ZEB2/BMPR1A/SEMA6A/OVOL2/RDH10/CYP26C1	9
GO:0002756	MyD88-independent toll-like receptor signaling pathway	5/976	34/18866	0.0293384	0.56783	0.548511	BIRC3/BIRC2/TANK/LY96/TICAM2	5
GO:0007202	activation of phospholipase C activity	5/976	34/18866	0.0293384	0.56783	0.548511	ANG/EDNRA/LPAR2/CD86/P2RY12	5
GO:0045907	positive regulation of vasoconstriction	5/976	34/18866	0.0293384	0.56783	0.548511	GJA1/CASR/FGA/FGG/ADRA1D	5
GO:0061384	heart trabecula morphogenesis	5/976	34/18866	0.0293384	0.56783	0.548511	HEY1/TGFBR3/BMPR1A/RBP4/OVOL2	5
GO:0070102	interleukin-6-mediated signaling pathway	5/976	34/18866	0.0293384	0.56783	0.548511	GFI1/YAP1/JAK1/FER/STAT1	5
GO:0002695	negative regulation of leukocyte activation	16/976	184/18866	0.0294989	0.568813	0.549461	PRNP/CD200/LYN/IDO1/PAWR/SFTPD/SOCS6/CD80/FER/TNFAIP3/PIBF1/CD86/ADGRF5/MARCHF7/VTCN1/GLMN	16
GO:0042982	amyloid precursor protein metabolic process	8/976	71/18866	0.029793	0.570474	0.551065	PRNP/IFNGR1/APP/ADAM10/LYN/PAWR/SOAT1/PIN1	8
GO:0097191	extrinsic apoptotic signaling pathway	19/976	230/18866	0.0302094	0.570474	0.551065	FGA/FGG/BCL2/IL12A/SGK3/PARP2/RB1CC1/YAP1/SKIL/TNFSF10/GCLC/GCLM/NGF/CRADD/SIAH2/STK3/TNFAIP3/NDUFA13/DEPTOR	19
GO:0001754	eye photoreceptor cell differentiation	6/976	46/18866	0.0302494	0.570474	0.551065	PAX6/PRDM1/TRPM1/PRKCI/PDE6C/RP1	6
GO:0017144	drug metabolic process	6/976	46/18866	0.0302494	0.570474	0.551065	ADH1A/CYP2C19/CYP2C8/CYP2C18/ABCB11/NR1I2	6
GO:2000142	regulation of DNA-templated transcription, initiation	6/976	46/18866	0.0302494	0.570474	0.551065	ERCC6/BCLAF1/DHX36/ESR1/MED17/ATF7IP	6
GO:0051047	positive regulation of secretion	26/976	340/18866	0.0305528	0.570474	0.551065	GJA1/CASR/FGA/FGG/ADORA2B/CRH/PLA2R1/ANG/MYB/AIMP1/MPC2/ABCB11/ADAM9/TNFRSF11A/ATG5/VPS4B/GLUD1/RBP4/SNX5/SERP1/SELENOT/TM7SF3/IL26/GLMN/ILDR1/FFAR4	26
GO:0060491	regulation of cell projection assembly	16/976	185/18866	0.0308063	0.570474	0.551065	FNBP1L/ARHGAP24/PLCE1/KLF5/PFN2/WASL/ATG5/FER/RP1/NCKAP1/COBL/ATMIN/ATG3/CEP97/CLRN1/P2RY12	16
GO:0032092	positive regulation of protein binding	9/976	85/18866	0.0313555	0.570474	0.551065	APP/ANXA2/IDE/TIAM1/B2M/PIN1/STK3/USP33/CTHRC1	9
GO:0032606	type I interferon production	12/976	127/18866	0.0317795	0.570474	0.551065	PRKDC/DHX36/PLCG2/NMI/POLR2K/MRE11/PIN1/TNFAIP3/POLR3F/STAT1/RNF125/CGAS	12
GO:0046605	regulation of centrosome cycle	7/976	59/18866	0.0318911	0.570474	0.551065	TMEM67/KIF11/VPS4B/MDM1/CEP295/PKHD1/SPICE1	7
GO:0072413	signal transduction involved in mitotic cell cycle checkpoint	7/976	59/18866	0.0318911	0.570474	0.551065	PLAGL1/PRKDC/MDM2/PCNA/CRADD/CNOT2/E2F8	7
GO:1902402	signal transduction involved in mitotic DNA damage checkpoint	7/976	59/18866	0.0318911	0.570474	0.551065	PLAGL1/PRKDC/MDM2/PCNA/CRADD/CNOT2/E2F8	7
GO:1902403	signal transduction involved in mitotic DNA integrity checkpoint	7/976	59/18866	0.0318911	0.570474	0.551065	PLAGL1/PRKDC/MDM2/PCNA/CRADD/CNOT2/E2F8	7
GO:0002221	pattern recognition receptor signaling pathway	17/976	201/18866	0.0320426	0.570474	0.551065	FGA/FGG/LYN/ESR1/GFI1/IRAK3/BIRC3/BIRC2/SFTPD/UBE2N/TANK/TNFAIP3/PJA2/LY96/RNF125/LGR4/TICAM2	17
GO:0006399	tRNA metabolic process	16/976	186/18866	0.032156	0.570474	0.551065	MTO1/KARS1/TRMT10A/EEF1E1/AIMP1/POP1/DARS1/DDX1/ADAT1/TRMT10C/QRSL1/QTRT2/DTD1/ALKBH8/DTWD2/RPPH1	16
GO:0018105	peptidyl-serine phosphorylation	24/976	310/18866	0.032362	0.570474	0.551065	APP/CD44/BCL2/CSNK1G3/SGK3/PRKDC/CDC7/SGK1/ATR/UHMK1/CAMK2D/NGF/PFN2/PRKCI/TXN/BCAR3/HCLS1/SH2D3A/RASSF2/STK38L/TERF2IP/TSSK1B/TSSK6/CNKSR3	24
GO:0006878	cellular copper ion homeostasis	3/976	14/18866	0.0327541	0.570474	0.551065	PRNP/APP/PRND	3
GO:0010649	regulation of cell communication by electrical coupling	3/976	14/18866	0.0327541	0.570474	0.551065	GJA1/CAMK2D/CASQ2	3
GO:0010752	regulation of cGMP-mediated signaling	3/976	14/18866	0.0327541	0.570474	0.551065	ADORA2B/PDE11A/CGAS	3
GO:0030948	negative regulation of vascular endothelial growth factor receptor signaling pathway	3/976	14/18866	0.0327541	0.570474	0.551065	HHEX/MMRN2/CADM4	3
GO:0033604	negative regulation of catecholamine secretion	3/976	14/18866	0.0327541	0.570474	0.551065	CRH/GHSR/P2RY12	3
GO:0042659	regulation of cell fate specification	3/976	14/18866	0.0327541	0.570474	0.551065	ESRP1/BMPR1A/SOX17	3
GO:0050872	white fat cell differentiation	3/976	14/18866	0.0327541	0.570474	0.551065	SIRT1/FABP4/FFAR4	3
GO:0070986	left/right axis specification	3/976	14/18866	0.0327541	0.570474	0.551065	PITX2/CITED2/PKD1L1	3
GO:0010259	multicellular organism aging	5/976	35/18866	0.0328197	0.570474	0.551065	DDC/IDE/SLC1A2/SERP1/CGAS	5
GO:0030947	regulation of vascular endothelial growth factor receptor signaling pathway	5/976	35/18866	0.0328197	0.570474	0.551065	GRB10/HHEX/MYOF/MMRN2/CADM4	5
GO:0070536	protein K63-linked deubiquitination	5/976	35/18866	0.0328197	0.570474	0.551065	USP16/PSMD14/TNFAIP3/USP25/USP33	5
GO:0071312	cellular response to alkaloid	5/976	35/18866	0.0328197	0.570474	0.551065	CRH/DDC/SPIDR/CASQ2/MDM2	5
GO:0032469	endoplasmic reticulum calcium ion homeostasis	4/976	24/18866	0.033098	0.570474	0.551065	APP/BCL2/CAMK2D/TMCO1	4
GO:0033622	integrin activation	4/976	24/18866	0.033098	0.570474	0.551065	RAP1B/CDH17/KIF14/P2RY12	4
GO:0042738	exogenous drug catabolic process	4/976	24/18866	0.033098	0.570474	0.551065	CYP2C19/CYP2C8/CYP2C18/NR1I2	4
GO:0006383	transcription by RNA polymerase III	6/976	47/18866	0.0332144	0.570474	0.551065	ICE2/SNAPC3/DHX36/POLR2K/POLR3F/GTF3C3	6
GO:0035850	epithelial cell differentiation involved in kidney development	6/976	47/18866	0.0332144	0.570474	0.551065	WT1/YAP1/WWTR1/MYO1E/STAT1/NPHS2	6
GO:0034109	homotypic cell-cell adhesion	9/976	86/18866	0.0334788	0.573118	0.553619	FGA/FGG/PLAUR/LYN/CXADR/DSG2/JAK1/RAP2B/P2RY12	9
GO:0035282	segmentation	10/976	100/18866	0.0340248	0.578172	0.558501	WT1/FRS2/PRKDC/MTF2/ZEB2/BMPR1A/TBX19/COBL/POGLUT1/TDRD5	10
GO:0070301	cellular response to hydrogen peroxide	10/976	100/18866	0.0340248	0.578172	0.558501	MYB/SIRT1/HDAC2/MDM2/PAWR/PCNA/TXN/KLF4/MAP3K5/TNFAIP3	10
GO:0035296	regulation of tube diameter	13/976	143/18866	0.0343598	0.578172	0.558501	GJA1/CASR/SOD1/FGA/FGG/ADORA2B/ADRA1D/ATP2B1/EDNRA/GCLC/GCLM/ATG5/KCNMB4	13
GO:0097746	regulation of blood vessel diameter	13/976	143/18866	0.0343598	0.578172	0.558501	GJA1/CASR/SOD1/FGA/FGG/ADORA2B/ADRA1D/ATP2B1/EDNRA/GCLC/GCLM/ATG5/KCNMB4	13
GO:0006283	transcription-coupled nucleotide-excision repair	8/976	73/18866	0.0344365	0.578172	0.558501	ERCC6/PCNA/RPA3/POLR2K/POLR2I/TCEA1/COPS5/AQR	8
GO:0019229	regulation of vasoconstriction	7/976	60/18866	0.0345543	0.578172	0.558501	GJA1/CASR/FGA/FGG/ADRA1D/ATP2B1/KCNMB4	7
GO:0033260	nuclear DNA replication	7/976	60/18866	0.0345543	0.578172	0.558501	CDC7/MCMDC2/PCNA/RPA3/TERF1/MCM4/MCM6	7
GO:0000041	transition metal ion transport	12/976	129/18866	0.0352572	0.586789	0.566825	CP/REP15/HEPHL1/ATP6V1A/ATP6V1C1/TRPC1/B2M/COX17/SLC40A1/ATP6V1H/ATP13A1/ATP6V0D2	12
GO:0051262	protein tetramerization	9/976	87/18866	0.0356994	0.586789	0.566825	MAT1A/ALDH9A1/USP16/TRPM6/TRPM1/B2M/CPSF6/GLS/APIP	9
GO:0060420	regulation of heart growth	9/976	87/18866	0.0356994	0.586789	0.566825	GJA1/WT1/PARP2/YAP1/CXADR/TGFBR3/BMPR1A/PIN1/RBP4	9
GO:0090502	RNA phosphodiester bond hydrolysis, endonucleolytic	9/976	87/18866	0.0356994	0.586789	0.566825	POP1/RNASE4/RIDA/SND1/RRS1/LACTB2/UTP23/PIWIL4/RPPH1	9
GO:0035150	regulation of tube size	13/976	144/18866	0.0360585	0.586789	0.566825	GJA1/CASR/SOD1/FGA/FGG/ADORA2B/ADRA1D/ATP2B1/EDNRA/GCLC/GCLM/ATG5/KCNMB4	13
GO:0061008	hepaticobiliary system development	13/976	144/18866	0.0360585	0.586789	0.566825	RPL30/AK4/RB1CC1/PTPN3/CITED2/FRZB/PCNA/TGFBR3/KRAS/TNFAIP3/COBL/SOX17/E2F8	13
GO:1902850	microtubule cytoskeleton organization involved in mitosis	13/976	144/18866	0.0360585	0.586789	0.566825	GJA1/PAX6/MZT1/KIF11/VPS4B/PIBF1/TOGARAM1/RMDN1/INTS13/SPC25/CEP97/BORA/SPICE1	13
GO:0044773	mitotic DNA damage checkpoint	10/976	101/18866	0.0360875	0.586789	0.566825	PLAGL1/PRKDC/MDM2/NBN/PCNA/CRADD/HUS1/MRE11/CNOT2/E2F8	10
GO:0060191	regulation of lipase activity	10/976	101/18866	0.0360875	0.586789	0.566825	LIPC/PLA2R1/ANG/ESR1/ABL2/EDNRA/ARL1/LPAR2/CD86/P2RY12	10
GO:0033572	transferrin transport	5/976	36/18866	0.0365475	0.58944	0.569386	REP15/ATP6V1A/ATP6V1C1/ATP6V1H/ATP6V0D2	5
GO:0071108	protein K48-linked deubiquitination	5/976	36/18866	0.0365475	0.58944	0.569386	MINDY2/TNFAIP3/USP25/USP33/VCPIP1	5
GO:0006305	DNA alkylation	8/976	74/18866	0.0369323	0.58944	0.569386	WT1/N6AMT1/HELLS/ATF7IP/PRDM14/MAEL/PIWIL4/TDRD5	8
GO:0006306	DNA methylation	8/976	74/18866	0.0369323	0.58944	0.569386	WT1/N6AMT1/HELLS/ATF7IP/PRDM14/MAEL/PIWIL4/TDRD5	8
GO:0032024	positive regulation of insulin secretion	8/976	74/18866	0.0369323	0.58944	0.569386	GJA1/CASR/CRH/MPC2/GLUD1/RBP4/SERP1/TM7SF3	8
GO:0032481	positive regulation of type I interferon production	8/976	74/18866	0.0369323	0.58944	0.569386	PRKDC/DHX36/PLCG2/POLR2K/MRE11/POLR3F/STAT1/CGAS	8
GO:0051310	metaphase plate congression	7/976	61/18866	0.037361	0.594452	0.574228	VPS4B/GEM/PIBF1/KIF14/RRS1/RMDN1/SPICE1	7
GO:0060575	intestinal epithelial cell differentiation	4/976	25/18866	0.0378401	0.595447	0.575188	YAP1/PRDM1/KLF5/C1GALT1	4
GO:0009798	axis specification	9/976	88/18866	0.0380188	0.595447	0.575188	PAX6/PITX2/WT1/FRS2/CITED2/BMPR1A/COBL/PKD1L1/TDRD5	9
GO:0022600	digestive system process	10/976	102/18866	0.0382354	0.595447	0.575188	SLC2A2/CRH/NPR3/PBLD/SGK1/PLS1/GHSR/GCNT3/RBP4/CHRM5	10
GO:0015850	organic hydroxy compound transport	21/976	268/18866	0.0387207	0.595447	0.575188	LIPC/CRH/ANXA2/OSBPL8/MYB/SIRT1/TTC39B/GRAMD1C/YJEFN3/SNCG/SOAT1/ABCB11/GHSR/VPS4B/NCOA2/RBP4/CHRM5/RELCH/OSBPL6/NUS1/P2RY12	21
GO:0031098	stress-activated protein kinase signaling cascade	23/976	300/18866	0.039093	0.595447	0.575188	ERCC6/CASR/APP/ADORA2B/GDF6/KLHL31/RB1CC1/LYN/KARS1/DUSP19/ZEB2/DNAJA1/TIAM1/UBE2N/TNFRSF11A/SH2D3A/MAP3K5/STK3/COPS5/RNF13/RASSF2/PJA2/IL26	23
GO:0070646	protein modification by small protein removal	23/976	300/18866	0.039093	0.595447	0.575188	USP16/PSMA8/MINDY2/SENP7/USP45/SENP6/ESR1/BIRC3/BIRC2/MDM2/RAD23B/SUPT3H/TANK/SIAH2/PSMD14/STAM2/TNFAIP3/COPS5/USP25/USP33/MBD5/VCPIP1/USP43	23
GO:0009130	pyrimidine nucleoside monophosphate biosynthetic process	3/976	15/18866	0.0394067	0.595447	0.575188	DCTD/UPP1/UCK2	3
GO:0009404	toxin metabolic process	3/976	15/18866	0.0394067	0.595447	0.575188	DDC/ARL1/N6AMT1	3
GO:0016114	terpenoid biosynthetic process	3/976	15/18866	0.0394067	0.595447	0.575188	ALDH8A1/RDH10/DHRS9	3
GO:0032486	Rap protein signal transduction	3/976	15/18866	0.0394067	0.595447	0.575188	RAP1B/RAP2B/KIF14	3
GO:0034134	toll-like receptor 2 signaling pathway	3/976	15/18866	0.0394067	0.595447	0.575188	LYN/TNFAIP3/PJA2	3
GO:0043517	positive regulation of DNA damage response, signal transduction by p53 class mediator	3/976	15/18866	0.0394067	0.595447	0.575188	PLA2R1/EEF1E1/ATR	3
GO:0048070	regulation of developmental pigmentation	3/976	15/18866	0.0394067	0.595447	0.575188	BCL2/ZEB2/BLOC1S5	3
GO:0048368	lateral mesoderm development	3/976	15/18866	0.0394067	0.595447	0.575188	YAP1/CITED2/BMPR1A	3
GO:0072160	nephron tubule epithelial cell differentiation	3/976	15/18866	0.0394067	0.595447	0.575188	YAP1/WWTR1/STAT1	3
GO:0099518	vesicle cytoskeletal trafficking	8/976	75/18866	0.0395469	0.595447	0.575188	FNBP1L/MYO1B/AP3S1/WASL/MYO1E/MYO6/MYO1F/BLOC1S5	8
GO:0032663	regulation of interleukin-2 production	6/976	49/18866	0.0396932	0.595447	0.575188	PRNP/SFTPD/CD80/TNFAIP3/CD86/GLMN	6
GO:0061383	trabecula morphogenesis	6/976	49/18866	0.0396932	0.595447	0.575188	HEY1/TGFBR3/BMPR1A/RBP4/SLC40A1/OVOL2	6
GO:0051341	regulation of oxidoreductase activity	11/976	117/18866	0.0399252	0.595447	0.575188	NPR3/NOSTRIN/GFI1/ABL2/PDP1/ACVR2A/WASL/KRAS/COX17/LYPLA1/NUS1	11
GO:0008625	extrinsic apoptotic signaling pathway via death domain receptors	9/976	89/18866	0.0404389	0.595447	0.575188	FGA/FGG/BCL2/SKIL/TNFSF10/NGF/CRADD/STK3/TNFAIP3	9
GO:0014033	neural crest cell differentiation	9/976	89/18866	0.0404389	0.595447	0.575188	PITX2/EDNRA/ZEB2/FRZB/BMPR1A/SEMA6A/OVOL2/RDH10/CYP26C1	9
GO:0007099	centriole replication	5/976	37/18866	0.0405251	0.595447	0.575188	VPS4B/MDM1/CEP295/SPICE1/RTTN	5
GO:0060260	regulation of transcription initiation from RNA polymerase II promoter	5/976	37/18866	0.0405251	0.595447	0.575188	ERCC6/DHX36/ESR1/MED17/ATF7IP	5
GO:1904358	positive regulation of telomere maintenance via telomere lengthening	5/976	37/18866	0.0405251	0.595447	0.575188	DHX36/ATR/CCT2/TNKS2/PKIB	5
GO:0006413	translational initiation	16/976	192/18866	0.0411798	0.595447	0.575188	RPL5/RPL7/RPL24/RPL30/RPS6/RPS20/RPS23/RPS29/UHMK1/EIF3E/RPL15/EIF3H/DDX1/EIF3M/COPS5/EIF2A	16
GO:0044272	sulfur compound biosynthetic process	16/976	192/18866	0.0411798	0.595447	0.575188	MAT1A/PAPSS2/PDHX/MPC2/PDP1/GCLC/CDO1/GCLM/B4GALT4/CHST2/MGST3/B4GALT6/ST3GAL6/APIP/HSD17B12/ELOVL5	16
GO:0002699	positive regulation of immune effector process	18/976	223/18866	0.041471	0.595447	0.575188	C3/ADORA2B/IL12A/NFKBIZ/LYN/DHX36/KARS1/MYB/RIF1/B2M/DDX1/CD80/FER/VAV1/RBP4/CD86/SHLD2/SHLD1	18
GO:0051656	establishment of organelle localization	31/976	432/18866	0.041524	0.595447	0.575188	GJA1/PAX6/ADORA2B/TFG/TMEM230/FNBP1L/CEP83/LYN/MYO1B/AP3S1/TERF1/WASL/NTN1/VPS4B/MYO1E/MYO6/FER/GEM/MOS/IRAG2/PIBF1/MYO1F/KIF14/RRS1/RMDN1/MREG/TBC1D23/LTV1/MRGPRX2/SPICE1/BLOC1S5	31
GO:2001236	regulation of extrinsic apoptotic signaling pathway	14/976	162/18866	0.0416749	0.595447	0.575188	FGA/FGG/BCL2/SGK3/RB1CC1/YAP1/SKIL/TNFSF10/GCLC/GCLM/SIAH2/STK3/TNFAIP3/DEPTOR	14
GO:0007052	mitotic spindle organization	11/976	118/18866	0.0420638	0.595447	0.575188	MZT1/KIF11/VPS4B/PIBF1/TOGARAM1/RMDN1/INTS13/SPC25/CEP97/BORA/SPICE1	11
GO:0034219	carbohydrate transmembrane transport	11/976	118/18866	0.0420638	0.595447	0.575188	C3/SLC2A2/GRB10/OSBPL8/EDNRA/PRKCI/SLC1A2/SLC23A2/SLC17A5/SLC2A12/FFAR4	11
GO:0006278	RNA-dependent DNA biosynthetic process	8/976	76/18866	0.0422821	0.595447	0.575188	ATR/TERF1/MRE11/CCT2/TEP1/TERF2IP/TNKS2/PKIB	8
GO:0060193	positive regulation of lipase activity	8/976	76/18866	0.0422821	0.595447	0.575188	ANG/ESR1/ABL2/EDNRA/ARL1/LPAR2/CD86/P2RY12	8
GO:0052547	regulation of peptidase activity	33/976	466/18866	0.0424857	0.595447	0.575188	C3/PRNP/APP/CD44/ANXA2/PLAUR/COL28A1/TNFAIP8/LYN/KARS1/SIRT1/CD109/BIRC3/BIRC2/F3/TNFSF10/MDM2/NGF/SERPINB5/RARRES1/CRADD/TNFSF14/TANK/PTTG1/KLF4/SIAH2/PSMD14/MAP3K5/PCOLCE2/NDUFA13/LXN/PERP/KHDC1	33
GO:0007568	aging	24/976	319/18866	0.0428652	0.595447	0.575188	PRNP/SOD1/APP/IGFBP1/BCL2/DDC/ATP2B1/PLA2R1/RWDD1/PRKDC/EEF1E1/SIRT1/IDE/ATR/GCLC/GCLM/PAWR/B2M/SLC1A2/BMPR1A/KRAS/SERP1/MARCHF5/CGAS	24
GO:0034114	regulation of heterotypic cell-cell adhesion	4/976	26/18866	0.0429508	0.595447	0.575188	FGA/FGG/CD44/KLF4	4
GO:0042730	fibrinolysis	4/976	26/18866	0.0429508	0.595447	0.575188	FGA/FGG/ANXA2/PLAUR	4
GO:0042737	drug catabolic process	4/976	26/18866	0.0429508	0.595447	0.575188	CYP2C19/CYP2C8/CYP2C18/NR1I2	4
GO:0051123	RNA polymerase II preinitiation complex assembly	4/976	26/18866	0.0429508	0.595447	0.575188	ESR1/DR1/GTF2A2/ATF7IP	4
GO:0060390	regulation of SMAD protein signal transduction	4/976	26/18866	0.0429508	0.595447	0.575188	PBLD/WWTR1/BMPR1A/OVOL2	4
GO:0097066	response to thyroid hormone	4/976	26/18866	0.0429508	0.595447	0.575188	ANXA2/GCLC/GCLM/GHSR	4
GO:1902914	regulation of protein polyubiquitination	4/976	26/18866	0.0429508	0.595447	0.575188	BIRC2/NMI/TRIM44/MARCHF7	4
GO:0042987	amyloid precursor protein catabolic process	6/976	50/18866	0.0432124	0.595447	0.575188	PRNP/IFNGR1/APP/ADAM10/LYN/PIN1	6
GO:0045646	regulation of erythrocyte differentiation	6/976	50/18866	0.0432124	0.595447	0.575188	PRKDC/LYN/ACVR2A/B2M/STAT1/KLF13	6
GO:0051897	positive regulation of protein kinase B signaling	15/976	178/18866	0.0432938	0.595447	0.575188	OSBPL8/FRS2/ESR1/PIK3R5/F3/TXN/CD80/HCLS1/VAV1/STK3/ARFGEF1/CD86/IL26/P2RY12/MTDH	15
GO:0031571	mitotic G1 DNA damage checkpoint	7/976	63/18866	0.0434138	0.595447	0.575188	PLAGL1/PRKDC/MDM2/PCNA/CRADD/CNOT2/E2F8	7
GO:0046530	photoreceptor cell differentiation	7/976	63/18866	0.0434138	0.595447	0.575188	PAX6/PRDM1/TRPM1/PRKCI/PDE6C/RP1/C8orf37	7
GO:0046622	positive regulation of organ growth	7/976	63/18866	0.0434138	0.595447	0.575188	WT1/PARP2/YAP1/TGFBR3/BMPR1A/PIN1/SERP1	7
GO:2001251	negative regulation of chromosome organization	13/976	148/18866	0.0434531	0.595447	0.575188	SIRT1/MTF2/NBN/TERF1/PTTG1/ATG5/RAD21/ASF1A/WAPL/KDM4D/TERF2IP/TNKS2/PTTG3P	13
GO:0070302	regulation of stress-activated protein kinase signaling cascade	19/976	240/18866	0.0435882	0.595447	0.575188	ERCC6/APP/GDF6/KLHL31/RB1CC1/LYN/KARS1/DUSP19/ZEB2/DNAJA1/TIAM1/TNFRSF11A/MAP3K5/STK3/COPS5/RNF13/RASSF2/PJA2/IL26	19
GO:0048872	homeostasis of number of cells	20/976	256/18866	0.0439786	0.595447	0.575188	SOD1/BCL2/PRKDC/LYN/SKIL/ACVR2A/TGFBR3/TNFSF14/B2M/KRAS/HCLS1/TNFAIP3/STAT1/SLC40A1/RASSF2/ADGRF5/KLF13/LGR4/PRDM14/ILDR2	20
GO:2000144	positive regulation of DNA-templated transcription, initiation	5/976	38/18866	0.0447548	0.595447	0.575188	ERCC6/BCLAF1/DHX36/ESR1/MED17	5
GO:0014015	positive regulation of gliogenesis	8/976	77/18866	0.0451396	0.595447	0.575188	CXCR4/LYN/PLAG1/MYB/HDAC2/PRKCI/TIAM1/P2RY12	8
GO:0006614	SRP-dependent cotranslational protein targeting to membrane	10/976	105/18866	0.0452037	0.595447	0.575188	RPL5/RPL7/RPL24/RPL30/RPS6/RPS20/RPS23/RPS29/RPL15/TRAM1	10
GO:0030301	cholesterol transport	10/976	105/18866	0.0452037	0.595447	0.575188	LIPC/ANXA2/SIRT1/TTC39B/YJEFN3/SOAT1/VPS4B/RELCH/OSBPL6/NUS1	10
GO:0030072	peptide hormone secretion	20/976	257/18866	0.0454774	0.595447	0.575188	GJA1/SLC2A2/CASR/FGA/FGG/CRH/G6PC2/AIMP1/MPC2/ITPR2/TIAM1/GHSR/GLUD1/RBP4/SERP1/SELENOT/TM7SF3/ILDR1/FFAR4/ILDR2	20
GO:0000956	nuclear-transcribed mRNA catabolic process	17/976	210/18866	0.0455164	0.595447	0.575188	RPL5/RPL7/RPL24/RPL30/RPS6/RPS20/RPS23/RPS29/DHX36/DIS3/HBS1L/CPEB3/EIF3E/RPL15/XRN2/CNOT2/NBAS	17
GO:0006260	DNA replication	21/976	273/18866	0.0456678	0.595447	0.575188	CDC7/MCMDC2/ATR/ORC4/NBN/PCNA/RBMS1/RPA3/TERF1/BCAR3/HUS1/MRE11/MCM4/MCM6/WAPL/DSCC1/E2F8/MGME1/DTD1/MCM9/POLQ	21
GO:0000184	nuclear-transcribed mRNA catabolic process, nonsense-mediated decay	11/976	120/18866	0.0465751	0.595447	0.575188	RPL5/RPL7/RPL24/RPL30/RPS6/RPS20/RPS23/RPS29/EIF3E/RPL15/NBAS	11
GO:0045047	protein targeting to ER	11/976	120/18866	0.0465751	0.595447	0.575188	RPL5/RPL7/RPL24/RPL30/RPS6/RPS20/RPS23/RPS29/RPL15/SEC62/TRAM1	11
GO:0002066	columnar/cuboidal epithelial cell development	7/976	64/18866	0.046664	0.595447	0.575188	PAX6/SOD1/YAP1/PRDM1/KLF5/C1GALT1/CLRN1	7
GO:0032835	glomerulus development	7/976	64/18866	0.046664	0.595447	0.575188	WT1/BCL2/PLCE1/WWTR1/MYO1E/NPHS2/LGR4	7
GO:0044783	G1 DNA damage checkpoint	7/976	64/18866	0.046664	0.595447	0.575188	PLAGL1/PRKDC/MDM2/PCNA/CRADD/CNOT2/E2F8	7
GO:0044819	mitotic G1/S transition checkpoint	7/976	64/18866	0.046664	0.595447	0.575188	PLAGL1/PRKDC/MDM2/PCNA/CRADD/CNOT2/E2F8	7
GO:0001732	formation of cytoplasmic translation initiation complex	3/976	16/18866	0.0466867	0.595447	0.575188	EIF3E/EIF3H/EIF3M	3
GO:0006086	acetyl-CoA biosynthetic process from pyruvate	3/976	16/18866	0.0466867	0.595447	0.575188	PDHX/MPC2/PDP1	3
GO:0006268	DNA unwinding involved in DNA replication	3/976	16/18866	0.0466867	0.595447	0.575188	MCMDC2/MCM4/MCM6	3
GO:0007351	tripartite regional subdivision	3/976	16/18866	0.0466867	0.595447	0.575188	WT1/FRS2/TDRD5	3
GO:0008595	anterior/posterior axis specification, embryo	3/976	16/18866	0.0466867	0.595447	0.575188	WT1/FRS2/TDRD5	3
GO:0009129	pyrimidine nucleoside monophosphate metabolic process	3/976	16/18866	0.0466867	0.595447	0.575188	DCTD/UPP1/UCK2	3
GO:0014061	regulation of norepinephrine secretion	3/976	16/18866	0.0466867	0.595447	0.575188	CRH/GHSR/P2RY12	3
GO:0030252	growth hormone secretion	3/976	16/18866	0.0466867	0.595447	0.575188	GHSR/SERP1/SELENOT	3
GO:0034116	positive regulation of heterotypic cell-cell adhesion	3/976	16/18866	0.0466867	0.595447	0.575188	FGA/FGG/CD44	3
GO:0060850	regulation of transcription involved in cell fate commitment	3/976	16/18866	0.0466867	0.595447	0.575188	PAX6/SOX17/RORA	3
GO:0072224	metanephric glomerulus development	3/976	16/18866	0.0466867	0.595447	0.575188	WT1/NPHS2/LGR4	3
GO:1902969	mitotic DNA replication	3/976	16/18866	0.0466867	0.595447	0.575188	MCMDC2/MCM4/MCM6	3
GO:1903830	magnesium ion transmembrane transport	3/976	16/18866	0.0466867	0.595447	0.575188	ZDHHC13/ZDHHC17/NIPAL2	3
GO:0048146	positive regulation of fibroblast proliferation	6/976	51/18866	0.046921	0.595447	0.575188	ANXA2/DDR2/PRKDC/ESR1/MYB/WAPL	6
GO:0050435	amyloid-beta metabolic process	6/976	51/18866	0.046921	0.595447	0.575188	PRNP/IFNGR1/APP/ADAM10/IDE/PIN1	6
GO:0010951	negative regulation of endopeptidase activity	20/976	258/18866	0.0470127	0.595447	0.575188	C3/PRNP/APP/CD44/ANXA2/PLAUR/COL28A1/TNFAIP8/CD109/BIRC3/BIRC2/MDM2/NGF/SERPINB5/RARRES1/TNFSF14/PTTG1/KLF4/SIAH2/LXN	20
GO:0006414	translational elongation	12/976	135/18866	0.0472943	0.595447	0.575188	RPL30/USP16/HBS1L/CPEB3/MRPS35/EEF1A1/MRPL42/MRPL15/LTN1/SELENOT/EIF5A2/GFM1	12
GO:0032368	regulation of lipid transport	12/976	135/18866	0.0472943	0.595447	0.575188	CRH/ANXA2/ATP5PF/PLA2R1/MYB/SIRT1/TTC39B/YJEFN3/ABCB11/TNFRSF11A/OSBPL6/NUS1	12
GO:0035264	multicellular organism growth	13/976	150/18866	0.0475225	0.595447	0.575188	ERCC6/GPD2/SOD1/APP/BCL2/PLAG1/PLS1/WWTR1/SOCS2/GHSR/SLC1A2/MBD5/TNKS2	13
GO:0060041	retina development in camera-type eye	13/976	150/18866	0.0475225	0.595447	0.575188	PAX6/ATP2B1/CELF4/TFAP2A/TRPM1/PDE6C/RP1/RBP4/XRN2/FJX1/MDM1/ATOH7/TBC1D32	13
GO:0003002	regionalization	26/976	355/18866	0.047542	0.595447	0.575188	C3/PAX6/PITX2/WT1/DBX1/HEY1/FRS2/PRKDC/MTF2/CITED2/ZEB2/ACVR2A/HHEX/BMPR1A/TBX19/COBL/OVOL2/SOX17/BHLHE41/PKD1L1/POGLUT1/TBC1D32/GPR161/TDRD5/SP8/CYP26C1	26
GO:0042310	vasoconstriction	8/976	78/18866	0.0481209	0.595447	0.575188	GJA1/CASR/FGA/FGG/ADRA1D/ATP2B1/EDNRA/KCNMB4	8
GO:0071897	DNA biosynthetic process	16/976	196/18866	0.0481243	0.595447	0.575188	GJA1/SIRT1/ATR/PCNA/RPA3/TERF1/KLF4/MRE11/CCT2/TEP1/TERF2IP/DSCC1/TNKS2/PKIB/USP43/POLQ	16
GO:1903321	negative regulation of protein modification by small protein conjugation or removal	9/976	92/18866	0.048317	0.595447	0.575188	RPL5/SPOPL/GCLC/DNAJA1/ATG5/TNFAIP3/TRIM44/MARCHF7/GLMN	9
GO:0031954	positive regulation of protein autophosphorylation	4/976	27/18866	0.04843	0.595447	0.575188	NBN/RAP2B/MRE11/RASSF2	4
GO:0048520	positive regulation of behavior	4/976	27/18866	0.04843	0.595447	0.575188	GJA1/CRH/HDAC2/GHSR	4
GO:0048668	collateral sprouting	4/976	27/18866	0.04843	0.595447	0.575188	APP/ZEB2/NGF/COBL	4
GO:0070199	establishment of protein localization to chromosome	4/976	27/18866	0.04843	0.595447	0.575188	SPIDR/ATR/TERF1/CCT2	4
GO:0033044	regulation of chromosome organization	26/976	356/18866	0.0488798	0.595447	0.575188	SENP6/DHX36/GFI1/MYB/SIRT1/MTF2/RIF1/ATR/CAMK2D/NBN/TERF1/UBE2N/PTTG1/ATG5/MOS/MRE11/RAD21/CCT2/ASF1A/WAPL/KDM4D/ATF7IP/TERF2IP/TNKS2/PKIB/PTTG3P	26
GO:0006270	DNA replication initiation	5/976	39/18866	0.0492383	0.595447	0.575188	MCMDC2/ORC4/NBN/MCM4/MCM6	5
GO:0016601	Rac protein signal transduction	5/976	39/18866	0.0492383	0.595447	0.575188	ARHGAP24/TIAM1/KRAS/NCKAP1/CADM4	5
GO:0034205	amyloid-beta formation	5/976	39/18866	0.0492383	0.595447	0.575188	PRNP/IFNGR1/APP/ADAM10/PIN1	5
GO:1902229	regulation of intrinsic apoptotic signaling pathway in response to DNA damage	5/976	39/18866	0.0492383	0.595447	0.575188	CD44/BCL2/SIRT1/SKIL/MARCHF7	5
GO:0000209	protein polyubiquitination	25/976	340/18866	0.0493168	0.595447	0.575188	BCL2/UBE2W/PSMA8/BIRC2/MDM2/UBE2E1/UBE2N/UBE2V2/NMI/SIAH2/LNPEP/PSMD14/TNFAIP3/WWP1/FBXO40/TRIM44/FBXL12/MARCHF5/RNF125/KLHL42/MARCHF7/TNKS2/TRIM69/LONRF1/UBE2U	25
GO:2001242	regulation of intrinsic apoptotic signaling pathway	14/976	166/18866	0.049396	0.595447	0.575188	SOD1/CD44/BCL2/PLAUR/FIGNL1/BCLAF1/SIRT1/SKIL/DNAJA1/MDM2/IL20RA/NDUFA13/MARCHF7/SGMS1	14
GO:0045727	positive regulation of translation	12/976	136/18866	0.0495445	0.595447	0.575188	RPL5/RPL30/USP16/PRKDC/DHX36/CPEB3/UHMK1/EIF3E/SERP1/TRMT10C/RMND1/EIF5A2	12
GO:0000077	DNA damage checkpoint	13/976	151/18866	0.049653	0.595447	0.575188	ERCC6/TIPRL/PLAGL1/PRKDC/ATR/MDM2/NBN/PCNA/CRADD/HUS1/MRE11/CNOT2/E2F8	13

## Sheet: CB-Cluster1
ID	Description	GeneRatio	BgRatio	pvalue	p.adjust	qvalue	geneID	Count
GO:0099150	regulation of postsynaptic specialization assembly	4/185	13/18866	5.97e-06	0.00720869	0.00700343	NTRK3/GAP43/NRXN1/CBLN1	4
GO:0150052	regulation of postsynapse assembly	4/185	13/18866	5.97e-06	0.00720869	0.00700343	NTRK3/GAP43/NRXN1/CBLN1	4
GO:0098698	postsynaptic specialization assembly	4/185	21/18866	4.7e-05	0.0378306	0.0367534	NTRK3/GAP43/NRXN1/CBLN1	4
GO:0099054	presynapse assembly	5/185	50/18866	0.000127265	0.0583905	0.0567279	SNCA/NTRK3/PCDH17/NRXN1/CBLN1	5
GO:0099172	presynapse organization	5/185	53/18866	0.000168326	0.0583905	0.0567279	SNCA/NTRK3/PCDH17/NRXN1/CBLN1	5
GO:0035418	protein localization to synapse	6/185	85/18866	0.000188696	0.0583905	0.0567279	GPHN/CEP112/NRXN1/CACNG4/ANKS1B/CACNG5	6
GO:0099151	regulation of postsynaptic density assembly	3/185	12/18866	0.00019123	0.0583905	0.0567279	NTRK3/NRXN1/CBLN1	3
GO:0099068	postsynapse assembly	4/185	31/18866	0.000228943	0.0583905	0.0567279	NTRK3/GAP43/NRXN1/CBLN1	4
GO:0097120	receptor localization to synapse	5/185	57/18866	0.000237955	0.0583905	0.0567279	GPHN/CEP112/CACNG4/ANKS1B/CACNG5	5
GO:0042744	hydrogen peroxide catabolic process	4/185	32/18866	0.000259656	0.0583905	0.0567279	MPO/SNCA/EPX/LPO	4
GO:0099173	postsynapse organization	8/185	173/18866	0.000313629	0.0583905	0.0567279	GLRB/NTRK3/GPHN/GAP43/NRXN1/CTNND2/CBLN1/DOCK10	8
GO:0099084	postsynaptic specialization organization	4/185	34/18866	0.000329787	0.0583905	0.0567279	NTRK3/GAP43/NRXN1/CBLN1	4
GO:0050808	synapse organization	13/185	433/18866	0.000358044	0.0583905	0.0567279	SNCA/GLRB/NTRK3/GPHN/PCDH17/GAP43/NRXN1/SEZ6L/CTNND2/ADGRB3/CBLN1/DOCK10/CBLN4	13
GO:1905606	regulation of presynapse assembly	4/185	35/18866	0.000369506	0.0583905	0.0567279	SNCA/NTRK3/NRXN1/CBLN1	4
GO:0043583	ear development	9/185	224/18866	0.000377163	0.0583905	0.0567279	ALDH1A3/RPL38/NTRK3/ZEB1/MKS1/ZIC1/CEBPA/ATOH1/CELSR1	9
GO:1904889	regulation of excitatory synapse assembly	3/185	15/18866	0.000387013	0.0583905	0.0567279	NTRK3/NRXN1/CBLN1	3
GO:0099174	regulation of presynapse organization	4/185	36/18866	0.000412532	0.0585795	0.0569115	SNCA/NTRK3/NRXN1/CBLN1	4
GO:1905874	regulation of postsynaptic density organization	3/185	16/18866	0.000472895	0.0601686	0.0584554	NTRK3/NRXN1/CBLN1	3
GO:0007416	synapse assembly	8/185	184/18866	0.000473572	0.0601686	0.0584554	SNCA/NTRK3/PCDH17/GAP43/NRXN1/ADGRB3/CBLN1/CBLN4	8
GO:0007411	axon guidance	10/185	284/18866	0.000511092	0.0603793	0.05866	PAX6/CXCL12/GAP43/NRXN1/NFIB/PRKCA/ATOH1/DOK5/OTX2/PIK3R1	10
GO:0097485	neuron projection guidance	10/185	285/18866	0.000525254	0.0603793	0.05866	PAX6/CXCL12/GAP43/NRXN1/NFIB/PRKCA/ATOH1/DOK5/OTX2/PIK3R1	10
GO:0098962	regulation of postsynaptic neurotransmitter receptor activity	3/185	17/18866	0.000570098	0.062017	0.0602511	DLGAP1/CACNG4/CACNG5	3
GO:1902414	protein localization to cell junction	6/185	105/18866	0.000590883	0.062017	0.0602511	GPHN/CEP112/NRXN1/CACNG4/ANKS1B/CACNG5	6
GO:0051963	regulation of synapse assembly	6/185	107/18866	0.000652941	0.0655834	0.063716	SNCA/NTRK3/GAP43/NRXN1/ADGRB3/CBLN1	6
GO:0097107	postsynaptic density assembly	3/185	18/18866	0.000679199	0.0655834	0.063716	NTRK3/NRXN1/CBLN1	3
GO:0048839	inner ear development	8/185	197/18866	0.000741978	0.0688898	0.0669282	ALDH1A3/NTRK3/ZEB1/MKS1/ZIC1/CEBPA/ATOH1/CELSR1	8
GO:0099601	regulation of neurotransmitter receptor activity	5/185	79/18866	0.00107681	0.0962751	0.0935338	GRIA2/RGS9/DLGAP1/CACNG4/CACNG5	5
GO:0099633	protein localization to postsynaptic specialization membrane	3/185	22/18866	0.00124539	0.103668	0.100716	GPHN/CACNG4/CACNG5	3
GO:0099645	neurotransmitter receptor localization to postsynaptic specialization membrane	3/185	22/18866	0.00124539	0.103668	0.100716	GPHN/CACNG4/CACNG5	3
GO:0002088	lens development in camera-type eye	5/185	83/18866	0.00134427	0.105118	0.102125	PAX6/CRYBB2/NTRK3/CRYBA4/CRYBB1	5
GO:0042471	ear morphogenesis	6/185	123/18866	0.0013499	0.105118	0.102125	ALDH1A3/RPL38/ZEB1/ZIC1/ATOH1/CELSR1	6
GO:0010469	regulation of signaling receptor activity	7/185	174/18866	0.0016704	0.126011	0.122423	GRIA2/RGS9/PDE4D/DLGAP1/CACNG4/CACNG5/WFIKKN2	7
GO:1904861	excitatory synapse assembly	3/185	26/18866	0.00204295	0.149445	0.14519	NTRK3/NRXN1/CBLN1	3
GO:0030534	adult behavior	6/185	137/18866	0.00233338	0.162615	0.157985	CXCL12/GLRB/PCDH17/NRXN1/SEZ6L/ZIC1	6
GO:0042743	hydrogen peroxide metabolic process	4/185	57/18866	0.00235772	0.162615	0.157985	MPO/SNCA/EPX/LPO	4
GO:0051668	localization within membrane	5/185	95/18866	0.00244145	0.163712	0.159051	GLRB/GPHN/NRXN1/CACNG4/CACNG5	5
GO:0048596	embryonic camera-type eye morphogenesis	3/185	28/18866	0.0025374	0.165548	0.160834	PAX6/ALDH1A3/ZEB1	3
GO:0061337	cardiac conduction	6/185	148/18866	0.00342465	0.209571	0.203603	CACNG1/PDE4D/ASPH/CACNG4/CACNA1G/CACNG5	6
GO:0042472	inner ear morphogenesis	5/185	103/18866	0.00346471	0.209571	0.203603	ALDH1A3/ZEB1/ZIC1/ATOH1/CELSR1	5
GO:1900449	regulation of glutamate receptor signaling pathway	4/185	64/18866	0.00359646	0.209571	0.203603	GRIA2/RGS9/CACNG4/CACNG5	4
GO:0030201	heparan sulfate proteoglycan metabolic process	3/185	32/18866	0.00373303	0.209571	0.203603	NDST3/HS3ST4/XYLT2	3
GO:0051968	positive regulation of synaptic transmission, glutamatergic	3/185	32/18866	0.00373303	0.209571	0.203603	NRXN1/CACNG4/CACNG5	3
GO:0097106	postsynaptic density organization	3/185	32/18866	0.00373303	0.209571	0.203603	NTRK3/NRXN1/CBLN1	3
GO:0006547	histidine metabolic process	2/185	10/18866	0.00408681	0.219234	0.212992	HAL/AMDHD1	2
GO:0030202	heparin metabolic process	2/185	10/18866	0.00408681	0.219234	0.212992	NDST3/XYLT2	2
GO:0051965	positive regulation of synapse assembly	4/185	67/18866	0.00424118	0.219802	0.213544	NTRK3/NRXN1/ADGRB3/CBLN1	4
GO:0035637	multicellular organismal signaling	7/185	206/18866	0.0042795	0.219802	0.213544	CACNG1/NTRK3/PDE4D/ASPH/CACNG4/CACNA1G/CACNG5	7
GO:0048665	neuron fate specification	3/185	34/18866	0.00443965	0.223277	0.21692	PAX6/NTRK3/ATOH1	3
GO:0048568	embryonic organ development	11/185	451/18866	0.00504468	0.248528	0.241451	PAX6/ALDH1A3/RPL38/ZEB1/MKS1/ZIC1/CEBPA/ATOH1/CELSR1/PDGFC/PKDCC	11
GO:0019226	transmission of nerve impulse	4/185	72/18866	0.00548156	0.261932	0.254474	NTRK3/CACNG4/CACNA1G/CACNG5	4
GO:0001764	neuron migration	6/185	164/18866	0.00563655	0.261932	0.254474	PAX6/CXCL12/NTRK3/ATOH1/SDCCAG8/CELSR1	6
GO:0048048	embryonic eye morphogenesis	3/185	37/18866	0.00564228	0.261932	0.254474	PAX6/ALDH1A3/ZEB1	3
GO:0008344	adult locomotory behavior	4/185	75/18866	0.00633114	0.288366	0.280155	CXCL12/GLRB/SEZ6L/ZIC1	4
GO:0031076	embryonic camera-type eye development	3/185	39/18866	0.00654221	0.292461	0.284133	PAX6/ALDH1A3/ZEB1	3
GO:0051386	regulation of neurotrophin TRK receptor signaling pathway	2/185	13/18866	0.0069482	0.294262	0.285883	NTRK3/DOK5	2
GO:0071872	cellular response to epinephrine stimulus	2/185	13/18866	0.0069482	0.294262	0.285883	SNCA/PDE4D	2
GO:0072578	neurotransmitter-gated ion channel clustering	2/185	13/18866	0.0069482	0.294262	0.285883	GLRB/GPHN	2
GO:0001941	postsynaptic membrane organization	3/185	41/18866	0.00752282	0.313105	0.30419	GLRB/GPHN/NRXN1	3
GO:0052803	imidazole-containing compound metabolic process	2/185	14/18866	0.00805425	0.322596	0.313411	HAL/AMDHD1	2
GO:0031503	protein-containing complex localization	8/185	291/18866	0.00813981	0.322596	0.313411	WDR35/GPHN/CEP112/SRSF1/CACNG4/ANKS1B/DYNLL2/CACNG5	8
GO:0007409	axonogenesis	11/185	482/18866	0.00815177	0.322596	0.313411	PAX6/CXCL12/NTRK3/GAP43/NRXN1/NFIB/PRKCA/ATOH1/DOK5/OTX2/PIK3R1	11
GO:1903539	protein localization to postsynaptic membrane	3/185	44/18866	0.00914852	0.353817	0.343742	GPHN/CACNG4/CACNG5	3
GO:2000095	regulation of Wnt signaling pathway, planar cell polarity pathway	2/185	15/18866	0.00923383	0.353817	0.343742	DACT1/MKS1	2
GO:0008589	regulation of smoothened signaling pathway	4/185	86/18866	0.0101822	0.377787	0.36703	MKS1/ZIC1/OTX2/SCUBE1	4
GO:0071871	response to epinephrine	2/185	16/18866	0.0104854	0.377787	0.36703	SNCA/PDE4D	2
GO:1900451	positive regulation of glutamate receptor signaling pathway	2/185	16/18866	0.0104854	0.377787	0.36703	RGS9/CACNG4	2
GO:1904862	inhibitory synapse assembly	2/185	16/18866	0.0104854	0.377787	0.36703	CBLN1/CBLN4	2
GO:0034329	cell junction assembly	10/185	434/18866	0.0107375	0.381181	0.370327	SNCA/NTRK3/PCDH17/GAP43/NRXN1/CTNND2/ADGRB3/PRKCA/CBLN1/CBLN4	10
GO:0014068	positive regulation of phosphatidylinositol 3-kinase signaling	4/185	88/18866	0.0110144	0.385343	0.37437	FSHR/NTRK3/PDGFC/PIK3R1	4
GO:0062237	protein localization to postsynapse	3/185	48/18866	0.0116121	0.398619	0.387268	GPHN/CACNG4/CACNG5	3
GO:0099558	maintenance of synapse structure	2/185	17/18866	0.0118074	0.398619	0.387268	ADGRB3/CBLN1	2
GO:0006029	proteoglycan metabolic process	4/185	90/18866	0.0118892	0.398619	0.387268	CHST8/NDST3/HS3ST4/XYLT2	4
GO:0007224	smoothened signaling pathway	5/185	142/18866	0.0130885	0.430555	0.418295	PAX6/MKS1/ZIC1/OTX2/SCUBE1	5
GO:0060004	reflex	2/185	18/18866	0.0131985	0.430555	0.418295	ALDH1A3/GLRB	2
GO:0007626	locomotory behavior	6/185	198/18866	0.013537	0.435712	0.423306	CXCL12/ALDH1A3/GLRB/SEZ6L/ZIC1/CELSR1	6
GO:1901888	regulation of cell junction assembly	6/185	200/18866	0.0141634	0.445898	0.433201	SNCA/NTRK3/GAP43/NRXN1/ADGRB3/CBLN1	6
GO:0007389	pattern specification process	10/185	455/18866	0.014542	0.445898	0.433201	PAX6/ZEB1/LRP5L/ASPH/MKS1/DNAI2/ZIC1/AXIN2/CELSR1/OTX2	10
GO:0019054	modulation by virus of host cellular process	2/185	19/18866	0.014657	0.445898	0.433201	NTRK3/KPNA2	2
GO:0032674	regulation of interleukin-5 production	2/185	19/18866	0.014657	0.445898	0.433201	EPX/PDE4D	2
GO:0035249	synaptic transmission, glutamatergic	4/185	96/18866	0.0147771	0.445898	0.433201	GRIA2/NRXN1/CACNG4/CACNG5	4
GO:0045668	negative regulation of osteoblast differentiation	3/185	53/18866	0.0151788	0.452364	0.439484	AXIN2/TOB1/MIR9-2	3
GO:0031644	regulation of nervous system process	5/185	148/18866	0.0154114	0.453697	0.440778	NRXN1/CBLN1/DLGAP1/CACNG4/CACNG5	5
GO:0032634	interleukin-5 production	2/185	20/18866	0.0161816	0.466434	0.453153	EPX/PDE4D	2
GO:0035148	tube formation	5/185	150/18866	0.0162431	0.466434	0.453153	APAF1/MKS1/NFIB/SDCCAG8/CELSR1	5
GO:2001056	positive regulation of cysteine-type endopeptidase activity	5/185	151/18866	0.01667	0.466434	0.453153	SNCA/WDR35/APAF1/ASPH/GRAMD4	5
GO:0044782	cilium organization	9/185	397/18866	0.0166831	0.466434	0.453153	WDR35/HOATZ/NEDD1/MKS1/DNAI2/EXOC5/SDCCAG8/DYNLL2/KIF19	9
GO:0043010	camera-type eye development	8/185	332/18866	0.0169273	0.466434	0.453153	PAX6/CRYBB2/ALDH1A3/NTRK3/ZEB1/LRP5L/CRYBA4/CRYBB1	8
GO:0090596	sensory organ morphogenesis	7/185	269/18866	0.0170693	0.466434	0.453153	PAX6/ALDH1A3/RPL38/ZEB1/ZIC1/ATOH1/CELSR1	7
GO:0001708	cell fate specification	4/185	101/18866	0.0174951	0.466434	0.453153	PAX6/NTRK3/ATOH1/MIAT	4
GO:0007215	glutamate receptor signaling pathway	4/185	101/18866	0.0174951	0.466434	0.453153	GRIA2/RGS9/CACNG4/CACNG5	4
GO:0043113	receptor clustering	3/185	56/18866	0.0175831	0.466434	0.453153	GLRB/GPHN/NRXN1	3
GO:0014065	phosphatidylinositol 3-kinase signaling	5/185	154/18866	0.0179951	0.472176	0.458731	FSHR/NTRK3/PDGFC/NYAP2/PIK3R1	5
GO:1901890	positive regulation of cell junction assembly	4/185	103/18866	0.0186638	0.484456	0.470662	NTRK3/NRXN1/ADGRB3/CBLN1	4
GO:0002313	mature B cell differentiation involved in immune response	2/185	22/18866	0.0194235	0.498812	0.484609	POU2AF1/DOCK10	2

## Sheet: CB-Cluster2
ID	Description	GeneRatio	BgRatio	pvalue	p.adjust	qvalue	geneID	Count
GO:2000311	regulation of AMPA receptor activity	3/203	25/18866	0.00237094	0.742916	0.742916	SHISA9/RELN/CACNG3	3
GO:0006972	hyperosmotic response	3/203	28/18866	0.00329804	0.742916	0.742916	MAPK10/TLR3/AQP1	3
GO:0045671	negative regulation of osteoclast differentiation	3/203	29/18866	0.0036497	0.742916	0.742916	LRRC17/TLR3/MAFB	3
GO:0048566	embryonic digestive tract development	3/203	34/18866	0.00574632	0.742916	0.742916	FOXF1/FOXF2/SOX11	3
GO:1900112	regulation of histone H3-K9 trimethylation	2/203	11/18866	0.00594436	0.742916	0.742916	ZNF274/ZNF304	2
GO:0030513	positive regulation of BMP signaling pathway	3/203	35/18866	0.00623585	0.742916	0.742916	NEO1/SOX11/ZNF423	3
GO:0003208	cardiac ventricle morphogenesis	4/203	73/18866	0.0079457	0.742916	0.742916	FOXF1/CPE/SOX11/FOXC2	4
GO:0007494	midgut development	2/203	13/18866	0.00831182	0.742916	0.742916	FOXF1/FOXL1	2
GO:0038007	netrin-activated signaling pathway	2/203	13/18866	0.00831182	0.742916	0.742916	DSCAM/UNC5C	2
GO:0042921	glucocorticoid receptor signaling pathway	2/203	13/18866	0.00831182	0.742916	0.742916	NR3C1/ARNTL	2
GO:0061043	regulation of vascular wound healing	2/203	13/18866	0.00831182	0.742916	0.742916	XBP1/FOXC2	2
GO:0007254	JNK cascade	7/203	213/18866	0.00838298	0.742916	0.742916	SIRPA/MAPK10/TLR3/PRKN/FZD10/TNFRSF19/MAP3K21	7
GO:0006470	protein dephosphorylation	9/203	323/18866	0.00846449	0.742916	0.742916	PPP3CA/CPPED1/PPP1R17/PPP1R3D/PTPRE/PTPRT/NUAK1/PHACTR3/CNEP1R1	9
GO:0033555	multicellular organismal response to stress	4/203	76/18866	0.00913624	0.742916	0.742916	PPP3CA/LYPD1/ADCYAP1R1/RELN	4
GO:0003214	cardiac left ventricle morphogenesis	2/203	14/18866	0.00962889	0.742916	0.742916	FOXF1/CPE	2
GO:0031958	corticosteroid receptor signaling pathway	2/203	14/18866	0.00962889	0.742916	0.742916	NR3C1/ARNTL	2
GO:0099601	regulation of neurotransmitter receptor activity	4/203	79/18866	0.0104374	0.742916	0.742916	DLGAP1/SHISA9/RELN/CACNG3	4
GO:0071474	cellular hyperosmotic response	2/203	15/18866	0.0110322	0.742916	0.742916	MAPK10/AQP1	2
GO:0036124	histone H3-K9 trimethylation	2/203	16/18866	0.0125196	0.742916	0.742916	ZNF274/ZNF304	2
GO:1900451	positive regulation of glutamate receptor signaling pathway	2/203	16/18866	0.0125196	0.742916	0.742916	RELN/CACNG3	2
GO:0120163	negative regulation of cold-induced thermogenesis	3/203	47/18866	0.0140636	0.742916	0.742916	ARNTL/FOXC2/ZNF423	3
GO:0006266	DNA ligation	2/203	17/18866	0.0140893	0.742916	0.742916	HMGB2/MGMT	2
GO:0042753	positive regulation of circadian rhythm	2/203	17/18866	0.0140893	0.742916	0.742916	GHRHR/ARNTL	2
GO:0098962	regulation of postsynaptic neurotransmitter receptor activity	2/203	17/18866	0.0140893	0.742916	0.742916	DLGAP1/SHISA9	2
GO:2000001	regulation of DNA damage checkpoint	2/203	17/18866	0.0140893	0.742916	0.742916	CHEK2/ETAA1	2
GO:0046328	regulation of JNK cascade	6/203	184/18866	0.0147775	0.742916	0.742916	SIRPA/TLR3/PRKN/FZD10/TNFRSF19/MAP3K21	6
GO:0032648	regulation of interferon-beta production	3/203	48/18866	0.0148846	0.742916	0.742916	SIRPA/HMGB2/TLR3	3
GO:0061053	somite development	4/203	89/18866	0.0156187	0.742916	0.742916	FOXF1/SOX11/FOXC2/NKD1	4
GO:0048557	embryonic digestive tract morphogenesis	2/203	18/18866	0.0157394	0.742916	0.742916	FOXF1/SOX11	2
GO:0072189	ureter development	2/203	18/18866	0.0157394	0.742916	0.742916	NFIA/FOXF1	2
GO:0008038	neuron recognition	3/203	50/18866	0.0166064	0.742916	0.742916	OPCML/NTM/DSCAM	3
GO:0031648	protein destabilization	3/203	50/18866	0.0166064	0.742916	0.742916	XBP1/KDM8/PRKN	3
GO:0032608	interferon-beta production	3/203	50/18866	0.0166064	0.742916	0.742916	SIRPA/HMGB2/TLR3	3
GO:0002762	negative regulation of myeloid leukocyte differentiation	3/203	51/18866	0.0175074	0.742916	0.742916	LRRC17/TLR3/MAFB	3
GO:0060425	lung morphogenesis	3/203	52/18866	0.0184352	0.742916	0.742916	FOXF1/SOX11/SRSF6	3
GO:0007252	I-kappaB phosphorylation	2/203	20/18866	0.0192729	0.742916	0.742916	SIRPA/TLR3	2
GO:1902236	negative regulation of endoplasmic reticulum stress-induced intrinsic apoptotic signaling pathway	2/203	20/18866	0.0192729	0.742916	0.742916	XBP1/PRKN	2
GO:0045638	negative regulation of myeloid cell differentiation	4/203	95/18866	0.0193846	0.742916	0.742916	LRRC17/MEIS1/TLR3/MAFB	4
GO:0035249	synaptic transmission, glutamatergic	4/203	96/18866	0.020062	0.742916	0.742916	GRID2/PRKN/RELN/CACNG3	4
GO:0061042	vascular wound healing	2/203	21/18866	0.0211526	0.742916	0.742916	XBP1/FOXC2	2
GO:0055123	digestive system development	5/203	147/18866	0.0214942	0.742916	0.742916	XBP1/FOXF1/FOXF2/SOX11/FOXL1	5
GO:0035282	segmentation	4/203	100/18866	0.0229169	0.742916	0.742916	FOXF1/FOXC2/MAFB/NKD1	4
GO:0002089	lens morphogenesis in camera-type eye	2/203	22/18866	0.0231053	0.742916	0.742916	MEIS1/SOX11	2
GO:0006312	mitotic recombination	2/203	22/18866	0.0231053	0.742916	0.742916	ERCC4/ZSCAN4	2
GO:0097120	receptor localization to synapse	3/203	57/18866	0.0234776	0.742916	0.742916	MAPK10/RELN/CACNG3	3
GO:0007215	glutamate receptor signaling pathway	4/203	101/18866	0.0236672	0.742916	0.742916	SHISA9/GRID2/RELN/CACNG3	4
GO:0035561	regulation of chromatin binding	2/203	23/18866	0.0251292	0.742916	0.742916	PPP3CA/ZNF304	2
GO:0051570	regulation of histone H3-K9 methylation	2/203	23/18866	0.0251292	0.742916	0.742916	ZNF274/ZNF304	2
GO:1901522	positive regulation of transcription from RNA polymerase II promoter involved in cellular response to chemical stimulus	2/203	23/18866	0.0251292	0.742916	0.742916	XBP1/CHD6	2
GO:0045766	positive regulation of angiogenesis	6/203	208/18866	0.0252756	0.742916	0.742916	XBP1/TLR3/ADAM12/FOXC2/ZNF304/AQP1	6
GO:0048592	eye morphogenesis	5/203	156/18866	0.0269148	0.742916	0.742916	DSCAM/FOXF2/MEIS1/SOX11/NKD1	5
GO:0034123	positive regulation of toll-like receptor signaling pathway	2/203	24/18866	0.0272225	0.742916	0.742916	TLR3/RSAD2	2
GO:0070841	inclusion body assembly	2/203	24/18866	0.0272225	0.742916	0.742916	PRKN/SACS	2
GO:2000209	regulation of anoikis	2/203	24/18866	0.0272225	0.742916	0.742916	CHEK2/ZNF304	2
GO:0051851	modulation by host of symbiont process	3/203	62/18866	0.0291926	0.742916	0.742916	NAPEPLD/PRKN/AQP1	3
GO:0045765	regulation of angiogenesis	9/203	403/18866	0.0307782	0.742916	0.742916	XBP1/TLR3/ADAM12/CCN6/FOXC2/MINAR1/ZNF304/STARD13/AQP1	9
GO:0060074	synapse maturation	2/203	26/18866	0.0316105	0.742916	0.742916	NFIA/RELN	2
GO:1902914	regulation of protein polyubiquitination	2/203	26/18866	0.0316105	0.742916	0.742916	FOXF2/PRKN	2
GO:0030166	proteoglycan biosynthetic process	3/203	64/18866	0.031666	0.742916	0.742916	ACAN/FOXL1/XYLT1	3
GO:1900449	regulation of glutamate receptor signaling pathway	3/203	64/18866	0.031666	0.742916	0.742916	SHISA9/RELN/CACNG3	3
GO:0051403	stress-activated MAPK cascade	7/203	286/18866	0.0355101	0.742916	0.742916	SIRPA/MAPK10/TLR3/PRKN/FZD10/TNFRSF19/MAP3K21	7
GO:0045670	regulation of osteoclast differentiation	3/203	67/18866	0.0355755	0.742916	0.742916	LRRC17/TLR3/MAFB	3
GO:0001964	startle response	2/203	28/18866	0.0362561	0.742916	0.742916	GRID2/PRKN	2
GO:0048596	embryonic camera-type eye morphogenesis	2/203	28/18866	0.0362561	0.742916	0.742916	FOXF2/SOX11	2
GO:0030518	intracellular steroid hormone receptor signaling pathway	4/203	116/18866	0.0367198	0.742916	0.742916	NR3C1/GHRHR/ARNTL/PMEPA1	4
GO:0035914	skeletal muscle cell differentiation	3/203	69/18866	0.0383136	0.742916	0.742916	ARNTL/SOX11/SAP30	3
GO:0001756	somitogenesis	3/203	70/18866	0.0397219	0.742916	0.742916	FOXF1/FOXC2/NKD1	3
GO:0050795	regulation of behavior	3/203	70/18866	0.0397219	0.742916	0.742916	GHRHR/NAPEPLD/RELN	3
GO:0003205	cardiac chamber development	5/203	174/18866	0.0401892	0.742916	0.742916	ZBTB14/FOXF1/CPE/SOX11/FOXC2	5
GO:0010469	regulation of signaling receptor activity	5/203	174/18866	0.0401892	0.742916	0.742916	DLGAP1/LYPD1/SHISA9/RELN/CACNG3	5
GO:0019934	cGMP-mediated signaling	2/203	30/18866	0.0411462	0.742916	0.742916	PDE10A/AQP1	2
GO:0032728	positive regulation of interferon-beta production	2/203	30/18866	0.0411462	0.742916	0.742916	HMGB2/TLR3	2
GO:0060055	angiogenesis involved in wound healing	2/203	30/18866	0.0411462	0.742916	0.742916	XBP1/FOXC2	2
GO:0035690	cellular response to drug	3/203	71/18866	0.0411562	0.742916	0.742916	PPP3CA/CHEK2/TLR3	3
GO:1904018	positive regulation of vasculature development	6/203	235/18866	0.0419903	0.742916	0.742916	XBP1/TLR3/ADAM12/FOXC2/ZNF304/AQP1	6
GO:0032872	regulation of stress-activated MAPK cascade	6/203	237/18866	0.0434508	0.742916	0.742916	SIRPA/TLR3/PRKN/FZD10/TNFRSF19/MAP3K21	6
GO:0071549	cellular response to dexamethasone stimulus	2/203	31/18866	0.0436791	0.742916	0.742916	NR3C1/AQP1	2
GO:0031098	stress-activated protein kinase signaling cascade	7/203	300/18866	0.0440435	0.742916	0.742916	SIRPA/MAPK10/TLR3/PRKN/FZD10/TNFRSF19/MAP3K21	7
GO:0051101	regulation of DNA binding	4/203	124/18866	0.045081	0.742916	0.742916	HMGB2/SOX11/PRKN/ERCC4	4
GO:0072395	signal transduction involved in cell cycle checkpoint	3/203	74/18866	0.0456137	0.742916	0.742916	CHEK2/SOX11/GTSE1	3
GO:0070302	regulation of stress-activated protein kinase signaling cascade	6/203	240/18866	0.0457007	0.742916	0.742916	SIRPA/TLR3/PRKN/FZD10/TNFRSF19/MAP3K21	6
GO:0048593	camera-type eye morphogenesis	4/203	125/18866	0.0461949	0.742916	0.742916	DSCAM/FOXF2/MEIS1/SOX11	4
GO:0051968	positive regulation of synaptic transmission, glutamatergic	2/203	32/18866	0.0462685	0.742916	0.742916	RELN/CACNG3	2
GO:0097106	postsynaptic density organization	2/203	32/18866	0.0462685	0.742916	0.742916	GRID2/RELN	2
GO:1901976	regulation of cell cycle checkpoint	2/203	32/18866	0.0462685	0.742916	0.742916	CHEK2/ETAA1	2
GO:1902235	regulation of endoplasmic reticulum stress-induced intrinsic apoptotic signaling pathway	2/203	32/18866	0.0462685	0.742916	0.742916	XBP1/PRKN	2
GO:0048844	artery morphogenesis	3/203	75/18866	0.0471506	0.742916	0.742916	APOB/FOXF1/FOXC2	3
GO:0045920	negative regulation of exocytosis	2/203	33/18866	0.0489128	0.742916	0.742916	FOXF1/PRKN	2

[truncated: 14 more sheets: CB-Cluster3, CB-Cluster4, CS-Cluster1, CS-Cluster2, CS-Cluster3, CS-Cluster4, TL-Cluster1, TL-Cluster2, TL-Cluster3, TL-Cluster4, HP-Cluster1, HP-Cluster2, HP-Cluster3, HP-Cluster4]
