# Supplementary material for: Spatiotemporal 3D chromatin organization across multiple brain regions during human fetal development
Source: Cell Discov. 2025 May 16;11:50. doi: 10.1038/s41421-025-00798-w (PMC12081887; doi:10.1038/s41421-025-00798-w)
Supplement: Supplementary file 5 — Supplymentary Table S3 [file 41421_2025_798_MOESM5_ESM.xlsx]

## Sheet: PFC chromatin loops
chromosome1	start1	end1	chromosome2	start2	end2	stage
chr1	920000	930000	chr1	1510000	1520000	GW11
chr1	1160000	1170000	chr1	1780000	1790000	GW11
chr1	1340000	1350000	chr1	1490000	1500000	GW11
chr1	1340000	1350000	chr1	2540000	2550000	GW11
chr1	1370000	1380000	chr1	1540000	1550000	GW11
chr1	1500000	1510000	chr1	1820000	1830000	GW11
chr1	1510000	1520000	chr1	1520000	1530000	GW11
chr1	1520000	1530000	chr1	2100000	2110000	GW11
chr1	1710000	1720000	chr1	3060000	3070000	GW11
chr1	1720000	1730000	chr1	1810000	1820000	GW11
chr1	1750000	1760000	chr1	1810000	1820000	GW11
chr1	1870000	1880000	chr1	1970000	1980000	GW11
chr1	1880000	1890000	chr1	2850000	2860000	GW11
chr1	1890000	1900000	chr1	2100000	2110000	GW11
chr1	1950000	1960000	chr1	2510000	2520000	GW11
chr1	2080000	2090000	chr1	3310000	3320000	GW11
chr1	2100000	2110000	chr1	2750000	2760000	GW11
chr1	2130000	2140000	chr1	2310000	2320000	GW11
chr1	2130000	2140000	chr1	3580000	3590000	GW11
chr1	2150000	2160000	chr1	2300000	2310000	GW11
chr1	2310000	2320000	chr1	2520000	2530000	GW11
chr1	2340000	2350000	chr1	2720000	2730000	GW11
chr1	2370000	2380000	chr1	2460000	2470000	GW11
chr1	2530000	2540000	chr1	2960000	2970000	GW11
chr1	2530000	2540000	chr1	3340000	3350000	GW11
chr1	2560000	2570000	chr1	3190000	3200000	GW11
chr1	2730000	2740000	chr1	3340000	3350000	GW11
chr1	2740000	2750000	chr1	4020000	4030000	GW11
chr1	2750000	2760000	chr1	2820000	2830000	GW11
chr1	2850000	2860000	chr1	3350000	3360000	GW11
chr1	2930000	2940000	chr1	3330000	3340000	GW11
chr1	3370000	3380000	chr1	3530000	3540000	GW11
chr1	3690000	3700000	chr1	3730000	3740000	GW11
chr1	3730000	3740000	chr1	5600000	5610000	GW11
chr1	3830000	3840000	chr1	5800000	5810000	GW11
chr1	4240000	4250000	chr1	4350000	4360000	GW11
chr1	4390000	4400000	chr1	4810000	4820000	GW11
chr1	4580000	4590000	chr1	4690000	4700000	GW11
chr1	4710000	4720000	chr1	4860000	4870000	GW11
chr1	4720000	4730000	chr1	4760000	4770000	GW11
chr1	4800000	4810000	chr1	5520000	5530000	GW11
chr1	4800000	4810000	chr1	7520000	7530000	GW11
chr1	5190000	5200000	chr1	5580000	5590000	GW11
chr1	5220000	5230000	chr1	5600000	5610000	GW11
chr1	5510000	5520000	chr1	6560000	6570000	GW11
chr1	5980000	5990000	chr1	7360000	7370000	GW11
chr1	6090000	6100000	chr1	6450000	6460000	GW11
chr1	6110000	6120000	chr1	6240000	6250000	GW11
chr1	6300000	6310000	chr1	6430000	6440000	GW11
chr1	6780000	6790000	chr1	7270000	7280000	GW11
chr1	6850000	6860000	chr1	7110000	7120000	GW11
chr1	6860000	6870000	chr1	7710000	7720000	GW11
chr1	6870000	6880000	chr1	7270000	7280000	GW11
chr1	7140000	7150000	chr1	7250000	7260000	GW11
chr1	7330000	7340000	chr1	7970000	7980000	GW11
chr1	7730000	7740000	chr1	7810000	7820000	GW11
chr1	7750000	7760000	chr1	7950000	7960000	GW11
chr1	7870000	7880000	chr1	8000000	8010000	GW11
chr1	7890000	7900000	chr1	9410000	9420000	GW11
chr1	8020000	8030000	chr1	8080000	8090000	GW11
chr1	8060000	8070000	chr1	8400000	8410000	GW11
chr1	8060000	8070000	chr1	8910000	8920000	GW11
chr1	8070000	8080000	chr1	8780000	8790000	GW11
chr1	8420000	8430000	chr1	8760000	8770000	GW11
chr1	8490000	8500000	chr1	8790000	8800000	GW11
chr1	8600000	8610000	chr1	8910000	8920000	GW11
chr1	8600000	8610000	chr1	9800000	9810000	GW11
chr1	8610000	8620000	chr1	8780000	8790000	GW11
chr1	8610000	8620000	chr1	8790000	8800000	GW11
chr1	8790000	8800000	chr1	8890000	8900000	GW11
chr1	8970000	8980000	chr1	9060000	9070000	GW11
chr1	8980000	8990000	chr1	9250000	9260000	GW11
chr1	9090000	9100000	chr1	9440000	9450000	GW11
chr1	9170000	9180000	chr1	9280000	9290000	GW11
chr1	9320000	9330000	chr1	9550000	9560000	GW11
chr1	9570000	9580000	chr1	9630000	9640000	GW11
chr1	9700000	9710000	chr1	10970000	10980000	GW11
chr1	9720000	9730000	chr1	9900000	9910000	GW11
chr1	9960000	9970000	chr1	11040000	11050000	GW11
chr1	9990000	10000000	chr1	10480000	10490000	GW11
chr1	10010000	10020000	chr1	10180000	10190000	GW11
chr1	10190000	10200000	chr1	10400000	10410000	GW11
chr1	10490000	10500000	chr1	10530000	10540000	GW11
chr1	10570000	10580000	chr1	10910000	10920000	GW11
chr1	10730000	10740000	chr1	10850000	10860000	GW11
chr1	11090000	11100000	chr1	11700000	11710000	GW11
chr1	11100000	11110000	chr1	11280000	11290000	GW11
chr1	11300000	11310000	chr1	11700000	11710000	GW11
chr1	11380000	11390000	chr1	11510000	11520000	GW11
chr1	11410000	11420000	chr1	11510000	11520000	GW11
chr1	11540000	11550000	chr1	11660000	11670000	GW11
chr1	11610000	11620000	chr1	15930000	15940000	GW11
chr1	11710000	11720000	chr1	11770000	11780000	GW11
chr1	11730000	11740000	chr1	11780000	11790000	GW11
chr1	11890000	11900000	chr1	11940000	11950000	GW11
chr1	11890000	11900000	chr1	11950000	11960000	GW11
chr1	11890000	11900000	chr1	12270000	12280000	GW11
chr1	11890000	11900000	chr1	13810000	13820000	GW11
chr1	11900000	11910000	chr1	11960000	11970000	GW11
chr1	12000000	12010000	chr1	12240000	12250000	GW11
chr1	12180000	12190000	chr1	12260000	12270000	GW11
chr1	12370000	12380000	chr1	12710000	12720000	GW11
chr1	12450000	12460000	chr1	14380000	14390000	GW11
chr1	12800000	12810000	chr1	12890000	12900000	GW11
chr1	12800000	12810000	chr1	15110000	15120000	GW11
chr1	12810000	12820000	chr1	12910000	12920000	GW11
chr1	12810000	12820000	chr1	13850000	13860000	GW11
chr1	13790000	13800000	chr1	13930000	13940000	GW11
chr1	13820000	13830000	chr1	15630000	15640000	GW11
chr1	13860000	13870000	chr1	14180000	14190000	GW11
chr1	13860000	13870000	chr1	15420000	15430000	GW11
chr1	13970000	13980000	chr1	14280000	14290000	GW11
chr1	13990000	14000000	chr1	14120000	14130000	GW11
chr1	14010000	14020000	chr1	15370000	15380000	GW11
chr1	14140000	14150000	chr1	14260000	14270000	GW11
chr1	14290000	14300000	chr1	15360000	15370000	GW11
chr1	14480000	14490000	chr1	14590000	14600000	GW11
chr1	14940000	14950000	chr1	15360000	15370000	GW11
chr1	15100000	15110000	chr1	15360000	15370000	GW11
chr1	15240000	15250000	chr1	15350000	15360000	GW11
chr1	15460000	15470000	chr1	15780000	15790000	GW11
chr1	15470000	15480000	chr1	15600000	15610000	GW11
chr1	15640000	15650000	chr1	15750000	15760000	GW11
chr1	15850000	15860000	chr1	15930000	15940000	GW11
chr1	16100000	16110000	chr1	16370000	16380000	GW11
chr1	16130000	16140000	chr1	16350000	16360000	GW11
chr1	16140000	16150000	chr1	16230000	16240000	GW11
chr1	16400000	16410000	chr1	16520000	16530000	GW11
chr1	16430000	16440000	chr1	17220000	17230000	GW11
chr1	16560000	16570000	chr1	16680000	16690000	GW11
chr1	16770000	16780000	chr1	16820000	16830000	GW11
chr1	16840000	16850000	chr1	17400000	17410000	GW11
chr1	16850000	16860000	chr1	17200000	17210000	GW11
chr1	17270000	17280000	chr1	17370000	17380000	GW11
chr1	17280000	17290000	chr1	17370000	17380000	GW11
chr1	17310000	17320000	chr1	18970000	18980000	GW11
chr1	17450000	17460000	chr1	17560000	17570000	GW11
chr1	17820000	17830000	chr1	17930000	17940000	GW11
chr1	17820000	17830000	chr1	18900000	18910000	GW11
chr1	17980000	17990000	chr1	18890000	18900000	GW11
chr1	18010000	18020000	chr1	18420000	18430000	GW11
chr1	18070000	18080000	chr1	18180000	18190000	GW11
chr1	18140000	18150000	chr1	19170000	19180000	GW11
chr1	18240000	18250000	chr1	18890000	18900000	GW11
chr1	18250000	18260000	chr1	18420000	18430000	GW11
chr1	18450000	18460000	chr1	18580000	18590000	GW11
chr1	18460000	18470000	chr1	18870000	18880000	GW11
chr1	18610000	18620000	chr1	19200000	19210000	GW11
chr1	18920000	18930000	chr1	19140000	19150000	GW11
chr1	19220000	19230000	chr1	19420000	19430000	GW11
chr1	19230000	19240000	chr1	19280000	19290000	GW11
chr1	19430000	19440000	chr1	19560000	19570000	GW11
chr1	19550000	19560000	chr1	20370000	20380000	GW11
chr1	19670000	19680000	chr1	20160000	20170000	GW11
chr1	19710000	19720000	chr1	19980000	19990000	GW11
chr1	20240000	20250000	chr1	20470000	20480000	GW11
chr1	20240000	20250000	chr1	20820000	20830000	GW11
chr1	20420000	20430000	chr1	20810000	20820000	GW11
chr1	20450000	20460000	chr1	21490000	21500000	GW11
chr1	20530000	20540000	chr1	20810000	20820000	GW11
chr1	20690000	20700000	chr1	20810000	20820000	GW11
chr1	20710000	20720000	chr1	21360000	21370000	GW11
chr1	20840000	20850000	chr1	20980000	20990000	GW11
chr1	20850000	20860000	chr1	21510000	21520000	GW11
chr1	21010000	21020000	chr1	21520000	21530000	GW11
chr1	21170000	21180000	chr1	22340000	22350000	GW11
chr1	21290000	21300000	chr1	21480000	21490000	GW11
chr1	21560000	21570000	chr1	21690000	21700000	GW11
chr1	21560000	21570000	chr1	21980000	21990000	GW11
chr1	21560000	21570000	chr1	22270000	22280000	GW11
chr1	21560000	21570000	chr1	22300000	22310000	GW11
chr1	21840000	21850000	chr1	21970000	21980000	GW11
chr1	22020000	22030000	chr1	22280000	22290000	GW11
chr1	22300000	22310000	chr1	22320000	22330000	GW11
chr1	22350000	22360000	chr1	24070000	24080000	GW11
chr1	22390000	22400000	chr1	22940000	22950000	GW11
chr1	22430000	22440000	chr1	22740000	22750000	GW11
chr1	22440000	22450000	chr1	22600000	22610000	GW11
chr1	22520000	22530000	chr1	23130000	23140000	GW11
chr1	22740000	22750000	chr1	22950000	22960000	GW11
chr1	22740000	22750000	chr1	23260000	23270000	GW11
chr1	22790000	22800000	chr1	22820000	22830000	GW11
chr1	23000000	23010000	chr1	23260000	23270000	GW11
chr1	23000000	23010000	chr1	23510000	23520000	GW11
chr1	23030000	23040000	chr1	23730000	23740000	GW11
chr1	23290000	23300000	chr1	23510000	23520000	GW11
chr1	23340000	23350000	chr1	23600000	23610000	GW11
chr1	23340000	23350000	chr1	24970000	24980000	GW11
chr1	23420000	23430000	chr1	23510000	23520000	GW11
chr1	23540000	23550000	chr1	23590000	23600000	GW11
chr1	23620000	23630000	chr1	23650000	23660000	GW11
chr1	23660000	23670000	chr1	23780000	23790000	GW11
chr1	23860000	23870000	chr1	23960000	23970000	GW11
chr1	24100000	24110000	chr1	24190000	24200000	GW11
chr1	24530000	24540000	chr1	24710000	24720000	GW11
chr1	24530000	24540000	chr1	24900000	24910000	GW11
chr1	25010000	25020000	chr1	25150000	25160000	GW11
chr1	25010000	25020000	chr1	25160000	25170000	GW11
chr1	25110000	25120000	chr1	26430000	26440000	GW11
chr1	25200000	25210000	chr1	25510000	25520000	GW11
chr1	25590000	25600000	chr1	26150000	26160000	GW11
chr1	25860000	25870000	chr1	25920000	25930000	GW11
chr1	25930000	25940000	chr1	26130000	26140000	GW11
chr1	25950000	25960000	chr1	26320000	26330000	GW11
chr1	26220000	26230000	chr1	26320000	26330000	GW11
chr1	26360000	26370000	chr1	26480000	26490000	GW11
chr1	26380000	26390000	chr1	27600000	27610000	GW11
chr1	26420000	26430000	chr1	26470000	26480000	GW11
chr1	26760000	26770000	chr1	26790000	26800000	GW11
chr1	26920000	26930000	chr1	27110000	27120000	GW11
chr1	26920000	26930000	chr1	27120000	27130000	GW11
chr1	26920000	26930000	chr1	27210000	27220000	GW11
chr1	26940000	26950000	chr1	27010000	27020000	GW11
chr1	27130000	27140000	chr1	27200000	27210000	GW11
chr1	27360000	27370000	chr1	27610000	27620000	GW11
chr1	27370000	27380000	chr1	27420000	27430000	GW11
chr1	27430000	27440000	chr1	27920000	27930000	GW11
chr1	27450000	27460000	chr1	27610000	27620000	GW11
chr1	27620000	27630000	chr1	27710000	27720000	GW11
chr1	27630000	27640000	chr1	27930000	27940000	GW11
chr1	27660000	27670000	chr1	27920000	27930000	GW11
chr1	28160000	28170000	chr1	28250000	28260000	GW11
chr1	28320000	28330000	chr1	28350000	28360000	GW11
chr1	28660000	28670000	chr1	30090000	30100000	GW11
chr1	28680000	28690000	chr1	28930000	28940000	GW11
chr1	28690000	28700000	chr1	28920000	28930000	GW11
chr1	28850000	28860000	chr1	28920000	28930000	GW11
chr1	28960000	28970000	chr1	29050000	29060000	GW11
chr1	29090000	29100000	chr1	29510000	29520000	GW11
chr1	29100000	29110000	chr1	29200000	29210000	GW11
chr1	29110000	29120000	chr1	29360000	29370000	GW11
chr1	29210000	29220000	chr1	29530000	29540000	GW11
chr1	29210000	29220000	chr1	31170000	31180000	GW11
chr1	29230000	29240000	chr1	29360000	29370000	GW11
chr1	29280000	29290000	chr1	30150000	30160000	GW11
chr1	29280000	29290000	chr1	30830000	30840000	GW11
chr1	29560000	29570000	chr1	30580000	30590000	GW11
chr1	29560000	29570000	chr1	31180000	31190000	GW11
chr1	29570000	29580000	chr1	30840000	30850000	GW11
chr1	29610000	29620000	chr1	31580000	31590000	GW11
chr1	29670000	29680000	chr1	30110000	30120000	GW11
chr1	29810000	29820000	chr1	30570000	30580000	GW11
chr1	30250000	30260000	chr1	30850000	30860000	GW11
chr1	30260000	30270000	chr1	30550000	30560000	GW11
chr1	30370000	30380000	chr1	30490000	30500000	GW11
chr1	30540000	30550000	chr1	31970000	31980000	GW11
chr1	30570000	30580000	chr1	31160000	31170000	GW11
chr1	30810000	30820000	chr1	31780000	31790000	GW11
chr1	30970000	30980000	chr1	31100000	31110000	GW11
chr1	31110000	31120000	chr1	31170000	31180000	GW11
chr1	31190000	31200000	chr1	31250000	31260000	GW11
chr1	31230000	31240000	chr1	32010000	32020000	GW11
chr1	31270000	31280000	chr1	31380000	31390000	GW11
chr1	31420000	31430000	chr1	31510000	31520000	GW11
chr1	31530000	31540000	chr1	33280000	33290000	GW11
chr1	31640000	31650000	chr1	32020000	32030000	GW11
chr1	31650000	31660000	chr1	31800000	31810000	GW11
chr1	31860000	31870000	chr1	31890000	31900000	GW11
chr1	31860000	31870000	chr1	32010000	32020000	GW11
chr1	32010000	32020000	chr1	32250000	32260000	GW11
chr1	32110000	32120000	chr1	32420000	32430000	GW11
chr1	32110000	32120000	chr1	32790000	32800000	GW11
chr1	32130000	32140000	chr1	32250000	32260000	GW11
chr1	32270000	32280000	chr1	32430000	32440000	GW11
chr1	32570000	32580000	chr1	32640000	32650000	GW11
chr1	32690000	32700000	chr1	32820000	32830000	GW11
chr1	32700000	32710000	chr1	34030000	34040000	GW11
chr1	32810000	32820000	chr1	36850000	36860000	GW11
chr1	32870000	32880000	chr1	33250000	33260000	GW11
chr1	32890000	32900000	chr1	33520000	33530000	GW11
chr1	33040000	33050000	chr1	34850000	34860000	GW11
chr1	33110000	33120000	chr1	33290000	33300000	GW11
chr1	33400000	33410000	chr1	33920000	33930000	GW11
chr1	33400000	33410000	chr1	36790000	36800000	GW11
chr1	33410000	33420000	chr1	33550000	33560000	GW11
chr1	33500000	33510000	chr1	33750000	33760000	GW11
chr1	33570000	33580000	chr1	34080000	34090000	GW11
chr1	33600000	33610000	chr1	33920000	33930000	GW11
chr1	33820000	33830000	chr1	33920000	33930000	GW11
chr1	33940000	33950000	chr1	34060000	34070000	GW11
chr1	34090000	34100000	chr1	35060000	35070000	GW11
chr1	34110000	34120000	chr1	34620000	34630000	GW11
chr1	34290000	34300000	chr1	35180000	35190000	GW11
chr1	34530000	34540000	chr1	34630000	34640000	GW11
chr1	34570000	34580000	chr1	35710000	35720000	GW11
chr1	34620000	34630000	chr1	35050000	35060000	GW11
chr1	34710000	34720000	chr1	38570000	38580000	GW11
chr1	34920000	34930000	chr1	35150000	35160000	GW11
chr1	35300000	35310000	chr1	35430000	35440000	GW11
chr1	35320000	35330000	chr1	36020000	36030000	GW11
chr1	35490000	35500000	chr1	35570000	35580000	GW11
chr1	35680000	35690000	chr1	36220000	36230000	GW11
chr1	35710000	35720000	chr1	35890000	35900000	GW11
chr1	35900000	35910000	chr1	36200000	36210000	GW11
chr1	35920000	35930000	chr1	36190000	36200000	GW11
chr1	36030000	36040000	chr1	36190000	36200000	GW11
chr1	36260000	36270000	chr1	38200000	38210000	GW11
chr1	36290000	36300000	chr1	36510000	36520000	GW11
chr1	36340000	36350000	chr1	37930000	37940000	GW11
chr1	36460000	36470000	chr1	38400000	38410000	GW11
chr1	36560000	36570000	chr1	36750000	36760000	GW11
chr1	36570000	36580000	chr1	36880000	36890000	GW11
chr1	36780000	36790000	chr1	36880000	36890000	GW11
chr1	37010000	37020000	chr1	37900000	37910000	GW11
chr1	37020000	37030000	chr1	37500000	37510000	GW11
chr1	37040000	37050000	chr1	37170000	37180000	GW11
chr1	37150000	37160000	chr1	37610000	37620000	GW11
chr1	37180000	37190000	chr1	37490000	37500000	GW11
chr1	37610000	37620000	chr1	40940000	40950000	GW11
chr1	37720000	37730000	chr1	38540000	38550000	GW11
chr1	37900000	37910000	chr1	38150000	38160000	GW11
chr1	37960000	37970000	chr1	38150000	38160000	GW11
chr1	38030000	38040000	chr1	39910000	39920000	GW11
chr1	38360000	38370000	chr1	38430000	38440000	GW11
chr1	38490000	38500000	chr1	39280000	39290000	GW11
chr1	38490000	38500000	chr1	39290000	39300000	GW11
chr1	38500000	38510000	chr1	38790000	38800000	GW11
chr1	38510000	38520000	chr1	38600000	38610000	GW11
chr1	38540000	38550000	chr1	38710000	38720000	GW11
chr1	38860000	38870000	chr1	40880000	40890000	GW11
chr1	39070000	39080000	chr1	39280000	39290000	GW11
chr1	39330000	39340000	chr1	39550000	39560000	GW11
chr1	39460000	39470000	chr1	39550000	39560000	GW11
chr1	39460000	39470000	chr1	40010000	40020000	GW11
chr1	39560000	39570000	chr1	39720000	39730000	GW11
chr1	39570000	39580000	chr1	39870000	39880000	GW11
chr1	39790000	39800000	chr1	39930000	39940000	GW11
chr1	40070000	40080000	chr1	40180000	40190000	GW11
chr1	40270000	40280000	chr1	40430000	40440000	GW11
chr1	40280000	40290000	chr1	40430000	40440000	GW11
chr1	40400000	40410000	chr1	42340000	42350000	GW11
chr1	40610000	40620000	chr1	40800000	40810000	GW11
chr1	40610000	40620000	chr1	40860000	40870000	GW11
chr1	40680000	40690000	chr1	41540000	41550000	GW11
chr1	40830000	40840000	chr1	40900000	40910000	GW11
chr1	40910000	40920000	chr1	41000000	41010000	GW11
chr1	41050000	41060000	chr1	41410000	41420000	GW11
chr1	41070000	41080000	chr1	41320000	41330000	GW11
chr1	41120000	41130000	chr1	42940000	42950000	GW11
chr1	41480000	41490000	chr1	41990000	42000000	GW11
chr1	41550000	41560000	chr1	43510000	43520000	GW11
chr1	41640000	41650000	chr1	41690000	41700000	GW11
chr1	41650000	41660000	chr1	42960000	42970000	GW11
chr1	41730000	41740000	chr1	43560000	43570000	GW11
chr1	41740000	41750000	chr1	41880000	41890000	GW11
chr1	42010000	42020000	chr1	43860000	43870000	GW11
chr1	42040000	42050000	chr1	43530000	43540000	GW11
chr1	42060000	42070000	chr1	43570000	43580000	GW11
chr1	42100000	42110000	chr1	43040000	43050000	GW11
chr1	42630000	42640000	chr1	42800000	42810000	GW11
chr1	42800000	42810000	chr1	43120000	43130000	GW11
chr1	42910000	42920000	chr1	43820000	43830000	GW11
chr1	42960000	42970000	chr1	43110000	43120000	GW11
chr1	43020000	43030000	chr1	43560000	43570000	GW11
chr1	43040000	43050000	chr1	43220000	43230000	GW11
chr1	43150000	43160000	chr1	43210000	43220000	GW11
chr1	43230000	43240000	chr1	43550000	43560000	GW11
chr1	43240000	43250000	chr1	43880000	43890000	GW11
chr1	43360000	43370000	chr1	43920000	43930000	GW11
chr1	43390000	43400000	chr1	43520000	43530000	GW11
chr1	43420000	43430000	chr1	43520000	43530000	GW11
chr1	43680000	43690000	chr1	44550000	44560000	GW11
chr1	43690000	43700000	chr1	43890000	43900000	GW11
chr1	43720000	43730000	chr1	45040000	45050000	GW11
chr1	43980000	43990000	chr1	44390000	44400000	GW11
chr1	44010000	44020000	chr1	44410000	44420000	GW11
chr1	44100000	44110000	chr1	45700000	45710000	GW11
chr1	44220000	44230000	chr1	44400000	44410000	GW11
chr1	44470000	44480000	chr1	44500000	44510000	GW11
chr1	44480000	44490000	chr1	45160000	45170000	GW11
chr1	44560000	44570000	chr1	44620000	44630000	GW11
chr1	44680000	44690000	chr1	45110000	45120000	GW11
chr1	44870000	44880000	chr1	45050000	45060000	GW11
chr1	44880000	44890000	chr1	46810000	46820000	GW11
chr1	45020000	45030000	chr1	46560000	46570000	GW11
chr1	45070000	45080000	chr1	45120000	45130000	GW11
chr1	45190000	45200000	chr1	45750000	45760000	GW11
chr1	45190000	45200000	chr1	46440000	46450000	GW11
chr1	45270000	45280000	chr1	45960000	45970000	GW11
chr1	45290000	45300000	chr1	45460000	45470000	GW11
chr1	45300000	45310000	chr1	45750000	45760000	GW11
chr1	45470000	45480000	chr1	45760000	45770000	GW11
chr1	45540000	45550000	chr1	46430000	46440000	GW11
chr1	45590000	45600000	chr1	47140000	47150000	GW11
chr1	45650000	45660000	chr1	47610000	47620000	GW11
chr1	45800000	45810000	chr1	46030000	46040000	GW11
chr1	45820000	45830000	chr1	45950000	45960000	GW11
chr1	45820000	45830000	chr1	46650000	46660000	GW11
chr1	46110000	46120000	chr1	46320000	46330000	GW11
chr1	46140000	46150000	chr1	46240000	46250000	GW11
chr1	46500000	46510000	chr1	46640000	46650000	GW11
chr1	46870000	46880000	chr1	47600000	47610000	GW11
chr1	46910000	46920000	chr1	46990000	47000000	GW11
chr1	46920000	46930000	chr1	47170000	47180000	GW11
chr1	47240000	47250000	chr1	47300000	47310000	GW11
chr1	47310000	47320000	chr1	48390000	48400000	GW11
chr1	47400000	47410000	chr1	47600000	47610000	GW11
chr1	47400000	47410000	chr1	47880000	47890000	GW11
chr1	47490000	47500000	chr1	49720000	49730000	GW11
chr1	47610000	47620000	chr1	48670000	48680000	GW11
chr1	47640000	47650000	chr1	48190000	48200000	GW11
chr1	47690000	47700000	chr1	47890000	47900000	GW11
chr1	47900000	47910000	chr1	48170000	48180000	GW11
chr1	48200000	48210000	chr1	48660000	48670000	GW11
chr1	48430000	48440000	chr1	48680000	48690000	GW11
chr1	48450000	48460000	chr1	49630000	49640000	GW11
chr1	48460000	48470000	chr1	48520000	48530000	GW11
chr1	48570000	48580000	chr1	48660000	48670000	GW11
chr1	48590000	48600000	chr1	48750000	48760000	GW11
chr1	48740000	48750000	chr1	48810000	48820000	GW11
chr1	48740000	48750000	chr1	50700000	50710000	GW11
chr1	48890000	48900000	chr1	49600000	49610000	GW11
chr1	49020000	49030000	chr1	50570000	50580000	GW11
chr1	49030000	49040000	chr1	49150000	49160000	GW11
chr1	49030000	49040000	chr1	49320000	49330000	GW11
chr1	49180000	49190000	chr1	51160000	51170000	GW11
chr1	49370000	49380000	chr1	50790000	50800000	GW11
chr1	49470000	49480000	chr1	50240000	50250000	GW11
chr1	49890000	49900000	chr1	49990000	50000000	GW11
chr1	50220000	50230000	chr1	51350000	51360000	GW11
chr1	50420000	50430000	chr1	51610000	51620000	GW11
chr1	50570000	50580000	chr1	50880000	50890000	GW11
chr1	50830000	50840000	chr1	51650000	51660000	GW11
chr1	50880000	50890000	chr1	51160000	51170000	GW11
chr1	50880000	50890000	chr1	51440000	51450000	GW11
chr1	51080000	51090000	chr1	51630000	51640000	GW11
chr1	51080000	51090000	chr1	52300000	52310000	GW11
chr1	51240000	51250000	chr1	51650000	51660000	GW11
chr1	51260000	51270000	chr1	51500000	51510000	GW11
chr1	51300000	51310000	chr1	51760000	51770000	GW11
chr1	51300000	51310000	chr1	52260000	52270000	GW11
chr1	51380000	51390000	chr1	51650000	51660000	GW11
chr1	51790000	51800000	chr1	52240000	52250000	GW11
chr1	52260000	52270000	chr1	52470000	52480000	GW11
chr1	52340000	52350000	chr1	53250000	53260000	GW11
chr1	52350000	52360000	chr1	52460000	52470000	GW11
chr1	52580000	52590000	chr1	52830000	52840000	GW11
chr1	52580000	52590000	chr1	53160000	53170000	GW11
chr1	52600000	52610000	chr1	53150000	53160000	GW11
chr1	52860000	52870000	chr1	53140000	53150000	GW11
chr1	52960000	52970000	chr1	52990000	53000000	GW11
chr1	53170000	53180000	chr1	53630000	53640000	GW11
chr1	53480000	53490000	chr1	53510000	53520000	GW11
chr1	53530000	53540000	chr1	53820000	53830000	GW11
chr1	53740000	53750000	chr1	53860000	53870000	GW11
chr1	53910000	53920000	chr1	54220000	54230000	GW11
chr1	54300000	54310000	chr1	54840000	54850000	GW11
chr1	54320000	54330000	chr1	54410000	54420000	GW11
chr1	54320000	54330000	chr1	55250000	55260000	GW11
chr1	54340000	54350000	chr1	54960000	54970000	GW11
chr1	54510000	54520000	chr1	55270000	55280000	GW11
chr1	54540000	54550000	chr1	55270000	55280000	GW11
chr1	54550000	54560000	chr1	55480000	55490000	GW11
chr1	54580000	54590000	chr1	54950000	54960000	GW11
chr1	54730000	54740000	chr1	54850000	54860000	GW11
chr1	54860000	54870000	chr1	55240000	55250000	GW11
chr1	54870000	54880000	chr1	54950000	54960000	GW11
chr1	55070000	55080000	chr1	56930000	56940000	GW11
chr1	55210000	55220000	chr1	55260000	55270000	GW11
chr1	55340000	55350000	chr1	58400000	58410000	GW11
chr1	55400000	55410000	chr1	55570000	55580000	GW11
chr1	55410000	55420000	chr1	55480000	55490000	GW11
chr1	55410000	55420000	chr1	57090000	57100000	GW11
chr1	55600000	55610000	chr1	55740000	55750000	GW11
chr1	55610000	55620000	chr1	57070000	57080000	GW11
chr1	55750000	55760000	chr1	57050000	57060000	GW11
chr1	55840000	55850000	chr1	56180000	56190000	GW11
chr1	55950000	55960000	chr1	57040000	57050000	GW11
chr1	56020000	56030000	chr1	56270000	56280000	GW11
chr1	56220000	56230000	chr1	60000000	60010000	GW11
chr1	56250000	56260000	chr1	57400000	57410000	GW11
chr1	56300000	56310000	chr1	57020000	57030000	GW11
chr1	56380000	56390000	chr1	56870000	56880000	GW11
chr1	56680000	56690000	chr1	57000000	57010000	GW11
chr1	57210000	57220000	chr1	59100000	59110000	GW11
chr1	57290000	57300000	chr1	58090000	58100000	GW11
chr1	57290000	57300000	chr1	59010000	59020000	GW11
chr1	57300000	57310000	chr1	57530000	57540000	GW11
chr1	57300000	57310000	chr1	57880000	57890000	GW11
chr1	57520000	57530000	chr1	57810000	57820000	GW11
chr1	57520000	57530000	chr1	58500000	58510000	GW11
chr1	57560000	57570000	chr1	58640000	58650000	GW11
chr1	57860000	57870000	chr1	59010000	59020000	GW11
chr1	57880000	57890000	chr1	58520000	58530000	GW11
chr1	57900000	57910000	chr1	58680000	58690000	GW11
chr1	57930000	57940000	chr1	58500000	58510000	GW11
chr1	58160000	58170000	chr1	61960000	61970000	GW11
chr1	58290000	58300000	chr1	60260000	60270000	GW11
chr1	58300000	58310000	chr1	58630000	58640000	GW11
chr1	58610000	58620000	chr1	58730000	58740000	GW11
chr1	58920000	58930000	chr1	62250000	62260000	GW11
chr1	58950000	58960000	chr1	60810000	60820000	GW11
chr1	58970000	58980000	chr1	59120000	59130000	GW11
chr1	59160000	59170000	chr1	60530000	60540000	GW11
chr1	59200000	59210000	chr1	60160000	60170000	GW11
chr1	59240000	59250000	chr1	59760000	59770000	GW11
chr1	60110000	60120000	chr1	60200000	60210000	GW11
chr1	60340000	60350000	chr1	60680000	60690000	GW11
chr1	60360000	60370000	chr1	60410000	60420000	GW11
chr1	60430000	60440000	chr1	61520000	61530000	GW11
chr1	60430000	60440000	chr1	62310000	62320000	GW11
chr1	60440000	60450000	chr1	60730000	60740000	GW11
chr1	60740000	60750000	chr1	61350000	61360000	GW11
chr1	60740000	60750000	chr1	61500000	61510000	GW11
chr1	60750000	60760000	chr1	61420000	61430000	GW11
chr1	61280000	61290000	chr1	63060000	63070000	GW11
chr1	61330000	61340000	chr1	61910000	61920000	GW11
chr1	61340000	61350000	chr1	61510000	61520000	GW11
chr1	61380000	61390000	chr1	64290000	64300000	GW11
chr1	61470000	61480000	chr1	62580000	62590000	GW11
chr1	61520000	61530000	chr1	61920000	61930000	GW11
chr1	61530000	61540000	chr1	62040000	62050000	GW11
chr1	61550000	61560000	chr1	61700000	61710000	GW11
chr1	61580000	61590000	chr1	61740000	61750000	GW11
chr1	61860000	61870000	chr1	63180000	63190000	GW11
chr1	62370000	62380000	chr1	62540000	62550000	GW11
chr1	62640000	62650000	chr1	62870000	62880000	GW11
chr1	62640000	62650000	chr1	63200000	63210000	GW11
chr1	62980000	62990000	chr1	63210000	63220000	GW11
chr1	63000000	63010000	chr1	65280000	65290000	GW11
chr1	63050000	63060000	chr1	63990000	64000000	GW11
chr1	63160000	63170000	chr1	64620000	64630000	GW11
chr1	63290000	63300000	chr1	63600000	63610000	GW11
chr1	63300000	63310000	chr1	64690000	64700000	GW11
chr1	63300000	63310000	chr1	65280000	65290000	GW11
chr1	63670000	63680000	chr1	63720000	63730000	GW11
chr1	63970000	63980000	chr1	65930000	65940000	GW11
chr1	64070000	64080000	chr1	65320000	65330000	GW11
chr1	64080000	64090000	chr1	64700000	64710000	GW11
chr1	64160000	64170000	chr1	64610000	64620000	GW11
chr1	64730000	64740000	chr1	65290000	65300000	GW11
chr1	64740000	64750000	chr1	65140000	65150000	GW11
chr1	64740000	64750000	chr1	66150000	66160000	GW11
chr1	64890000	64900000	chr1	66800000	66810000	GW11
chr1	64930000	64940000	chr1	65120000	65130000	GW11
chr1	65120000	65130000	chr1	65280000	65290000	GW11
chr1	65500000	65510000	chr1	67390000	67400000	GW11
chr1	65530000	65540000	chr1	65670000	65680000	GW11
chr1	65530000	65540000	chr1	66150000	66160000	GW11
chr1	65700000	65710000	chr1	66150000	66160000	GW11
chr1	65880000	65890000	chr1	66910000	66920000	GW11
chr1	65910000	65920000	chr1	66140000	66150000	GW11
chr1	66210000	66220000	chr1	67640000	67650000	GW11
chr1	66420000	66430000	chr1	66710000	66720000	GW11
chr1	66420000	66430000	chr1	66900000	66910000	GW11
chr1	66420000	66430000	chr1	66910000	66920000	GW11
chr1	66420000	66430000	chr1	67180000	67190000	GW11
chr1	66710000	66720000	chr1	66900000	66910000	GW11
chr1	66720000	66730000	chr1	66920000	66930000	GW11
chr1	66970000	66980000	chr1	67170000	67180000	GW11
chr1	67230000	67240000	chr1	67640000	67650000	GW11
chr1	67310000	67320000	chr1	69090000	69100000	GW11
chr1	67460000	67470000	chr1	67930000	67940000	GW11
chr1	67680000	67690000	chr1	67930000	67940000	GW11
chr1	67690000	67700000	chr1	67960000	67970000	GW11
chr1	67810000	67820000	chr1	67980000	67990000	GW11
chr1	68000000	68010000	chr1	68220000	68230000	GW11
chr1	68020000	68030000	chr1	68570000	68580000	GW11
chr1	68020000	68030000	chr1	68800000	68810000	GW11
chr1	68060000	68070000	chr1	69710000	69720000	GW11
chr1	68290000	68300000	chr1	68810000	68820000	GW11
chr1	68300000	68310000	chr1	68560000	68570000	GW11
chr1	68320000	68330000	chr1	71480000	71490000	GW11
chr1	68560000	68570000	chr1	69590000	69600000	GW11
chr1	68580000	68590000	chr1	68800000	68810000	GW11
chr1	68620000	68630000	chr1	70050000	70060000	GW11
chr1	68760000	68770000	chr1	70680000	70690000	GW11
chr1	69080000	69090000	chr1	70940000	70950000	GW11
chr1	69090000	69100000	chr1	69150000	69160000	GW11
chr1	69130000	69140000	chr1	70190000	70200000	GW11
chr1	69210000	69220000	chr1	69510000	69520000	GW11
chr1	69390000	69400000	chr1	71340000	71350000	GW11
chr1	69510000	69520000	chr1	69560000	69570000	GW11
chr1	69520000	69530000	chr1	71480000	71490000	GW11
chr1	70270000	70280000	chr1	70450000	70460000	GW11
chr1	70590000	70600000	chr1	70980000	70990000	GW11
chr1	70720000	70730000	chr1	71540000	71550000	GW11
chr1	70890000	70900000	chr1	71520000	71530000	GW11
chr1	70930000	70940000	chr1	71940000	71950000	GW11
chr1	70990000	71000000	chr1	71510000	71520000	GW11
chr1	71110000	71120000	chr1	71480000	71490000	GW11
chr1	71580000	71590000	chr1	75170000	75180000	GW11
chr1	71680000	71690000	chr1	71970000	71980000	GW11
chr1	71850000	71860000	chr1	72250000	72260000	GW11
chr1	72290000	72300000	chr1	72840000	72850000	GW11
chr1	72730000	72740000	chr1	73960000	73970000	GW11
chr1	72730000	72740000	chr1	74650000	74660000	GW11
chr1	72750000	72760000	chr1	75180000	75190000	GW11
chr1	73050000	73060000	chr1	74460000	74470000	GW11
chr1	73110000	73120000	chr1	74930000	74940000	GW11
chr1	73200000	73210000	chr1	73480000	73490000	GW11
chr1	73210000	73220000	chr1	75100000	75110000	GW11
chr1	73220000	73230000	chr1	75880000	75890000	GW11
chr1	73310000	73320000	chr1	73370000	73380000	GW11
chr1	73650000	73660000	chr1	75170000	75180000	GW11
chr1	74090000	74100000	chr1	74930000	74940000	GW11
chr1	74520000	74530000	chr1	74880000	74890000	GW11
chr1	74660000	74670000	chr1	74940000	74950000	GW11
chr1	74950000	74960000	chr1	75130000	75140000	GW11
chr1	74990000	75000000	chr1	75600000	75610000	GW11
chr1	75220000	75230000	chr1	76100000	76110000	GW11
chr1	75230000	75240000	chr1	75660000	75670000	GW11
chr1	75290000	75300000	chr1	78850000	78860000	GW11
chr1	75340000	75350000	chr1	76770000	76780000	GW11
chr1	75410000	75420000	chr1	80130000	80140000	GW11
chr1	75570000	75580000	chr1	76190000	76200000	GW11
chr1	75670000	75680000	chr1	76090000	76100000	GW11
chr1	75730000	75740000	chr1	75890000	75900000	GW11
chr1	75730000	75740000	chr1	76090000	76100000	GW11
chr1	75750000	75760000	chr1	76530000	76540000	GW11
chr1	76450000	76460000	chr1	76560000	76570000	GW11
chr1	76460000	76470000	chr1	77600000	77610000	GW11
chr1	76530000	76540000	chr1	78420000	78430000	GW11
chr1	76620000	76630000	chr1	77590000	77600000	GW11
chr1	76770000	76780000	chr1	78150000	78160000	GW11
chr1	76790000	76800000	chr1	77590000	77600000	GW11
chr1	76800000	76810000	chr1	77320000	77330000	GW11
chr1	76980000	76990000	chr1	78970000	78980000	GW11
chr1	77170000	77180000	chr1	79110000	79120000	GW11
chr1	77610000	77620000	chr1	78000000	78010000	GW11
chr1	78180000	78190000	chr1	78410000	78420000	GW11
chr1	78180000	78190000	chr1	78440000	78450000	GW11
chr1	78600000	78610000	chr1	79060000	79070000	GW11
chr1	78810000	78820000	chr1	81090000	81100000	GW11
chr1	79060000	79070000	chr1	79150000	79160000	GW11
chr1	79080000	79090000	chr1	79140000	79150000	GW11
chr1	79370000	79380000	chr1	79520000	79530000	GW11
chr1	79940000	79950000	chr1	80860000	80870000	GW11
chr1	79970000	79980000	chr1	80650000	80660000	GW11
chr1	80000000	80010000	chr1	82180000	82190000	GW11
chr1	80010000	80020000	chr1	80160000	80170000	GW11
chr1	80150000	80160000	chr1	82040000	82050000	GW11
chr1	80280000	80290000	chr1	82220000	82230000	GW11
chr1	80400000	80410000	chr1	80460000	80470000	GW11
chr1	80400000	80410000	chr1	81260000	81270000	GW11
chr1	80670000	80680000	chr1	82270000	82280000	GW11
chr1	80670000	80680000	chr1	84330000	84340000	GW11
chr1	80680000	80690000	chr1	82630000	82640000	GW11
chr1	80700000	80710000	chr1	81330000	81340000	GW11
chr1	80720000	80730000	chr1	81600000	81610000	GW11
chr1	81020000	81030000	chr1	82730000	82740000	GW11
chr1	81080000	81090000	chr1	82980000	82990000	GW11
chr1	81200000	81210000	chr1	83070000	83080000	GW11
chr1	81310000	81320000	chr1	81670000	81680000	GW11
chr1	81340000	81350000	chr1	85120000	85130000	GW11
chr1	81600000	81610000	chr1	83510000	83520000	GW11
chr1	81660000	81670000	chr1	81970000	81980000	GW11
chr1	81760000	81770000	chr1	82450000	82460000	GW11
chr1	81770000	81780000	chr1	82220000	82230000	GW11
chr1	81970000	81980000	chr1	82200000	82210000	GW11
chr1	82070000	82080000	chr1	83990000	84000000	GW11
chr1	82770000	82780000	chr1	83170000	83180000	GW11
chr1	82830000	82840000	chr1	83420000	83430000	GW11
chr1	83010000	83020000	chr1	84890000	84900000	GW11
chr1	84080000	84090000	chr1	84290000	84300000	GW11
chr1	84370000	84380000	chr1	85230000	85240000	GW11
chr1	84370000	84380000	chr1	85400000	85410000	GW11
chr1	84390000	84400000	chr1	84570000	84580000	GW11
chr1	84480000	84490000	chr1	85350000	85360000	GW11
chr1	84600000	84610000	chr1	85080000	85090000	GW11
chr1	84620000	84630000	chr1	85210000	85220000	GW11
chr1	84900000	84910000	chr1	85210000	85220000	GW11
chr1	84900000	84910000	chr1	85350000	85360000	GW11
chr1	84910000	84920000	chr1	85060000	85070000	GW11
chr1	85410000	85420000	chr1	85710000	85720000	GW11
chr1	85570000	85580000	chr1	85700000	85710000	GW11
chr1	85750000	85760000	chr1	87200000	87210000	GW11
chr1	85750000	85760000	chr1	87360000	87370000	GW11
chr1	85760000	85770000	chr1	86170000	86180000	GW11
chr1	85760000	85770000	chr1	86350000	86360000	GW11
chr1	85760000	85770000	chr1	86790000	86800000	GW11
chr1	85770000	85780000	chr1	86040000	86050000	GW11
chr1	85770000	85780000	chr1	86480000	86490000	GW11
chr1	85900000	85910000	chr1	87770000	87780000	GW11
chr1	86070000	86080000	chr1	86340000	86350000	GW11
chr1	86080000	86090000	chr1	86140000	86150000	GW11
chr1	86100000	86110000	chr1	86150000	86160000	GW11
chr1	86190000	86200000	chr1	86340000	86350000	GW11
chr1	86320000	86330000	chr1	86770000	86780000	GW11
chr1	86830000	86840000	chr1	87200000	87210000	GW11
chr1	86930000	86940000	chr1	87540000	87550000	GW11
chr1	87280000	87290000	chr1	87540000	87550000	GW11
chr1	87280000	87290000	chr1	88130000	88140000	GW11
chr1	87310000	87320000	chr1	87540000	87550000	GW11
chr1	87330000	87340000	chr1	88900000	88910000	GW11
chr1	87590000	87600000	chr1	87790000	87800000	GW11
chr1	87590000	87600000	chr1	88520000	88530000	GW11
chr1	87720000	87730000	chr1	89280000	89290000	GW11
chr1	87770000	87780000	chr1	88050000	88060000	GW11
chr1	87850000	87860000	chr1	92140000	92150000	GW11
chr1	88540000	88550000	chr1	88610000	88620000	GW11
chr1	88680000	88690000	chr1	88770000	88780000	GW11
chr1	88800000	88810000	chr1	89520000	89530000	GW11
chr1	89120000	89130000	chr1	89340000	89350000	GW11
chr1	89440000	89450000	chr1	89910000	89920000	GW11
chr1	89450000	89460000	chr1	90050000	90060000	GW11
chr1	89460000	89470000	chr1	89820000	89830000	GW11
chr1	89460000	89470000	chr1	90450000	90460000	GW11
chr1	89940000	89950000	chr1	90060000	90070000	GW11
chr1	89940000	89950000	chr1	90240000	90250000	GW11
chr1	89950000	89960000	chr1	90450000	90460000	GW11
chr1	89950000	89960000	chr1	91320000	91330000	GW11
chr1	90090000	90100000	chr1	90220000	90230000	GW11
chr1	90180000	90190000	chr1	92910000	92920000	GW11
chr1	90270000	90280000	chr1	90450000	90460000	GW11
chr1	90290000	90300000	chr1	91090000	91100000	GW11
chr1	90570000	90580000	chr1	91170000	91180000	GW11
chr1	90570000	90580000	chr1	91300000	91310000	GW11
chr1	90580000	90590000	chr1	91160000	91170000	GW11
chr1	90590000	90600000	chr1	91430000	91440000	GW11
chr1	90610000	90620000	chr1	91020000	91030000	GW11
chr1	90660000	90670000	chr1	90730000	90740000	GW11
chr1	90740000	90750000	chr1	92720000	92730000	GW11
chr1	91020000	91030000	chr1	92770000	92780000	GW11
chr1	91070000	91080000	chr1	91160000	91170000	GW11
chr1	91190000	91200000	chr1	91300000	91310000	GW11
chr1	91490000	91500000	chr1	93410000	93420000	GW11
chr1	91670000	91680000	chr1	93650000	93660000	GW11
chr1	91750000	91760000	chr1	92380000	92390000	GW11
chr1	91760000	91770000	chr1	93090000	93100000	GW11
chr1	91830000	91840000	chr1	94420000	94430000	GW11
chr1	91970000	91980000	chr1	92370000	92380000	GW11
chr1	91970000	91980000	chr1	92390000	92400000	GW11
chr1	92000000	92010000	chr1	92740000	92750000	GW11
chr1	92060000	92070000	chr1	93350000	93360000	GW11
chr1	92130000	92140000	chr1	92270000	92280000	GW11
chr1	92440000	92450000	chr1	93060000	93070000	GW11
chr1	92460000	92470000	chr1	93460000	93470000	GW11
chr1	92470000	92480000	chr1	92690000	92700000	GW11
chr1	92710000	92720000	chr1	92800000	92810000	GW11
chr1	92740000	92750000	chr1	93080000	93090000	GW11
chr1	93320000	93330000	chr1	93450000	93460000	GW11
chr1	93320000	93330000	chr1	93460000	93470000	GW11
chr1	93490000	93500000	chr1	94330000	94340000	GW11
chr1	93640000	93650000	chr1	94340000	94350000	GW11
chr1	93760000	93770000	chr1	94330000	94340000	GW11
chr1	93890000	93900000	chr1	94310000	94320000	GW11
chr1	93900000	93910000	chr1	94100000	94110000	GW11
chr1	93910000	93920000	chr1	95290000	95300000	GW11
chr1	94090000	94100000	chr1	94280000	94290000	GW11
chr1	94400000	94410000	chr1	94450000	94460000	GW11
chr1	94510000	94520000	chr1	94800000	94810000	GW11
chr1	94510000	94520000	chr1	95260000	95270000	GW11
chr1	94530000	94540000	chr1	94700000	94710000	GW11
chr1	94930000	94940000	chr1	95520000	95530000	GW11
chr1	94950000	94960000	chr1	95270000	95280000	GW11
chr1	95200000	95210000	chr1	95250000	95260000	GW11
chr1	95290000	95300000	chr1	95670000	95680000	GW11
chr1	95310000	95320000	chr1	95500000	95510000	GW11
chr1	95580000	95590000	chr1	95690000	95700000	GW11
chr1	95700000	95710000	chr1	100500000	100510000	GW11
chr1	95740000	95750000	chr1	98830000	98840000	GW11
chr1	95770000	95780000	chr1	96700000	96710000	GW11
chr1	95780000	95790000	chr1	95960000	95970000	GW11
chr1	95800000	95810000	chr1	96090000	96100000	GW11
chr1	95890000	95900000	chr1	95970000	95980000	GW11
chr1	96220000	96230000	chr1	97320000	97330000	GW11
chr1	96370000	96380000	chr1	99220000	99230000	GW11
chr1	96400000	96410000	chr1	97530000	97540000	GW11
chr1	96420000	96430000	chr1	98280000	98290000	GW11
chr1	96690000	96700000	chr1	98510000	98520000	GW11
chr1	96700000	96710000	chr1	98290000	98300000	GW11
chr1	96700000	96710000	chr1	98510000	98520000	GW11
chr1	97310000	97320000	chr1	99280000	99290000	GW11
chr1	97410000	97420000	chr1	98500000	98510000	GW11
chr1	97420000	97430000	chr1	98270000	98280000	GW11
chr1	97500000	97510000	chr1	100450000	100460000	GW11
chr1	97520000	97530000	chr1	99480000	99490000	GW11
chr1	97730000	97740000	chr1	97850000	97860000	GW11
chr1	97850000	97860000	chr1	98170000	98180000	GW11
chr1	98360000	98370000	chr1	98480000	98490000	GW11
chr1	98510000	98520000	chr1	98920000	98930000	GW11
chr1	98790000	98800000	chr1	100170000	100180000	GW11
chr1	98900000	98910000	chr1	100840000	100850000	GW11
chr1	98960000	98970000	chr1	99060000	99070000	GW11
chr1	99020000	99030000	chr1	99980000	99990000	GW11
chr1	99050000	99060000	chr1	99090000	99100000	GW11
chr1	99050000	99060000	chr1	99560000	99570000	GW11
chr1	99250000	99260000	chr1	100170000	100180000	GW11
chr1	99460000	99470000	chr1	100170000	100180000	GW11
chr1	99470000	99480000	chr1	101010000	101020000	GW11
chr1	99630000	99640000	chr1	100170000	100180000	GW11
chr1	99640000	99650000	chr1	99940000	99950000	GW11
chr1	99730000	99740000	chr1	100720000	100730000	GW11
chr1	99820000	99830000	chr1	102010000	102020000	GW11
chr1	99830000	99840000	chr1	100150000	100160000	GW11
chr1	99950000	99960000	chr1	100170000	100180000	GW11
chr1	100270000	100280000	chr1	100920000	100930000	GW11
chr1	100270000	100280000	chr1	101320000	101330000	GW11
chr1	100570000	100580000	chr1	100740000	100750000	GW11
chr1	100570000	100580000	chr1	101170000	101180000	GW11
chr1	100930000	100940000	chr1	101330000	101340000	GW11
chr1	100990000	101000000	chr1	101760000	101770000	GW11
chr1	101050000	101060000	chr1	102030000	102040000	GW11
chr1	101120000	101130000	chr1	102800000	102810000	GW11
chr1	101130000	101140000	chr1	102510000	102520000	GW11
chr1	101320000	101330000	chr1	102170000	102180000	GW11
chr1	101380000	101390000	chr1	101600000	101610000	GW11
chr1	101390000	101400000	chr1	101750000	101760000	GW11
chr1	101470000	101480000	chr1	101830000	101840000	GW11
chr1	101470000	101480000	chr1	102390000	102400000	GW11
chr1	101770000	101780000	chr1	101820000	101830000	GW11
chr1	101940000	101950000	chr1	102650000	102660000	GW11
chr1	102100000	102110000	chr1	102610000	102620000	GW11
chr1	102260000	102270000	chr1	102660000	102670000	GW11
chr1	102290000	102300000	chr1	104020000	104030000	GW11
chr1	102310000	102320000	chr1	102450000	102460000	GW11
chr1	102690000	102700000	chr1	102770000	102780000	GW11
chr1	102690000	102700000	chr1	104670000	104680000	GW11
chr1	102710000	102720000	chr1	103100000	103110000	GW11
chr1	102710000	102720000	chr1	104400000	104410000	GW11
chr1	102760000	102770000	chr1	104040000	104050000	GW11
chr1	102900000	102910000	chr1	104680000	104690000	GW11
chr1	103020000	103030000	chr1	104050000	104060000	GW11
chr1	103170000	103180000	chr1	103260000	103270000	GW11
chr1	103200000	103210000	chr1	105130000	105140000	GW11
chr1	103510000	103520000	chr1	104040000	104050000	GW11
chr1	103720000	103730000	chr1	104410000	104420000	GW11
chr1	103720000	103730000	chr1	108560000	108570000	GW11
chr1	104130000	104140000	chr1	107750000	107760000	GW11
chr1	104560000	104570000	chr1	104830000	104840000	GW11
chr1	105080000	105090000	chr1	105570000	105580000	GW11
chr1	105130000	105140000	chr1	109060000	109070000	GW11
chr1	106040000	106050000	chr1	106820000	106830000	GW11
chr1	106080000	106090000	chr1	108450000	108460000	GW11
chr1	106510000	106520000	chr1	107700000	107710000	GW11
chr1	106570000	106580000	chr1	107670000	107680000	GW11
chr1	106570000	106580000	chr1	108290000	108300000	GW11
chr1	106580000	106590000	chr1	107970000	107980000	GW11
chr1	106660000	106670000	chr1	108580000	108590000	GW11
chr1	106880000	106890000	chr1	107480000	107490000	GW11
chr1	106930000	106940000	chr1	108880000	108890000	GW11
chr1	107480000	107490000	chr1	109120000	109130000	GW11
chr1	107600000	107610000	chr1	107680000	107690000	GW11
chr1	107810000	107820000	chr1	108280000	108290000	GW11
chr1	107820000	107830000	chr1	108070000	108080000	GW11
chr1	107980000	107990000	chr1	108280000	108290000	GW11
chr1	108200000	108210000	chr1	108270000	108280000	GW11
chr1	108320000	108330000	chr1	108660000	108670000	GW11
chr1	108330000	108340000	chr1	108390000	108400000	GW11
chr1	108690000	108700000	chr1	109180000	109190000	GW11
chr1	108870000	108880000	chr1	108900000	108910000	GW11
chr1	108900000	108910000	chr1	109690000	109700000	GW11
chr1	109050000	109060000	chr1	109170000	109180000	GW11
chr1	109210000	109220000	chr1	109270000	109280000	GW11
chr1	109310000	109320000	chr1	110280000	110290000	GW11
chr1	109360000	109370000	chr1	111290000	111300000	GW11
chr1	109370000	109380000	chr1	109650000	109660000	GW11
chr1	109470000	109480000	chr1	109650000	109660000	GW11
chr1	109490000	109500000	chr1	109960000	109970000	GW11
chr1	109630000	109640000	chr1	109770000	109780000	GW11
chr1	109740000	109750000	chr1	110310000	110320000	GW11
chr1	109750000	109760000	chr1	109800000	109810000	GW11
chr1	109820000	109830000	chr1	109930000	109940000	GW11
chr1	110030000	110040000	chr1	110070000	110080000	GW11
chr1	110040000	110050000	chr1	110070000	110080000	GW11
chr1	110080000	110090000	chr1	110290000	110300000	GW11
chr1	110080000	110090000	chr1	110540000	110550000	GW11
chr1	110090000	110100000	chr1	110180000	110190000	GW11
chr1	110090000	110100000	chr1	110540000	110550000	GW11
chr1	110110000	110120000	chr1	110940000	110950000	GW11
chr1	110130000	110140000	chr1	111990000	112000000	GW11
chr1	110140000	110150000	chr1	111310000	111320000	GW11
chr1	110180000	110190000	chr1	110310000	110320000	GW11
chr1	110270000	110280000	chr1	112230000	112240000	GW11
chr1	110320000	110330000	chr1	110520000	110530000	GW11
chr1	110590000	110600000	chr1	111010000	111020000	GW11
chr1	110740000	110750000	chr1	110850000	110860000	GW11
chr1	110740000	110750000	chr1	111000000	111010000	GW11
chr1	110750000	110760000	chr1	110850000	110860000	GW11
chr1	111060000	111070000	chr1	111150000	111160000	GW11
chr1	111060000	111070000	chr1	111320000	111330000	GW11
chr1	111160000	111170000	chr1	111320000	111330000	GW11
chr1	111170000	111180000	chr1	114840000	114850000	GW11
chr1	111610000	111620000	chr1	116320000	116330000	GW11
chr1	111640000	111650000	chr1	112560000	112570000	GW11
chr1	111730000	111740000	chr1	112300000	112310000	GW11
chr1	111760000	111770000	chr1	111940000	111950000	GW11
chr1	111820000	111830000	chr1	114720000	114730000	GW11
chr1	112040000	112050000	chr1	112600000	112610000	GW11
chr1	112050000	112060000	chr1	112300000	112310000	GW11
chr1	112090000	112100000	chr1	112810000	112820000	GW11
chr1	112170000	112180000	chr1	114910000	114920000	GW11
chr1	112230000	112240000	chr1	114130000	114140000	GW11
chr1	112320000	112330000	chr1	112530000	112540000	GW11
chr1	112330000	112340000	chr1	112910000	112920000	GW11
chr1	112930000	112940000	chr1	113010000	113020000	GW11
chr1	112940000	112950000	chr1	113240000	113250000	GW11
chr1	112950000	112960000	chr1	114830000	114840000	GW11
chr1	113250000	113260000	chr1	114210000	114220000	GW11
chr1	113260000	113270000	chr1	113610000	113620000	GW11
chr1	113370000	113380000	chr1	113610000	113620000	GW11
chr1	113560000	113570000	chr1	115500000	115510000	GW11
chr1	113650000	113660000	chr1	114460000	114470000	GW11
chr1	113670000	113680000	chr1	114210000	114220000	GW11
chr1	113930000	113940000	chr1	114180000	114190000	GW11
chr1	114380000	114390000	chr1	115080000	115090000	GW11
chr1	114400000	114410000	chr1	114490000	114500000	GW11
chr1	114510000	114520000	chr1	114820000	114830000	GW11
chr1	114530000	114540000	chr1	116460000	116470000	GW11
chr1	114880000	114890000	chr1	115220000	115230000	GW11
chr1	115110000	115120000	chr1	116900000	116910000	GW11
chr1	115340000	115350000	chr1	115480000	115490000	GW11
chr1	115400000	115410000	chr1	118130000	118140000	GW11
chr1	115510000	115520000	chr1	116120000	116130000	GW11
chr1	115520000	115530000	chr1	115650000	115660000	GW11
chr1	115680000	115690000	chr1	116130000	116140000	GW11
chr1	115960000	115970000	chr1	116000000	116010000	GW11
chr1	116130000	116140000	chr1	116320000	116330000	GW11
chr1	116340000	116350000	chr1	116530000	116540000	GW11
chr1	116390000	116400000	chr1	116510000	116520000	GW11
chr1	116610000	116620000	chr1	118290000	118300000	GW11
chr1	116680000	116690000	chr1	117020000	117030000	GW11
chr1	116680000	116690000	chr1	117630000	117640000	GW11
chr1	116800000	116810000	chr1	119070000	119080000	GW11
chr1	117110000	117120000	chr1	117600000	117610000	GW11
chr1	117240000	117250000	chr1	117780000	117790000	GW11
chr1	117260000	117270000	chr1	117390000	117400000	GW11
chr1	117270000	117280000	chr1	117590000	117600000	GW11
chr1	117290000	117300000	chr1	119060000	119070000	GW11
chr1	117600000	117610000	chr1	118290000	118300000	GW11
chr1	117610000	117620000	chr1	117830000	117840000	GW11
chr1	117670000	117680000	chr1	117820000	117830000	GW11
chr1	118020000	118030000	chr1	119020000	119030000	GW11
chr1	118060000	118070000	chr1	118300000	118310000	GW11
chr1	118580000	118590000	chr1	119740000	119750000	GW11
chr1	118690000	118700000	chr1	119550000	119560000	GW11
chr1	118690000	118700000	chr1	119900000	119910000	GW11
chr1	119410000	119420000	chr1	119480000	119490000	GW11
chr1	119590000	119600000	chr1	119680000	119690000	GW11
chr1	119810000	119820000	chr1	119910000	119920000	GW11
chr1	119860000	119870000	chr1	120240000	120250000	GW11
chr1	120150000	120160000	chr1	120220000	120230000	GW11
chr1	120150000	120160000	chr1	120470000	120480000	GW11
chr1	120340000	120350000	chr1	120490000	120500000	GW11
chr1	121150000	121160000	chr1	121220000	121230000	GW11
chr1	121200000	121210000	chr1	121330000	121340000	GW11
chr1	144520000	144530000	chr1	145400000	145410000	GW11
chr1	144890000	144900000	chr1	144900000	144910000	GW11
chr1	144890000	144900000	chr1	145720000	145730000	GW11
chr1	145400000	145410000	chr1	145660000	145670000	GW11
chr1	145410000	145420000	chr1	145540000	145550000	GW11
chr1	145420000	145430000	chr1	145450000	145460000	GW11
chr1	145630000	145640000	chr1	145740000	145750000	GW11
chr1	145690000	145700000	chr1	147790000	147800000	GW11
chr1	145720000	145730000	chr1	147390000	147400000	GW11
chr1	146520000	146530000	chr1	146820000	146830000	GW11
chr1	146540000	146550000	chr1	146550000	146560000	GW11
chr1	146550000	146560000	chr1	147710000	147720000	GW11
chr1	146560000	146570000	chr1	146680000	146690000	GW11
chr1	146630000	146640000	chr1	146960000	146970000	GW11
chr1	146740000	146750000	chr1	146860000	146870000	GW11
chr1	146740000	146750000	chr1	147350000	147360000	GW11
chr1	146750000	146760000	chr1	147180000	147190000	GW11
chr1	146840000	146850000	chr1	147350000	147360000	GW11
chr1	146960000	146970000	chr1	147360000	147370000	GW11
chr1	146970000	146980000	chr1	147090000	147100000	GW11
chr1	146970000	146980000	chr1	147140000	147150000	GW11
chr1	147110000	147120000	chr1	147360000	147370000	GW11
chr1	147260000	147270000	chr1	149240000	149250000	GW11
chr1	147380000	147390000	chr1	147790000	147800000	GW11
chr1	147780000	147790000	chr1	147820000	147830000	GW11
chr1	149060000	149070000	chr1	149070000	149080000	GW11
chr1	149100000	149110000	chr1	149180000	149190000	GW11
chr1	149920000	149930000	chr1	150150000	150160000	GW11
chr1	149930000	149940000	chr1	150020000	150030000	GW11
chr1	150040000	150050000	chr1	150150000	150160000	GW11
chr1	150300000	150310000	chr1	150440000	150450000	GW11
chr1	150450000	150460000	chr1	150910000	150920000	GW11
chr1	150590000	150600000	chr1	151610000	151620000	GW11
chr1	150600000	150610000	chr1	151400000	151410000	GW11
chr1	150980000	150990000	chr1	151220000	151230000	GW11
chr1	151170000	151180000	chr1	151380000	151390000	GW11
chr1	151200000	151210000	chr1	155760000	155770000	GW11
chr1	151270000	151280000	chr1	151380000	151390000	GW11
chr1	151510000	151520000	chr1	151970000	151980000	GW11
chr1	151660000	151670000	chr1	151700000	151710000	GW11
chr1	151890000	151900000	chr1	151970000	151980000	GW11
chr1	152030000	152040000	chr1	152370000	152380000	GW11
chr1	152030000	152040000	chr1	152430000	152440000	GW11
chr1	152310000	152320000	chr1	152440000	152450000	GW11
chr1	152480000	152490000	chr1	153190000	153200000	GW11
chr1	152620000	152630000	chr1	153150000	153160000	GW11
chr1	152620000	152630000	chr1	153380000	153390000	GW11
chr1	152670000	152680000	chr1	154500000	154510000	GW11
chr1	152760000	152770000	chr1	152830000	152840000	GW11
chr1	152810000	152820000	chr1	153410000	153420000	GW11
chr1	152830000	152840000	chr1	153040000	153050000	GW11
chr1	152830000	152840000	chr1	153200000	153210000	GW11
chr1	152860000	152870000	chr1	153760000	153770000	GW11
chr1	153060000	153070000	chr1	154370000	154380000	GW11
chr1	153070000	153080000	chr1	157190000	157200000	GW11
chr1	153320000	153330000	chr1	153460000	153470000	GW11
chr1	153480000	153490000	chr1	153540000	153550000	GW11
chr1	153490000	153500000	chr1	153640000	153650000	GW11
chr1	153620000	153630000	chr1	155410000	155420000	GW11
chr1	153640000	153650000	chr1	153740000	153750000	GW11
chr1	153640000	153650000	chr1	153960000	153970000	GW11
chr1	153770000	153780000	chr1	153920000	153930000	GW11
chr1	153880000	153890000	chr1	155210000	155220000	GW11
chr1	153920000	153930000	chr1	155070000	155080000	GW11
chr1	154170000	154180000	chr1	154250000	154260000	GW11
chr1	154470000	154480000	chr1	154500000	154510000	GW11
chr1	154470000	154480000	chr1	154890000	154900000	GW11
chr1	154500000	154510000	chr1	155780000	155790000	GW11
chr1	154600000	154610000	chr1	156020000	156030000	GW11
chr1	154640000	154650000	chr1	154840000	154850000	GW11
chr1	154930000	154940000	chr1	155020000	155030000	GW11
chr1	155060000	155070000	chr1	155130000	155140000	GW11
chr1	155200000	155210000	chr1	155550000	155560000	GW11
chr1	155220000	155230000	chr1	155280000	155290000	GW11
chr1	155270000	155280000	chr1	155690000	155700000	GW11
chr1	155330000	155340000	chr1	155650000	155660000	GW11
chr1	155770000	155780000	chr1	156240000	156250000	GW11
chr1	155900000	155910000	chr1	156000000	156010000	GW11
chr1	155960000	155970000	chr1	156210000	156220000	GW11
chr1	156060000	156070000	chr1	156090000	156100000	GW11
chr1	156110000	156120000	chr1	156190000	156200000	GW11
chr1	156190000	156200000	chr1	156290000	156300000	GW11
chr1	156350000	156360000	chr1	156410000	156420000	GW11
chr1	156430000	156440000	chr1	156570000	156580000	GW11
chr1	156430000	156440000	chr1	158000000	158010000	GW11
chr1	156550000	156560000	chr1	156580000	156590000	GW11
chr1	156590000	156600000	chr1	156710000	156720000	GW11
chr1	156630000	156640000	chr1	156690000	156700000	GW11
chr1	156680000	156690000	chr1	156810000	156820000	GW11
chr1	156720000	156730000	chr1	160050000	160060000	GW11
chr1	156800000	156810000	chr1	157820000	157830000	GW11
chr1	156980000	156990000	chr1	159720000	159730000	GW11
chr1	157040000	157050000	chr1	157760000	157770000	GW11
chr1	157060000	157070000	chr1	157120000	157130000	GW11
chr1	157140000	157150000	chr1	158090000	158100000	GW11
chr1	157140000	157150000	chr1	159010000	159020000	GW11
chr1	157150000	157160000	chr1	157460000	157470000	GW11
chr1	157320000	157330000	chr1	157880000	157890000	GW11
chr1	157320000	157330000	chr1	159250000	159260000	GW11
chr1	157340000	157350000	chr1	157450000	157460000	GW11
chr1	157340000	157350000	chr1	158090000	158100000	GW11
chr1	157540000	157550000	chr1	157900000	157910000	GW11
chr1	157570000	157580000	chr1	158100000	158110000	GW11
chr1	157870000	157880000	chr1	158710000	158720000	GW11
chr1	157930000	157940000	chr1	158090000	158100000	GW11
chr1	157930000	157940000	chr1	158970000	158980000	GW11
chr1	158180000	158190000	chr1	159030000	159040000	GW11
chr1	158190000	158200000	chr1	158530000	158540000	GW11
chr1	158240000	158250000	chr1	158270000	158280000	GW11
chr1	158630000	158640000	chr1	158670000	158680000	GW11
chr1	158850000	158860000	chr1	160780000	160790000	GW11
chr1	159080000	159090000	chr1	159730000	159740000	GW11
chr1	159110000	159120000	chr1	159190000	159200000	GW11
chr1	159130000	159140000	chr1	159980000	159990000	GW11
chr1	159480000	159490000	chr1	159590000	159600000	GW11
chr1	159700000	159710000	chr1	161310000	161320000	GW11
chr1	159730000	159740000	chr1	159850000	159860000	GW11
chr1	159750000	159760000	chr1	159850000	159860000	GW11
chr1	159750000	159760000	chr1	159860000	159870000	GW11
chr1	159760000	159770000	chr1	159980000	159990000	GW11
chr1	159790000	159800000	chr1	162070000	162080000	GW11
chr1	159880000	159890000	chr1	160230000	160240000	GW11
chr1	159900000	159910000	chr1	159970000	159980000	GW11
chr1	159900000	159910000	chr1	160050000	160060000	GW11
chr1	160070000	160080000	chr1	160190000	160200000	GW11
chr1	160070000	160080000	chr1	160340000	160350000	GW11
chr1	160130000	160140000	chr1	160660000	160670000	GW11
chr1	160300000	160310000	chr1	160560000	160570000	GW11
chr1	160370000	160380000	chr1	161120000	161130000	GW11
chr1	160490000	160500000	chr1	160910000	160920000	GW11
chr1	160650000	160660000	chr1	162570000	162580000	GW11
chr1	160670000	160680000	chr1	160930000	160940000	GW11
chr1	160710000	160720000	chr1	161660000	161670000	GW11
chr1	161170000	161180000	chr1	161340000	161350000	GW11
chr1	161180000	161190000	chr1	161700000	161710000	GW11
chr1	161340000	161350000	chr1	161900000	161910000	GW11
chr1	161340000	161350000	chr1	162880000	162890000	GW11
chr1	161350000	161360000	chr1	163290000	163300000	GW11
chr1	161360000	161370000	chr1	161490000	161500000	GW11
chr1	161440000	161450000	chr1	161690000	161700000	GW11
chr1	161680000	161690000	chr1	164470000	164480000	GW11
chr1	161760000	161770000	chr1	162000000	162010000	GW11
chr1	161780000	161790000	chr1	162360000	162370000	GW11
chr1	161800000	161810000	chr1	161840000	161850000	GW11
chr1	162020000	162030000	chr1	162360000	162370000	GW11
chr1	162580000	162590000	chr1	162770000	162780000	GW11
chr1	162780000	162790000	chr1	164050000	164060000	GW11
chr1	162810000	162820000	chr1	163140000	163150000	GW11
chr1	162820000	162830000	chr1	163030000	163040000	GW11
chr1	162840000	162850000	chr1	163280000	163290000	GW11
chr1	162970000	162980000	chr1	164840000	164850000	GW11
chr1	163300000	163310000	chr1	165280000	165290000	GW11
chr1	163310000	163320000	chr1	165050000	165060000	GW11
chr1	163370000	163380000	chr1	163540000	163550000	GW11
chr1	163370000	163380000	chr1	164760000	164770000	GW11
chr1	163510000	163520000	chr1	164300000	164310000	GW11
chr1	163530000	163540000	chr1	164750000	164760000	GW11
chr1	163610000	163620000	chr1	163730000	163740000	GW11
chr1	163620000	163630000	chr1	165470000	165480000	GW11
chr1	163640000	163650000	chr1	165040000	165050000	GW11
chr1	163980000	163990000	chr1	164990000	165000000	GW11
chr1	164530000	164540000	chr1	164580000	164590000	GW11
chr1	164530000	164540000	chr1	164750000	164760000	GW11
chr1	164580000	164590000	chr1	164720000	164730000	GW11
chr1	164850000	164860000	chr1	165300000	165310000	GW11
chr1	164870000	164880000	chr1	165010000	165020000	GW11
chr1	165080000	165090000	chr1	165870000	165880000	GW11
chr1	165090000	165100000	chr1	165330000	165340000	GW11
chr1	165100000	165110000	chr1	165560000	165570000	GW11
chr1	165220000	165230000	chr1	166950000	166960000	GW11
chr1	165350000	165360000	chr1	165560000	165570000	GW11
chr1	165360000	165370000	chr1	165550000	165560000	GW11
chr1	165370000	165380000	chr1	166390000	166400000	GW11
chr1	165380000	165390000	chr1	165880000	165890000	GW11
chr1	165560000	165570000	chr1	165880000	165890000	GW11
chr1	165650000	165660000	chr1	166990000	167000000	GW11
chr1	165680000	165690000	chr1	165880000	165890000	GW11
chr1	165890000	165900000	chr1	166130000	166140000	GW11
chr1	165890000	165900000	chr1	166390000	166400000	GW11
chr1	165890000	165900000	chr1	166450000	166460000	GW11
chr1	165940000	165950000	chr1	166730000	166740000	GW11
chr1	166140000	166150000	chr1	166380000	166390000	GW11
chr1	166180000	166190000	chr1	166250000	166260000	GW11
chr1	166280000	166290000	chr1	168240000	168250000	GW11
chr1	166460000	166470000	chr1	166760000	166770000	GW11
chr1	166490000	166500000	chr1	166990000	167000000	GW11
chr1	166670000	166680000	chr1	168540000	168550000	GW11
chr1	166870000	166880000	chr1	167020000	167030000	GW11
chr1	166880000	166890000	chr1	167000000	167010000	GW11
chr1	166880000	166890000	chr1	167220000	167230000	GW11
chr1	166880000	166890000	chr1	167510000	167520000	GW11
chr1	167020000	167030000	chr1	167500000	167510000	GW11
chr1	167030000	167040000	chr1	167410000	167420000	GW11
chr1	167040000	167050000	chr1	167640000	167650000	GW11
chr1	167190000	167200000	chr1	167500000	167510000	GW11
chr1	167230000	167240000	chr1	167400000	167410000	GW11
chr1	167560000	167570000	chr1	168050000	168060000	GW11
chr1	167690000	167700000	chr1	168050000	168060000	GW11
chr1	167790000	167800000	chr1	168520000	168530000	GW11
chr1	167880000	167890000	chr1	168050000	168060000	GW11
chr1	167890000	167900000	chr1	169720000	169730000	GW11
chr1	168150000	168160000	chr1	171870000	171880000	GW11
chr1	168310000	168320000	chr1	168490000	168500000	GW11
chr1	168310000	168320000	chr1	169520000	169530000	GW11
chr1	168410000	168420000	chr1	170400000	170410000	GW11
chr1	168510000	168520000	chr1	168540000	168550000	GW11
chr1	168590000	168600000	chr1	169320000	169330000	GW11
chr1	169060000	169070000	chr1	169300000	169310000	GW11
chr1	169190000	169200000	chr1	169290000	169300000	GW11
chr1	169220000	169230000	chr1	169280000	169290000	GW11
chr1	169220000	169230000	chr1	170330000	170340000	GW11
chr1	169310000	169320000	chr1	169500000	169510000	GW11
chr1	169370000	169380000	chr1	169770000	169780000	GW11
chr1	169480000	169490000	chr1	169770000	169780000	GW11
chr1	169820000	169830000	chr1	171530000	171540000	GW11
chr1	169870000	169880000	chr1	170880000	170890000	GW11
chr1	169970000	169980000	chr1	170020000	170030000	GW11
chr1	170930000	170940000	chr1	171190000	171200000	GW11
chr1	170930000	170940000	chr1	171200000	171210000	GW11
chr1	171470000	171480000	chr1	171570000	171580000	GW11
chr1	171600000	171610000	chr1	171690000	171700000	GW11
chr1	171720000	171730000	chr1	172410000	172420000	GW11
chr1	171770000	171780000	chr1	171940000	171950000	GW11
chr1	171970000	171980000	chr1	172360000	172370000	GW11
chr1	172200000	172210000	chr1	172340000	172350000	GW11
chr1	172400000	172410000	chr1	172670000	172680000	GW11
chr1	172500000	172510000	chr1	173770000	173780000	GW11
chr1	172710000	172720000	chr1	174170000	174180000	GW11
chr1	172760000	172770000	chr1	173170000	173180000	GW11
chr1	173200000	173210000	chr1	173240000	173250000	GW11
chr1	173390000	173400000	chr1	174700000	174710000	GW11
chr1	173400000	173410000	chr1	173790000	173800000	GW11
chr1	173400000	173410000	chr1	174180000	174190000	GW11
chr1	173970000	173980000	chr1	175930000	175940000	GW11
chr1	174220000	174230000	chr1	174710000	174720000	GW11
chr1	174230000	174240000	chr1	174960000	174970000	GW11
chr1	174570000	174580000	chr1	174640000	174650000	GW11
chr1	174730000	174740000	chr1	174960000	174970000	GW11
chr1	174960000	174970000	chr1	179730000	179740000	GW11
chr1	174990000	175000000	chr1	175080000	175090000	GW11
chr1	175090000	175100000	chr1	176720000	176730000	GW11
chr1	175110000	175120000	chr1	176040000	176050000	GW11
chr1	175120000	175130000	chr1	175280000	175290000	GW11
chr1	175120000	175130000	chr1	175700000	175710000	GW11
chr1	175120000	175130000	chr1	175850000	175860000	GW11
chr1	175170000	175180000	chr1	175460000	175470000	GW11
chr1	175190000	175200000	chr1	177080000	177090000	GW11
chr1	175330000	175340000	chr1	176040000	176050000	GW11
chr1	175370000	175380000	chr1	175740000	175750000	GW11
chr1	175700000	175710000	chr1	176040000	176050000	GW11
chr1	175920000	175930000	chr1	176080000	176090000	GW11
chr1	176170000	176180000	chr1	178140000	178150000	GW11
chr1	176330000	176340000	chr1	176660000	176670000	GW11
chr1	176340000	176350000	chr1	177900000	177910000	GW11
chr1	176360000	176370000	chr1	177770000	177780000	GW11
chr1	176430000	176440000	chr1	177640000	177650000	GW11
chr1	176460000	176470000	chr1	179650000	179660000	GW11
chr1	176530000	176540000	chr1	176820000	176830000	GW11
chr1	176570000	176580000	chr1	178820000	178830000	GW11
chr1	176860000	176870000	chr1	177900000	177910000	GW11
chr1	176920000	176930000	chr1	177750000	177760000	GW11
chr1	177140000	177150000	chr1	177730000	177740000	GW11
chr1	177930000	177940000	chr1	178240000	178250000	GW11
chr1	177960000	177970000	chr1	178730000	178740000	GW11
chr1	178050000	178060000	chr1	178690000	178700000	GW11
chr1	178260000	178270000	chr1	179340000	179350000	GW11
chr1	178270000	178280000	chr1	178460000	178470000	GW11
chr1	178270000	178280000	chr1	178690000	178700000	GW11
chr1	178500000	178510000	chr1	178720000	178730000	GW11
chr1	178500000	178510000	chr1	179330000	179340000	GW11
chr1	178520000	178530000	chr1	179000000	179010000	GW11
chr1	178740000	178750000	chr1	178960000	178970000	GW11
chr1	178750000	178760000	chr1	179340000	179350000	GW11
chr1	179030000	179040000	chr1	180100000	180110000	GW11
chr1	179040000	179050000	chr1	179790000	179800000	GW11
chr1	179070000	179080000	chr1	179650000	179660000	GW11
chr1	179100000	179110000	chr1	179320000	179330000	GW11
chr1	179510000	179520000	chr1	181840000	181850000	GW11
chr1	179670000	179680000	chr1	179770000	179780000	GW11
chr1	179670000	179680000	chr1	180410000	180420000	GW11
chr1	179850000	179860000	chr1	181060000	181070000	GW11
chr1	180150000	180160000	chr1	183110000	183120000	GW11
chr1	180160000	180170000	chr1	180450000	180460000	GW11
chr1	180410000	180420000	chr1	182390000	182400000	GW11
chr1	180480000	180490000	chr1	181250000	181260000	GW11
chr1	180490000	180500000	chr1	180830000	180840000	GW11
chr1	180490000	180500000	chr1	181110000	181120000	GW11
chr1	180530000	180540000	chr1	181610000	181620000	GW11
chr1	180840000	180850000	chr1	181350000	181360000	GW11
chr1	180850000	180860000	chr1	181110000	181120000	GW11
chr1	181150000	181160000	chr1	181390000	181400000	GW11
chr1	181150000	181160000	chr1	181640000	181650000	GW11
chr1	181160000	181170000	chr1	181280000	181290000	GW11
chr1	181280000	181290000	chr1	181390000	181400000	GW11
chr1	181410000	181420000	chr1	181900000	181910000	GW11
chr1	181450000	181460000	chr1	181640000	181650000	GW11
chr1	181450000	181460000	chr1	182530000	182540000	GW11
chr1	181860000	181870000	chr1	183120000	183130000	GW11
chr1	182030000	182040000	chr1	182750000	182760000	GW11
chr1	182050000	182060000	chr1	182530000	182540000	GW11
chr1	182050000	182060000	chr1	182730000	182740000	GW11
chr1	182090000	182100000	chr1	183580000	183590000	GW11
chr1	182110000	182120000	chr1	182360000	182370000	GW11
chr1	182400000	182410000	chr1	182480000	182490000	GW11
chr1	182490000	182500000	chr1	184150000	184160000	GW11
chr1	182500000	182510000	chr1	183520000	183530000	GW11
chr1	182560000	182570000	chr1	182750000	182760000	GW11
chr1	182810000	182820000	chr1	182850000	182860000	GW11
chr1	182910000	182920000	chr1	183520000	183530000	GW11
chr1	182920000	182930000	chr1	183150000	183160000	GW11
chr1	182920000	182930000	chr1	183490000	183500000	GW11
chr1	183250000	183260000	chr1	183410000	183420000	GW11
chr1	183250000	183260000	chr1	183590000	183600000	GW11
chr1	183390000	183400000	chr1	183570000	183580000	GW11
chr1	183580000	183590000	chr1	184680000	184690000	GW11
chr1	183620000	183630000	chr1	183880000	183890000	GW11
chr1	183620000	183630000	chr1	184620000	184630000	GW11
chr1	183650000	183660000	chr1	185620000	185630000	GW11
chr1	184020000	184030000	chr1	185130000	185140000	GW11
chr1	184040000	184050000	chr1	184650000	184660000	GW11
chr1	184050000	184060000	chr1	184970000	184980000	GW11
chr1	184520000	184530000	chr1	184620000	184630000	GW11
chr1	184750000	184760000	chr1	185650000	185660000	GW11
chr1	184810000	184820000	chr1	185140000	185150000	GW11
chr1	184810000	184820000	chr1	185980000	185990000	GW11
chr1	184970000	184980000	chr1	186600000	186610000	GW11
chr1	185120000	185130000	chr1	185640000	185650000	GW11
chr1	185130000	185140000	chr1	185260000	185270000	GW11
chr1	185280000	185290000	chr1	185630000	185640000	GW11
chr1	185400000	185410000	chr1	186710000	186720000	GW11
chr1	185690000	185700000	chr1	185780000	185790000	GW11
chr1	185760000	185770000	chr1	186180000	186190000	GW11
chr1	185860000	185870000	chr1	188290000	188300000	GW11
chr1	186450000	186460000	chr1	186950000	186960000	GW11
chr1	186520000	186530000	chr1	186590000	186600000	GW11
chr1	187000000	187010000	chr1	187890000	187900000	GW11
chr1	187270000	187280000	chr1	192180000	192190000	GW11
chr1	187320000	187330000	chr1	189290000	189300000	GW11
chr1	187400000	187410000	chr1	188210000	188220000	GW11
chr1	187420000	187430000	chr1	188330000	188340000	GW11
chr1	187560000	187570000	chr1	188310000	188320000	GW11
chr1	187710000	187720000	chr1	187770000	187780000	GW11
chr1	187860000	187870000	chr1	188390000	188400000	GW11
chr1	187880000	187890000	chr1	189510000	189520000	GW11
chr1	188430000	188440000	chr1	190400000	190410000	GW11
chr1	188660000	188670000	chr1	188720000	188730000	GW11
chr1	188790000	188800000	chr1	189120000	189130000	GW11
chr1	188820000	188830000	chr1	191720000	191730000	GW11
chr1	188830000	188840000	chr1	190740000	190750000	GW11
chr1	188860000	188870000	chr1	190070000	190080000	GW11
chr1	189220000	189230000	chr1	191190000	191200000	GW11
chr1	189230000	189240000	chr1	190300000	190310000	GW11
chr1	189390000	189400000	chr1	189510000	189520000	GW11
chr1	189460000	189470000	chr1	191460000	191470000	GW11
chr1	189570000	189580000	chr1	190990000	191000000	GW11
chr1	189630000	189640000	chr1	191410000	191420000	GW11
chr1	189940000	189950000	chr1	191330000	191340000	GW11
chr1	190000000	190010000	chr1	190130000	190140000	GW11
chr1	190470000	190480000	chr1	191910000	191920000	GW11
chr1	190700000	190710000	chr1	191460000	191470000	GW11
chr1	190720000	190730000	chr1	192280000	192290000	GW11
chr1	190870000	190880000	chr1	191960000	191970000	GW11
chr1	191170000	191180000	chr1	192920000	192930000	GW11
chr1	191530000	191540000	chr1	193480000	193490000	GW11
chr1	191540000	191550000	chr1	191650000	191660000	GW11
chr1	191680000	191690000	chr1	193450000	193460000	GW11
chr1	192030000	192040000	chr1	195220000	195230000	GW11
chr1	192230000	192240000	chr1	192320000	192330000	GW11
chr1	192440000	192450000	chr1	192980000	192990000	GW11
chr1	192450000	192460000	chr1	192570000	192580000	GW11
chr1	192450000	192460000	chr1	193050000	193060000	GW11
chr1	192590000	192600000	chr1	196970000	196980000	GW11
chr1	192710000	192720000	chr1	194120000	194130000	GW11
chr1	192720000	192730000	chr1	193630000	193640000	GW11
chr1	192770000	192780000	chr1	192990000	193000000	GW11
chr1	193150000	193160000	chr1	193730000	193740000	GW11
chr1	193150000	193160000	chr1	196630000	196640000	GW11
chr1	193160000	193170000	chr1	194280000	194290000	GW11
chr1	193220000	193230000	chr1	195150000	195160000	GW11
chr1	193530000	193540000	chr1	194920000	194930000	GW11
chr1	193570000	193580000	chr1	194230000	194240000	GW11
chr1	193760000	193770000	chr1	195720000	195730000	GW11
chr1	194410000	194420000	chr1	196630000	196640000	GW11
chr1	195280000	195290000	chr1	196400000	196410000	GW11
chr1	196120000	196130000	chr1	196270000	196280000	GW11
chr1	196120000	196130000	chr1	196620000	196630000	GW11
chr1	196130000	196140000	chr1	197320000	197330000	GW11
chr1	196190000	196200000	chr1	197780000	197790000	GW11
chr1	196230000	196240000	chr1	198160000	198170000	GW11
chr1	196320000	196330000	chr1	196580000	196590000	GW11
chr1	196470000	196480000	chr1	196540000	196550000	GW11
chr1	196900000	196910000	chr1	197350000	197360000	GW11
chr1	197120000	197130000	chr1	197320000	197330000	GW11
chr1	197150000	197160000	chr1	198670000	198680000	GW11
chr1	197480000	197490000	chr1	198670000	198680000	GW11
chr1	197500000	197510000	chr1	198420000	198430000	GW11
chr1	197500000	197510000	chr1	199100000	199110000	GW11
chr1	197580000	197590000	chr1	197890000	197900000	GW11
chr1	197580000	197590000	chr1	198650000	198660000	GW11
chr1	197590000	197600000	chr1	198430000	198440000	GW11
chr1	197590000	197600000	chr1	199560000	199570000	GW11
chr1	197690000	197700000	chr1	198640000	198650000	GW11
chr1	197880000	197890000	chr1	198900000	198910000	GW11
chr1	197890000	197900000	chr1	198650000	198660000	GW11
chr1	197920000	197930000	chr1	199430000	199440000	GW11
chr1	197950000	197960000	chr1	198370000	198380000	GW11
chr1	197960000	197970000	chr1	199530000	199540000	GW11
chr1	198100000	198110000	chr1	198260000	198270000	GW11
chr1	198150000	198160000	chr1	200800000	200810000	GW11
chr1	198330000	198340000	chr1	199120000	199130000	GW11
chr1	198730000	198740000	chr1	199520000	199530000	GW11
chr1	198750000	198760000	chr1	198920000	198930000	GW11
chr1	198790000	198800000	chr1	200490000	200500000	GW11
chr1	198870000	198880000	chr1	200230000	200240000	GW11
chr1	198990000	199000000	chr1	199040000	199050000	GW11
chr1	199630000	199640000	chr1	200450000	200460000	GW11
chr1	199650000	199660000	chr1	200290000	200300000	GW11
chr1	200240000	200250000	chr1	200460000	200470000	GW11
chr1	200590000	200600000	chr1	200760000	200770000	GW11
chr1	200590000	200600000	chr1	200770000	200780000	GW11
chr1	200620000	200630000	chr1	201300000	201310000	GW11
chr1	200940000	200950000	chr1	201080000	201090000	GW11
chr1	201210000	201220000	chr1	201390000	201400000	GW11
chr1	201420000	201430000	chr1	201690000	201700000	GW11
chr1	201440000	201450000	chr1	201480000	201490000	GW11
chr1	201520000	201530000	chr1	201670000	201680000	GW11
chr1	201520000	201530000	chr1	201760000	201770000	GW11
chr1	201660000	201670000	chr1	201760000	201770000	GW11
chr1	201670000	201680000	chr1	201750000	201760000	GW11
chr1	201670000	201680000	chr1	201760000	201770000	GW11
chr1	201810000	201820000	chr1	201940000	201950000	GW11
chr1	201850000	201860000	chr1	202080000	202090000	GW11
chr1	201910000	201920000	chr1	202690000	202700000	GW11
chr1	201950000	201960000	chr1	202280000	202290000	GW11
chr1	201970000	201980000	chr1	202100000	202110000	GW11
chr1	202140000	202150000	chr1	202670000	202680000	GW11
chr1	202150000	202160000	chr1	202290000	202300000	GW11
chr1	202150000	202160000	chr1	203200000	203210000	GW11
chr1	202440000	202450000	chr1	202680000	202690000	GW11
chr1	202450000	202460000	chr1	202910000	202920000	GW11
chr1	202730000	202740000	chr1	202910000	202920000	GW11
chr1	202740000	202750000	chr1	202950000	202960000	GW11
chr1	202990000	203000000	chr1	203170000	203180000	GW11
chr1	202990000	203000000	chr1	203680000	203690000	GW11
chr1	203020000	203030000	chr1	203680000	203690000	GW11
chr1	203180000	203190000	chr1	205120000	205130000	GW11
chr1	203230000	203240000	chr1	203450000	203460000	GW11
chr1	203240000	203250000	chr1	203300000	203310000	GW11
chr1	203300000	203310000	chr1	203450000	203460000	GW11
chr1	203470000	203480000	chr1	203590000	203600000	GW11
chr1	203470000	203480000	chr1	203670000	203680000	GW11
chr1	203820000	203830000	chr1	204330000	204340000	GW11
chr1	203830000	203840000	chr1	204100000	204110000	GW11
chr1	204130000	204140000	chr1	204160000	204170000	GW11
chr1	204130000	204140000	chr1	204170000	204180000	GW11
chr1	204130000	204140000	chr1	204470000	204480000	GW11
chr1	204160000	204170000	chr1	205500000	205510000	GW11
chr1	204180000	204190000	chr1	204330000	204340000	GW11
chr1	204390000	204400000	chr1	204470000	204480000	GW11
chr1	204490000	204500000	chr1	205060000	205070000	GW11
chr1	204510000	204520000	chr1	205140000	205150000	GW11
chr1	204530000	204540000	chr1	204770000	204780000	GW11
chr1	204530000	204540000	chr1	204910000	204920000	GW11
chr1	204600000	204610000	chr1	205600000	205610000	GW11
chr1	204790000	204800000	chr1	205030000	205040000	GW11
chr1	204800000	204810000	chr1	204910000	204920000	GW11
chr1	204940000	204950000	chr1	205030000	205040000	GW11
chr1	204960000	204970000	chr1	205220000	205230000	GW11
chr1	205140000	205150000	chr1	205200000	205210000	GW11
chr1	205240000	205250000	chr1	205290000	205300000	GW11
chr1	205280000	205290000	chr1	205440000	205450000	GW11
chr1	205380000	205390000	chr1	207160000	207170000	GW11
chr1	205500000	205510000	chr1	205600000	205610000	GW11
chr1	205510000	205520000	chr1	205610000	205620000	GW11
chr1	205550000	205560000	chr1	206610000	206620000	GW11
chr1	205750000	205760000	chr1	205890000	205900000	GW11
chr1	205750000	205760000	chr1	206230000	206240000	GW11
chr1	205850000	205860000	chr1	207750000	207760000	GW11
chr1	205860000	205870000	chr1	206320000	206330000	GW11
chr1	205870000	205880000	chr1	206240000	206250000	GW11
chr1	205890000	205900000	chr1	207830000	207840000	GW11
chr1	206210000	206220000	chr1	207800000	207810000	GW11
chr1	206230000	206240000	chr1	206320000	206330000	GW11
chr1	206580000	206590000	chr1	206620000	206630000	GW11
chr1	206640000	206650000	chr1	206770000	206780000	GW11
chr1	206640000	206650000	chr1	207160000	207170000	GW11
chr1	206650000	206660000	chr1	207090000	207100000	GW11
chr1	206780000	206790000	chr1	207090000	207100000	GW11
chr1	206900000	206910000	chr1	207080000	207090000	GW11
chr1	206930000	206940000	chr1	207620000	207630000	GW11
chr1	207260000	207270000	chr1	207650000	207660000	GW11
chr1	207580000	207590000	chr1	209170000	209180000	GW11
chr1	207760000	207770000	chr1	207850000	207860000	GW11
chr1	207780000	207790000	chr1	209190000	209200000	GW11
chr1	207940000	207950000	chr1	209880000	209890000	GW11
chr1	208060000	208070000	chr1	208130000	208140000	GW11
chr1	208190000	208200000	chr1	208410000	208420000	GW11
chr1	208190000	208200000	chr1	209530000	209540000	GW11
chr1	208410000	208420000	chr1	209370000	209380000	GW11
chr1	208450000	208460000	chr1	208700000	208710000	GW11
chr1	208530000	208540000	chr1	210360000	210370000	GW11
chr1	208820000	208830000	chr1	209370000	209380000	GW11
chr1	208850000	208860000	chr1	209720000	209730000	GW11
chr1	209230000	209240000	chr1	209390000	209400000	GW11
chr1	209410000	209420000	chr1	209640000	209650000	GW11
chr1	209510000	209520000	chr1	209730000	209740000	GW11
chr1	209600000	209610000	chr1	211370000	211380000	GW11
chr1	209740000	209750000	chr1	209860000	209870000	GW11
chr1	209750000	209760000	chr1	209860000	209870000	GW11
chr1	209980000	209990000	chr1	210470000	210480000	GW11
chr1	209980000	209990000	chr1	211280000	211290000	GW11
chr1	210030000	210040000	chr1	210150000	210160000	GW11
chr1	210030000	210040000	chr1	210470000	210480000	GW11
chr1	210210000	210220000	chr1	211290000	211300000	GW11
chr1	210310000	210320000	chr1	210560000	210570000	GW11
chr1	210320000	210330000	chr1	210480000	210490000	GW11
chr1	210610000	210620000	chr1	211690000	211700000	GW11
chr1	210620000	210630000	chr1	210750000	210760000	GW11
chr1	210620000	210630000	chr1	211300000	211310000	GW11
chr1	210640000	210650000	chr1	211090000	211100000	GW11
chr1	210740000	210750000	chr1	211680000	211690000	GW11
chr1	210750000	210760000	chr1	211300000	211310000	GW11
chr1	210880000	210890000	chr1	211960000	211970000	GW11
chr1	211750000	211760000	chr1	211820000	211830000	GW11
chr1	211850000	211860000	chr1	212210000	212220000	GW11
chr1	211850000	211860000	chr1	212460000	212470000	GW11
chr1	211850000	211860000	chr1	212640000	212650000	GW11
chr1	212200000	212210000	chr1	213160000	213170000	GW11
chr1	212210000	212220000	chr1	212470000	212480000	GW11
chr1	212240000	212250000	chr1	212620000	212630000	GW11
chr1	212630000	212640000	chr1	213160000	213170000	GW11
chr1	212650000	212660000	chr1	212950000	212960000	GW11
chr1	212970000	212980000	chr1	213170000	213180000	GW11
chr1	213280000	213290000	chr1	213410000	213420000	GW11
chr1	213280000	213290000	chr1	214680000	214690000	GW11
chr1	213290000	213300000	chr1	214300000	214310000	GW11
chr1	213390000	213400000	chr1	213820000	213830000	GW11
chr1	213410000	213420000	chr1	214500000	214510000	GW11
chr1	213420000	213430000	chr1	214290000	214300000	GW11
chr1	213530000	213540000	chr1	214290000	214300000	GW11
chr1	213540000	213550000	chr1	214780000	214790000	GW11
chr1	213590000	213600000	chr1	215290000	215300000	GW11
chr1	213730000	213740000	chr1	214280000	214290000	GW11
chr1	214160000	214170000	chr1	214280000	214290000	GW11
chr1	214180000	214190000	chr1	214470000	214480000	GW11
chr1	214380000	214390000	chr1	214490000	214500000	GW11
chr1	214390000	214400000	chr1	214800000	214810000	GW11
chr1	214500000	214510000	chr1	214750000	214760000	GW11
chr1	214500000	214510000	chr1	215700000	215710000	GW11
chr1	214780000	214790000	chr1	216690000	216700000	GW11
chr1	214790000	214800000	chr1	215690000	215700000	GW11
chr1	214830000	214840000	chr1	215320000	215330000	GW11
chr1	214830000	214840000	chr1	215690000	215700000	GW11
chr1	215450000	215460000	chr1	215560000	215570000	GW11
chr1	215880000	215890000	chr1	216040000	216050000	GW11
chr1	215880000	215890000	chr1	217830000	217840000	GW11
chr1	215920000	215930000	chr1	217430000	217440000	GW11
chr1	216160000	216170000	chr1	216900000	216910000	GW11
chr1	216170000	216180000	chr1	216390000	216400000	GW11
chr1	216170000	216180000	chr1	218120000	218130000	GW11
chr1	216390000	216400000	chr1	218340000	218350000	GW11
chr1	216440000	216450000	chr1	217930000	217940000	GW11
chr1	216480000	216490000	chr1	216650000	216660000	GW11
chr1	216730000	216740000	chr1	216910000	216920000	GW11
chr1	216850000	216860000	chr1	218090000	218100000	GW11
chr1	216920000	216930000	chr1	217250000	217260000	GW11
chr1	216920000	216930000	chr1	217810000	217820000	GW11
chr1	216920000	216930000	chr1	218340000	218350000	GW11
chr1	216980000	216990000	chr1	217560000	217570000	GW11
chr1	217310000	217320000	chr1	218340000	218350000	GW11
chr1	217350000	217360000	chr1	218610000	218620000	GW11
chr1	217770000	217780000	chr1	218250000	218260000	GW11
chr1	217780000	217790000	chr1	219950000	219960000	GW11
chr1	217800000	217810000	chr1	218320000	218330000	GW11
chr1	217990000	218000000	chr1	218280000	218290000	GW11
chr1	218480000	218490000	chr1	219840000	219850000	GW11
chr1	218490000	218500000	chr1	219990000	220000000	GW11
chr1	218490000	218500000	chr1	220310000	220320000	GW11
chr1	218510000	218520000	chr1	219240000	219250000	GW11
chr1	218510000	218520000	chr1	219350000	219360000	GW11
chr1	218640000	218650000	chr1	219740000	219750000	GW11
chr1	218840000	218850000	chr1	219850000	219860000	GW11
chr1	219580000	219590000	chr1	219820000	219830000	GW11
chr1	219830000	219840000	chr1	219980000	219990000	GW11
chr1	220160000	220170000	chr1	220310000	220320000	GW11
chr1	220220000	220230000	chr1	220250000	220260000	GW11
chr1	220290000	220300000	chr1	220930000	220940000	GW11
chr1	220360000	220370000	chr1	220710000	220720000	GW11
chr1	220360000	220370000	chr1	221300000	221310000	GW11
chr1	220380000	220390000	chr1	220950000	220960000	GW11
chr1	220470000	220480000	chr1	220710000	220720000	GW11
chr1	220500000	220510000	chr1	221600000	221610000	GW11
chr1	220640000	220650000	chr1	222490000	222500000	GW11
chr1	220740000	220750000	chr1	222700000	222710000	GW11
chr1	220830000	220840000	chr1	220950000	220960000	GW11
chr1	221040000	221050000	chr1	221380000	221390000	GW11
chr1	221040000	221050000	chr1	221600000	221610000	GW11
chr1	221040000	221050000	chr1	222750000	222760000	GW11
chr1	221260000	221270000	chr1	221950000	221960000	GW11
chr1	221640000	221650000	chr1	224040000	224050000	GW11
chr1	221650000	221660000	chr1	222590000	222600000	GW11
chr1	221670000	221680000	chr1	222340000	222350000	GW11
chr1	221820000	221830000	chr1	221870000	221880000	GW11
chr1	222140000	222150000	chr1	224930000	224940000	GW11
chr1	222150000	222160000	chr1	222200000	222210000	GW11
chr1	222260000	222270000	chr1	222840000	222850000	GW11
chr1	222370000	222380000	chr1	222490000	222500000	GW11
chr1	222590000	222600000	chr1	223850000	223860000	GW11
chr1	222600000	222610000	chr1	224290000	224300000	GW11
chr1	222750000	222760000	chr1	223580000	223590000	GW11
chr1	222760000	222770000	chr1	222810000	222820000	GW11
chr1	222760000	222770000	chr1	224030000	224040000	GW11
chr1	222850000	222860000	chr1	224550000	224560000	GW11
chr1	222900000	222910000	chr1	223870000	223880000	GW11
chr1	222960000	222970000	chr1	223260000	223270000	GW11
chr1	223300000	223310000	chr1	223860000	223870000	GW11
chr1	223480000	223490000	chr1	225190000	225200000	GW11
chr1	223620000	223630000	chr1	225540000	225550000	GW11
chr1	223670000	223680000	chr1	224040000	224050000	GW11
chr1	223700000	223710000	chr1	224280000	224290000	GW11
chr1	223850000	223860000	chr1	224260000	224270000	GW11
chr1	223870000	223880000	chr1	224240000	224250000	GW11
chr1	223890000	223900000	chr1	224500000	224510000	GW11
chr1	223950000	223960000	chr1	224070000	224080000	GW11
chr1	223990000	224000000	chr1	225190000	225200000	GW11
chr1	224000000	224010000	chr1	224500000	224510000	GW11
chr1	224010000	224020000	chr1	224610000	224620000	GW11
chr1	224040000	224050000	chr1	225480000	225490000	GW11
chr1	224300000	224310000	chr1	224520000	224530000	GW11
chr1	224310000	224320000	chr1	225340000	225350000	GW11
chr1	224690000	224700000	chr1	225050000	225060000	GW11
chr1	224700000	224710000	chr1	225040000	225050000	GW11
chr1	224710000	224720000	chr1	226110000	226120000	GW11
chr1	224790000	224800000	chr1	226490000	226500000	GW11
chr1	225060000	225070000	chr1	226130000	226140000	GW11
chr1	225300000	225310000	chr1	225390000	225400000	GW11
chr1	225660000	225670000	chr1	226160000	226170000	GW11
chr1	225830000	225840000	chr1	227290000	227300000	GW11
chr1	225840000	225850000	chr1	225970000	225980000	GW11
chr1	225990000	226000000	chr1	226120000	226130000	GW11
chr1	226240000	226250000	chr1	230950000	230960000	GW11
chr1	226290000	226300000	chr1	226740000	226750000	GW11
chr1	226310000	226320000	chr1	226540000	226550000	GW11
chr1	226820000	226830000	chr1	227590000	227600000	GW11
chr1	226830000	226840000	chr1	227010000	227020000	GW11
chr1	227110000	227120000	chr1	227720000	227730000	GW11
chr1	227320000	227330000	chr1	227410000	227420000	GW11
chr1	227590000	227600000	chr1	229280000	229290000	GW11
chr1	227760000	227770000	chr1	227830000	227840000	GW11
chr1	227890000	227900000	chr1	231300000	231310000	GW11
chr1	227950000	227960000	chr1	228130000	228140000	GW11
chr1	228090000	228100000	chr1	228660000	228670000	GW11
chr1	228100000	228110000	chr1	228840000	228850000	GW11
chr1	228320000	228330000	chr1	228650000	228660000	GW11
chr1	228800000	228810000	chr1	229630000	229640000	GW11
chr1	229390000	229400000	chr1	229620000	229630000	GW11
chr1	229400000	229410000	chr1	229470000	229480000	GW11
chr1	229420000	229430000	chr1	230810000	230820000	GW11
chr1	229780000	229790000	chr1	230430000	230440000	GW11
chr1	229790000	229800000	chr1	230200000	230210000	GW11
chr1	229790000	229800000	chr1	230440000	230450000	GW11
chr1	230200000	230210000	chr1	230400000	230410000	GW11
chr1	230770000	230780000	chr1	231050000	231060000	GW11
chr1	230780000	230790000	chr1	231340000	231350000	GW11
chr1	230830000	230840000	chr1	231700000	231710000	GW11
chr1	230930000	230940000	chr1	231340000	231350000	GW11
chr1	231120000	231130000	chr1	231370000	231380000	GW11
chr1	231210000	231220000	chr1	231720000	231730000	GW11
chr1	231490000	231500000	chr1	231720000	231730000	GW11
chr1	231860000	231870000	chr1	233360000	233370000	GW11
chr1	232000000	232010000	chr1	233370000	233380000	GW11
chr1	232190000	232200000	chr1	233860000	233870000	GW11
chr1	232200000	232210000	chr1	232460000	232470000	GW11
chr1	232440000	232450000	chr1	234410000	234420000	GW11
chr1	232770000	232780000	chr1	233350000	233360000	GW11
chr1	232790000	232800000	chr1	232920000	232930000	GW11
chr1	232940000	232950000	chr1	234540000	234550000	GW11
chr1	233540000	233550000	chr1	233970000	233980000	GW11
chr1	233560000	233570000	chr1	234200000	234210000	GW11
chr1	233560000	233570000	chr1	234510000	234520000	GW11
chr1	233770000	233780000	chr1	236160000	236170000	GW11
chr1	234030000	234040000	chr1	234140000	234150000	GW11
chr1	234250000	234260000	chr1	234430000	234440000	GW11
chr1	234270000	234280000	chr1	235340000	235350000	GW11
chr1	234270000	234280000	chr1	235550000	235560000	GW11
chr1	234290000	234300000	chr1	234600000	234610000	GW11
chr1	234470000	234480000	chr1	234550000	234560000	GW11
chr1	234570000	234580000	chr1	235590000	235600000	GW11
chr1	234630000	234640000	chr1	234740000	234750000	GW11
chr1	234630000	234640000	chr1	234850000	234860000	GW11
chr1	234630000	234640000	chr1	235240000	235250000	GW11
chr1	234740000	234750000	chr1	234850000	234860000	GW11
chr1	234880000	234890000	chr1	235150000	235160000	GW11
chr1	235060000	235070000	chr1	235090000	235100000	GW11
chr1	235310000	235320000	chr1	235570000	235580000	GW11
chr1	235340000	235350000	chr1	235540000	235550000	GW11
chr1	235670000	235680000	chr1	235940000	235950000	GW11
chr1	235840000	235850000	chr1	236130000	236140000	GW11
chr1	236020000	236030000	chr1	236130000	236140000	GW11
chr1	236030000	236040000	chr1	236150000	236160000	GW11
chr1	236270000	236280000	chr1	236630000	236640000	GW11
chr1	236280000	236290000	chr1	236950000	236960000	GW11
chr1	236310000	236320000	chr1	237730000	237740000	GW11
chr1	236790000	236800000	chr1	236980000	236990000	GW11
chr1	236800000	236810000	chr1	237710000	237720000	GW11
chr1	236870000	236880000	chr1	239440000	239450000	GW11
chr1	236920000	236930000	chr1	237540000	237550000	GW11
chr1	236920000	236930000	chr1	237720000	237730000	GW11
chr1	237090000	237100000	chr1	237730000	237740000	GW11
chr1	237400000	237410000	chr1	237500000	237510000	GW11
chr1	237570000	237580000	chr1	237630000	237640000	GW11
chr1	237860000	237870000	chr1	239840000	239850000	GW11
chr1	237980000	237990000	chr1	239110000	239120000	GW11
chr1	238390000	238400000	chr1	239140000	239150000	GW11
chr1	238400000	238410000	chr1	238660000	238670000	GW11
chr1	238640000	238650000	chr1	238810000	238820000	GW11
chr1	238700000	238710000	chr1	238800000	238810000	GW11
chr1	239130000	239140000	chr1	240060000	240070000	GW11
chr1	239200000	239210000	chr1	241100000	241110000	GW11
chr1	239400000	239410000	chr1	243000000	243010000	GW11
chr1	239550000	239560000	chr1	240060000	240070000	GW11
chr1	239650000	239660000	chr1	240060000	240070000	GW11
chr1	239780000	239790000	chr1	239880000	239890000	GW11
chr1	239780000	239790000	chr1	240620000	240630000	GW11
chr1	240180000	240190000	chr1	240310000	240320000	GW11
chr1	240180000	240190000	chr1	241100000	241110000	GW11
chr1	240220000	240230000	chr1	240810000	240820000	GW11
chr1	240230000	240240000	chr1	241620000	241630000	GW11
chr1	240350000	240360000	chr1	241660000	241670000	GW11
chr1	240470000	240480000	chr1	241660000	241670000	GW11
chr1	240610000	240620000	chr1	241690000	241700000	GW11
chr1	240720000	240730000	chr1	243070000	243080000	GW11
chr1	240900000	240910000	chr1	241660000	241670000	GW11
chr1	241050000	241060000	chr1	241670000	241680000	GW11
chr1	241480000	241490000	chr1	243380000	243390000	GW11
chr1	241500000	241510000	chr1	241600000	241610000	GW11
chr1	241530000	241540000	chr1	242960000	242970000	GW11
chr1	241690000	241700000	chr1	241990000	242000000	GW11
chr1	241750000	241760000	chr1	243470000	243480000	GW11
chr1	241780000	241790000	chr1	242010000	242020000	GW11
chr1	241870000	241880000	chr1	242950000	242960000	GW11
chr1	241920000	241930000	chr1	243420000	243430000	GW11
chr1	242180000	242190000	chr1	242620000	242630000	GW11
chr1	242590000	242600000	chr1	244430000	244440000	GW11
chr1	242620000	242630000	chr1	243480000	243490000	GW11
chr1	242620000	242630000	chr1	243780000	243790000	GW11
chr1	242640000	242650000	chr1	244470000	244480000	GW11
chr1	243020000	243030000	chr1	243120000	243130000	GW11
chr1	243280000	243290000	chr1	243440000	243450000	GW11
chr1	243340000	243350000	chr1	243400000	243410000	GW11
chr1	243390000	243400000	chr1	244190000	244200000	GW11
chr1	243500000	243510000	chr1	244430000	244440000	GW11
chr1	243530000	243540000	chr1	243910000	243920000	GW11
chr1	243550000	243560000	chr1	244210000	244220000	GW11
chr1	243630000	243640000	chr1	244210000	244220000	GW11
chr1	243850000	243860000	chr1	244210000	244220000	GW11
chr1	244220000	244230000	chr1	244430000	244440000	GW11
chr1	244510000	244520000	chr1	248280000	248290000	GW11
chr1	244760000	244770000	chr1	244950000	244960000	GW11
chr1	244760000	244770000	chr1	245200000	245210000	GW11
chr1	244760000	244770000	chr1	246590000	246600000	GW11
chr1	244960000	244970000	chr1	246600000	246610000	GW11
chr1	245020000	245030000	chr1	245130000	245140000	GW11
chr1	245310000	245320000	chr1	246160000	246170000	GW11
chr1	245310000	245320000	chr1	246410000	246420000	GW11
chr1	245310000	245320000	chr1	246600000	246610000	GW11
chr1	245320000	245330000	chr1	246930000	246940000	GW11
chr1	245680000	245690000	chr1	246620000	246630000	GW11
chr1	246170000	246180000	chr1	246610000	246620000	GW11
chr1	246180000	246190000	chr1	246430000	246440000	GW11
chr1	246410000	246420000	chr1	246570000	246580000	GW11
chr1	246650000	246660000	chr1	246880000	246890000	GW11
chr1	247000000	247010000	chr1	247060000	247070000	GW11
chr1	247100000	247110000	chr1	248020000	248030000	GW11
chr1	247100000	247110000	chr1	249110000	249120000	GW11
chr1	247150000	247160000	chr1	248490000	248500000	GW11
chr1	247200000	247210000	chr1	247320000	247330000	GW11
chr1	247270000	247280000	chr1	249110000	249120000	GW11
chr1	247380000	247390000	chr1	248870000	248880000	GW11
chr1	247420000	247430000	chr1	247950000	247960000	GW11
chr1	247680000	247690000	chr1	247740000	247750000	GW11
chr1	247730000	247740000	chr1	248100000	248110000	GW11
chr1	247730000	247740000	chr1	248460000	248470000	GW11
chr1	247890000	247900000	chr1	248490000	248500000	GW11
chr1	247990000	248000000	chr1	248860000	248870000	GW11
chr1	248020000	248030000	chr1	249090000	249100000	GW11
chr1	248090000	248100000	chr1	249090000	249100000	GW11
chr1	248170000	248180000	chr1	248270000	248280000	GW11
chr1	248190000	248200000	chr1	248570000	248580000	GW11
chr1	248280000	248290000	chr1	248310000	248320000	GW11
chr1	248460000	248470000	chr1	248490000	248500000	GW11
chr1	248520000	248530000	chr1	248580000	248590000	GW11
chr1	248790000	248800000	chr1	248870000	248880000	GW11
chr1	248840000	248850000	chr1	248870000	248880000	GW11
chr1	249140000	249150000	chr1	249210000	249220000	GW11
chr10	170000	180000	chr10	380000	390000	GW11
chr10	550000	560000	chr10	830000	840000	GW11
chr10	560000	570000	chr10	710000	720000	GW11
chr10	980000	990000	chr10	1080000	1090000	GW11
chr10	1010000	1020000	chr10	1080000	1090000	GW11
chr10	1120000	1130000	chr10	2960000	2970000	GW11
chr10	1140000	1150000	chr10	1560000	1570000	GW11
chr10	1140000	1150000	chr10	1790000	1800000	GW11
chr10	1150000	1160000	chr10	1400000	1410000	GW11
chr10	1390000	1400000	chr10	1740000	1750000	GW11
chr10	1400000	1410000	chr10	3060000	3070000	GW11
chr10	1570000	1580000	chr10	3360000	3370000	GW11
chr10	1580000	1590000	chr10	3610000	3620000	GW11
chr10	1760000	1770000	chr10	3030000	3040000	GW11
chr10	1890000	1900000	chr10	4540000	4550000	GW11
chr10	2080000	2090000	chr10	5330000	5340000	GW11
chr10	2390000	2400000	chr10	2740000	2750000	GW11
chr10	2440000	2450000	chr10	2540000	2550000	GW11
chr10	2970000	2980000	chr10	3080000	3090000	GW11
chr10	3120000	3130000	chr10	3200000	3210000	GW11
chr10	3230000	3240000	chr10	4810000	4820000	GW11
chr10	3270000	3280000	chr10	4700000	4710000	GW11
chr10	3280000	3290000	chr10	3820000	3830000	GW11
chr10	3390000	3400000	chr10	3420000	3430000	GW11
chr10	3580000	3590000	chr10	5860000	5870000	GW11
chr10	3750000	3760000	chr10	5610000	5620000	GW11
chr10	4100000	4110000	chr10	5350000	5360000	GW11
chr10	4720000	4730000	chr10	4790000	4800000	GW11
chr10	4860000	4870000	chr10	5930000	5940000	GW11
chr10	4880000	4890000	chr10	5470000	5480000	GW11
chr10	4880000	4890000	chr10	5650000	5660000	GW11
chr10	4900000	4910000	chr10	5330000	5340000	GW11
chr10	4920000	4930000	chr10	8690000	8700000	GW11
chr10	4980000	4990000	chr10	6490000	6500000	GW11
chr10	5090000	5100000	chr10	8010000	8020000	GW11
chr10	5130000	5140000	chr10	5330000	5340000	GW11
chr10	5340000	5350000	chr10	8240000	8250000	GW11
chr10	5480000	5490000	chr10	5660000	5670000	GW11
chr10	5490000	5500000	chr10	5890000	5900000	GW11
chr10	5750000	5760000	chr10	5880000	5890000	GW11
chr10	5880000	5890000	chr10	6910000	6920000	GW11
chr10	6050000	6060000	chr10	7400000	7410000	GW11
chr10	6150000	6160000	chr10	6440000	6450000	GW11
chr10	6450000	6460000	chr10	6720000	6730000	GW11
chr10	6470000	6480000	chr10	7430000	7440000	GW11
chr10	7030000	7040000	chr10	7100000	7110000	GW11
chr10	7210000	7220000	chr10	9150000	9160000	GW11
chr10	7310000	7320000	chr10	8020000	8030000	GW11
chr10	7330000	7340000	chr10	9190000	9200000	GW11
chr10	7560000	7570000	chr10	9340000	9350000	GW11
chr10	7570000	7580000	chr10	7720000	7730000	GW11
chr10	7910000	7920000	chr10	8910000	8920000	GW11
chr10	7910000	7920000	chr10	9330000	9340000	GW11
chr10	7930000	7940000	chr10	8060000	8070000	GW11
chr10	7930000	7940000	chr10	8430000	8440000	GW11
chr10	8090000	8100000	chr10	9250000	9260000	GW11
chr10	8100000	8110000	chr10	8520000	8530000	GW11
chr10	9100000	9110000	chr10	9210000	9220000	GW11
chr10	9370000	9380000	chr10	11300000	11310000	GW11
chr10	9380000	9390000	chr10	10710000	10720000	GW11
chr10	9380000	9390000	chr10	11050000	11060000	GW11
chr10	9380000	9390000	chr10	11440000	11450000	GW11
chr10	9400000	9410000	chr10	11180000	11190000	GW11
chr10	9430000	9440000	chr10	9610000	9620000	GW11
chr10	9520000	9530000	chr10	9910000	9920000	GW11
chr10	9560000	9570000	chr10	9630000	9640000	GW11
chr10	9590000	9600000	chr10	11480000	11490000	GW11
chr10	9630000	9640000	chr10	11310000	11320000	GW11
chr10	9640000	9650000	chr10	11070000	11080000	GW11
chr10	9650000	9660000	chr10	10230000	10240000	GW11
chr10	9650000	9660000	chr10	11290000	11300000	GW11
chr10	9680000	9690000	chr10	9840000	9850000	GW11
chr10	9830000	9840000	chr10	10160000	10170000	GW11
chr10	9920000	9930000	chr10	10240000	10250000	GW11
chr10	10230000	10240000	chr10	10520000	10530000	GW11
chr10	10390000	10400000	chr10	11330000	11340000	GW11
chr10	10470000	10480000	chr10	10770000	10780000	GW11
chr10	10950000	10960000	chr10	11030000	11040000	GW11
chr10	11060000	11070000	chr10	11310000	11320000	GW11
chr10	11080000	11090000	chr10	11200000	11210000	GW11
chr10	11120000	11130000	chr10	11490000	11500000	GW11
chr10	11190000	11200000	chr10	11790000	11800000	GW11
chr10	11330000	11340000	chr10	11480000	11490000	GW11
chr10	11560000	11570000	chr10	11780000	11790000	GW11
chr10	11590000	11600000	chr10	12010000	12020000	GW11
chr10	11620000	11630000	chr10	12980000	12990000	GW11
chr10	11820000	11830000	chr10	12020000	12030000	GW11
chr10	12180000	12190000	chr10	12220000	12230000	GW11
chr10	12220000	12230000	chr10	13310000	13320000	GW11
chr10	12250000	12260000	chr10	13120000	13130000	GW11
chr10	12280000	12290000	chr10	12750000	12760000	GW11
chr10	12300000	12310000	chr10	12940000	12950000	GW11
chr10	12620000	12630000	chr10	13790000	13800000	GW11
chr10	12750000	12760000	chr10	12940000	12950000	GW11
chr10	12750000	12760000	chr10	13130000	13140000	GW11
chr10	12840000	12850000	chr10	14410000	14420000	GW11
chr10	13150000	13160000	chr10	13360000	13370000	GW11
chr10	13190000	13200000	chr10	13590000	13600000	GW11
chr10	13380000	13390000	chr10	13570000	13580000	GW11
chr10	13410000	13420000	chr10	13810000	13820000	GW11
chr10	13650000	13660000	chr10	14170000	14180000	GW11
chr10	13650000	13660000	chr10	15140000	15150000	GW11
chr10	13690000	13700000	chr10	13820000	13830000	GW11
chr10	13820000	13830000	chr10	14520000	14530000	GW11
chr10	13820000	13830000	chr10	14530000	14540000	GW11
chr10	13830000	13840000	chr10	14130000	14140000	GW11
chr10	13840000	13850000	chr10	13950000	13960000	GW11
chr10	13840000	13850000	chr10	15170000	15180000	GW11
chr10	14220000	14230000	chr10	14490000	14500000	GW11
chr10	14530000	14540000	chr10	15140000	15150000	GW11
chr10	14540000	14550000	chr10	14860000	14870000	GW11
chr10	14540000	14550000	chr10	15120000	15130000	GW11
chr10	14640000	14650000	chr10	14850000	14860000	GW11
chr10	14800000	14810000	chr10	18260000	18270000	GW11
chr10	14920000	14930000	chr10	15360000	15370000	GW11
chr10	14970000	14980000	chr10	15150000	15160000	GW11
chr10	15190000	15200000	chr10	15390000	15400000	GW11
chr10	15200000	15210000	chr10	16620000	16630000	GW11
chr10	15250000	15260000	chr10	15410000	15420000	GW11
chr10	15460000	15470000	chr10	15790000	15800000	GW11
chr10	15460000	15470000	chr10	16850000	16860000	GW11
chr10	15470000	15480000	chr10	17390000	17400000	GW11
chr10	15480000	15490000	chr10	15860000	15870000	GW11
chr10	15880000	15890000	chr10	17250000	17260000	GW11
chr10	15940000	15950000	chr10	16820000	16830000	GW11
chr10	15950000	15960000	chr10	16590000	16600000	GW11
chr10	16290000	16300000	chr10	18260000	18270000	GW11
chr10	16600000	16610000	chr10	16800000	16810000	GW11
chr10	16870000	16880000	chr10	18510000	18520000	GW11
chr10	16870000	16880000	chr10	18920000	18930000	GW11
chr10	16880000	16890000	chr10	17280000	17290000	GW11
chr10	16880000	16890000	chr10	17470000	17480000	GW11
chr10	16910000	16920000	chr10	17270000	17280000	GW11
chr10	17280000	17290000	chr10	17470000	17480000	GW11
chr10	17330000	17340000	chr10	17500000	17510000	GW11
chr10	17330000	17340000	chr10	18520000	18530000	GW11
chr10	17360000	17370000	chr10	18320000	18330000	GW11
chr10	17570000	17580000	chr10	18300000	18310000	GW11
chr10	17600000	17610000	chr10	17750000	17760000	GW11
chr10	17640000	17650000	chr10	18500000	18510000	GW11
chr10	17680000	17690000	chr10	21830000	21840000	GW11
chr10	17700000	17710000	chr10	18800000	18810000	GW11
chr10	17720000	17730000	chr10	18930000	18940000	GW11
chr10	17740000	17750000	chr10	19620000	19630000	GW11
chr10	18240000	18250000	chr10	18480000	18490000	GW11
chr10	18270000	18280000	chr10	18320000	18330000	GW11
chr10	18400000	18410000	chr10	18710000	18720000	GW11
chr10	18410000	18420000	chr10	18910000	18920000	GW11
chr10	19090000	19100000	chr10	21080000	21090000	GW11
chr10	19580000	19590000	chr10	22790000	22800000	GW11
chr10	19680000	19690000	chr10	20050000	20060000	GW11
chr10	19690000	19700000	chr10	21040000	21050000	GW11
chr10	19750000	19760000	chr10	21660000	21670000	GW11
chr10	19900000	19910000	chr10	21010000	21020000	GW11
chr10	20090000	20100000	chr10	21040000	21050000	GW11
chr10	20110000	20120000	chr10	20720000	20730000	GW11
chr10	20430000	20440000	chr10	21620000	21630000	GW11
chr10	20500000	20510000	chr10	22090000	22100000	GW11
chr10	20620000	20630000	chr10	20720000	20730000	GW11
chr10	20620000	20630000	chr10	22500000	22510000	GW11
chr10	20720000	20730000	chr10	20840000	20850000	GW11
chr10	21150000	21160000	chr10	21550000	21560000	GW11
chr10	21160000	21170000	chr10	22850000	22860000	GW11
chr10	21270000	21280000	chr10	21760000	21770000	GW11
chr10	21330000	21340000	chr10	23270000	23280000	GW11
chr10	21360000	21370000	chr10	21560000	21570000	GW11
chr10	21370000	21380000	chr10	23280000	23290000	GW11
chr10	21390000	21400000	chr10	21780000	21790000	GW11
chr10	21400000	21410000	chr10	22770000	22780000	GW11
chr10	21710000	21720000	chr10	23270000	23280000	GW11
chr10	21780000	21790000	chr10	23270000	23280000	GW11
chr10	21790000	21800000	chr10	22530000	22540000	GW11
chr10	21800000	21810000	chr10	22210000	22220000	GW11
chr10	21810000	21820000	chr10	22020000	22030000	GW11
chr10	21810000	21820000	chr10	22620000	22630000	GW11
chr10	22020000	22030000	chr10	22520000	22530000	GW11
chr10	22030000	22040000	chr10	22260000	22270000	GW11
chr10	22080000	22090000	chr10	23870000	23880000	GW11
chr10	22260000	22270000	chr10	23330000	23340000	GW11
chr10	22300000	22310000	chr10	22520000	22530000	GW11
chr10	22330000	22340000	chr10	24140000	24150000	GW11
chr10	22350000	22360000	chr10	23790000	23800000	GW11
chr10	22620000	22630000	chr10	22760000	22770000	GW11
chr10	22630000	22640000	chr10	23270000	23280000	GW11
chr10	22640000	22650000	chr10	22850000	22860000	GW11
chr10	22690000	22700000	chr10	23000000	23010000	GW11
chr10	22690000	22700000	chr10	24350000	24360000	GW11
chr10	22800000	22810000	chr10	24660000	24670000	GW11
chr10	22820000	22830000	chr10	23590000	23600000	GW11
chr10	22860000	22870000	chr10	23270000	23280000	GW11
chr10	22910000	22920000	chr10	24030000	24040000	GW11
chr10	22980000	22990000	chr10	23230000	23240000	GW11
chr10	23000000	23010000	chr10	23520000	23530000	GW11
chr10	23260000	23270000	chr10	23350000	23360000	GW11
chr10	23430000	23440000	chr10	24830000	24840000	GW11
chr10	23440000	23450000	chr10	23990000	24000000	GW11
chr10	23450000	23460000	chr10	23570000	23580000	GW11
chr10	23590000	23600000	chr10	23800000	23810000	GW11
chr10	23590000	23600000	chr10	23990000	24000000	GW11
chr10	23590000	23600000	chr10	24800000	24810000	GW11
chr10	23590000	23600000	chr10	24830000	24840000	GW11
chr10	23800000	23810000	chr10	24800000	24810000	GW11
chr10	23870000	23880000	chr10	25840000	25850000	GW11
chr10	24000000	24010000	chr10	24790000	24800000	GW11
chr10	24150000	24160000	chr10	24810000	24820000	GW11
chr10	24280000	24290000	chr10	24480000	24490000	GW11
chr10	24280000	24290000	chr10	24650000	24660000	GW11
chr10	24280000	24290000	chr10	24810000	24820000	GW11
chr10	24530000	24540000	chr10	24640000	24650000	GW11
chr10	24640000	24650000	chr10	24800000	24810000	GW11
chr10	24890000	24900000	chr10	27340000	27350000	GW11
chr10	24900000	24910000	chr10	26560000	26570000	GW11
chr10	24930000	24940000	chr10	25500000	25510000	GW11
chr10	24950000	24960000	chr10	26820000	26830000	GW11
chr10	24990000	25000000	chr10	25280000	25290000	GW11
chr10	25370000	25380000	chr10	25510000	25520000	GW11
chr10	25430000	25440000	chr10	25840000	25850000	GW11
chr10	25710000	25720000	chr10	27570000	27580000	GW11
chr10	25800000	25810000	chr10	29350000	29360000	GW11
chr10	25990000	26000000	chr10	26840000	26850000	GW11
chr10	26010000	26020000	chr10	27160000	27170000	GW11
chr10	26020000	26030000	chr10	27210000	27220000	GW11
chr10	26040000	26050000	chr10	26830000	26840000	GW11
chr10	26050000	26060000	chr10	26540000	26550000	GW11
chr10	26170000	26180000	chr10	26510000	26520000	GW11
chr10	26170000	26180000	chr10	26840000	26850000	GW11
chr10	26550000	26560000	chr10	26620000	26630000	GW11
chr10	26620000	26630000	chr10	26840000	26850000	GW11
chr10	26990000	27000000	chr10	27400000	27410000	GW11
chr10	27010000	27020000	chr10	27160000	27170000	GW11
chr10	27020000	27030000	chr10	27640000	27650000	GW11
chr10	27180000	27190000	chr10	29610000	29620000	GW11
chr10	27370000	27380000	chr10	28540000	28550000	GW11
chr10	27380000	27390000	chr10	27490000	27500000	GW11
chr10	27490000	27500000	chr10	28840000	28850000	GW11
chr10	27690000	27700000	chr10	27940000	27950000	GW11
chr10	27730000	27740000	chr10	28530000	28540000	GW11
chr10	27780000	27790000	chr10	28640000	28650000	GW11
chr10	27840000	27850000	chr10	28460000	28470000	GW11
chr10	27850000	27860000	chr10	28530000	28540000	GW11
chr10	28010000	28020000	chr10	28460000	28470000	GW11
chr10	28030000	28040000	chr10	28660000	28670000	GW11
chr10	28330000	28340000	chr10	28420000	28430000	GW11
chr10	28540000	28550000	chr10	28660000	28670000	GW11
chr10	28830000	28840000	chr10	28880000	28890000	GW11
chr10	28940000	28950000	chr10	29400000	29410000	GW11
chr10	28950000	28960000	chr10	29280000	29290000	GW11
chr10	28950000	28960000	chr10	29580000	29590000	GW11
chr10	28950000	28960000	chr10	29590000	29600000	GW11
chr10	28960000	28970000	chr10	30160000	30170000	GW11
chr10	29680000	29690000	chr10	30300000	30310000	GW11
chr10	29680000	29690000	chr10	33200000	33210000	GW11
chr10	29810000	29820000	chr10	30020000	30030000	GW11
chr10	30270000	30280000	chr10	32120000	32130000	GW11
chr10	30280000	30290000	chr10	30530000	30540000	GW11
chr10	30280000	30290000	chr10	30820000	30830000	GW11
chr10	30620000	30630000	chr10	32600000	32610000	GW11
chr10	30670000	30680000	chr10	32040000	32050000	GW11
chr10	30680000	30690000	chr10	30870000	30880000	GW11
chr10	30690000	30700000	chr10	35120000	35130000	GW11
chr10	31010000	31020000	chr10	32300000	32310000	GW11
chr10	31070000	31080000	chr10	31600000	31610000	GW11
chr10	31090000	31100000	chr10	31300000	31310000	GW11
chr10	31240000	31250000	chr10	32410000	32420000	GW11
chr10	31360000	31370000	chr10	32090000	32100000	GW11
chr10	31610000	31620000	chr10	32050000	32060000	GW11
chr10	31660000	31670000	chr10	32070000	32080000	GW11
[truncated: 117,952 more rows]

## Sheet: V1 chromatin loops
chromosome1	start1	end1	chromosome2	start2	end2	stage
chr1	1150000	1160000	chr1	1760000	1770000	GW11
chr1	1190000	1200000	chr1	1480000	1490000	GW11
chr1	1480000	1490000	chr1	1500000	1510000	GW11
chr1	1550000	1560000	chr1	2130000	2140000	GW11
chr1	1880000	1890000	chr1	2300000	2310000	GW11
chr1	1890000	1900000	chr1	1970000	1980000	GW11
chr1	2110000	2120000	chr1	2310000	2320000	GW11
chr1	2140000	2150000	chr1	3340000	3350000	GW11
chr1	2380000	2390000	chr1	3330000	3340000	GW11
chr1	2570000	2580000	chr1	3700000	3710000	GW11
chr1	2790000	2800000	chr1	2920000	2930000	GW11
chr1	3030000	3040000	chr1	3190000	3200000	GW11
chr1	3250000	3260000	chr1	3320000	3330000	GW11
chr1	3400000	3410000	chr1	3530000	3540000	GW11
chr1	3410000	3420000	chr1	3520000	3530000	GW11
chr1	3790000	3800000	chr1	5370000	5380000	GW11
chr1	3790000	3800000	chr1	5700000	5710000	GW11
chr1	3800000	3810000	chr1	6000000	6010000	GW11
chr1	3990000	4000000	chr1	4070000	4080000	GW11
chr1	4070000	4080000	chr1	5210000	5220000	GW11
chr1	4190000	4200000	chr1	4520000	4530000	GW11
chr1	4260000	4270000	chr1	4570000	4580000	GW11
chr1	4360000	4370000	chr1	5140000	5150000	GW11
chr1	4700000	4710000	chr1	5170000	5180000	GW11
chr1	4970000	4980000	chr1	5390000	5400000	GW11
chr1	5060000	5070000	chr1	5440000	5450000	GW11
chr1	5230000	5240000	chr1	6790000	6800000	GW11
chr1	5410000	5420000	chr1	5510000	5520000	GW11
chr1	5570000	5580000	chr1	5970000	5980000	GW11
chr1	6070000	6080000	chr1	6300000	6310000	GW11
chr1	6300000	6310000	chr1	6480000	6490000	GW11
chr1	6510000	6520000	chr1	6700000	6710000	GW11
chr1	6780000	6790000	chr1	7700000	7710000	GW11
chr1	6840000	6850000	chr1	7130000	7140000	GW11
chr1	6850000	6860000	chr1	7270000	7280000	GW11
chr1	7530000	7540000	chr1	7560000	7570000	GW11
chr1	7720000	7730000	chr1	7810000	7820000	GW11
chr1	7720000	7730000	chr1	7950000	7960000	GW11
chr1	7820000	7830000	chr1	8900000	8910000	GW11
chr1	7830000	7840000	chr1	7950000	7960000	GW11
chr1	7860000	7870000	chr1	8580000	8590000	GW11
chr1	8030000	8040000	chr1	8780000	8790000	GW11
chr1	8040000	8050000	chr1	8910000	8920000	GW11
chr1	8050000	8060000	chr1	8780000	8790000	GW11
chr1	8080000	8090000	chr1	8370000	8380000	GW11
chr1	8080000	8090000	chr1	8380000	8390000	GW11
chr1	8400000	8410000	chr1	9590000	9600000	GW11
chr1	8430000	8440000	chr1	8870000	8880000	GW11
chr1	8610000	8620000	chr1	8780000	8790000	GW11
chr1	8620000	8630000	chr1	8900000	8910000	GW11
chr1	8800000	8810000	chr1	8910000	8920000	GW11
chr1	8970000	8980000	chr1	9040000	9050000	GW11
chr1	8970000	8980000	chr1	9160000	9170000	GW11
chr1	8980000	8990000	chr1	9520000	9530000	GW11
chr1	9160000	9170000	chr1	9280000	9290000	GW11
chr1	9170000	9180000	chr1	9260000	9270000	GW11
chr1	9320000	9330000	chr1	9550000	9560000	GW11
chr1	9330000	9340000	chr1	9510000	9520000	GW11
chr1	9580000	9590000	chr1	10450000	10460000	GW11
chr1	9650000	9660000	chr1	9920000	9930000	GW11
chr1	9660000	9670000	chr1	9750000	9760000	GW11
chr1	9790000	9800000	chr1	10500000	10510000	GW11
chr1	10010000	10020000	chr1	10450000	10460000	GW11
chr1	10040000	10050000	chr1	10070000	10080000	GW11
chr1	10270000	10280000	chr1	10340000	10350000	GW11
chr1	10340000	10350000	chr1	10470000	10480000	GW11
chr1	10490000	10500000	chr1	10550000	10560000	GW11
chr1	10580000	10590000	chr1	10940000	10950000	GW11
chr1	10590000	10600000	chr1	11000000	11010000	GW11
chr1	10720000	10730000	chr1	10860000	10870000	GW11
chr1	11100000	11110000	chr1	11690000	11700000	GW11
chr1	11100000	11110000	chr1	11710000	11720000	GW11
chr1	11150000	11160000	chr1	11290000	11300000	GW11
chr1	11250000	11260000	chr1	12750000	12760000	GW11
chr1	11300000	11310000	chr1	11700000	11710000	GW11
chr1	11370000	11380000	chr1	11540000	11550000	GW11
chr1	11530000	11540000	chr1	11690000	11700000	GW11
chr1	11550000	11560000	chr1	11700000	11710000	GW11
chr1	11700000	11710000	chr1	11800000	11810000	GW11
chr1	11720000	11730000	chr1	11800000	11810000	GW11
chr1	11820000	11830000	chr1	11850000	11860000	GW11
chr1	11890000	11900000	chr1	11960000	11970000	GW11
chr1	11970000	11980000	chr1	12060000	12070000	GW11
chr1	12180000	12190000	chr1	12270000	12280000	GW11
chr1	12190000	12200000	chr1	12260000	12270000	GW11
chr1	12370000	12380000	chr1	12710000	12720000	GW11
chr1	12380000	12390000	chr1	12670000	12680000	GW11
chr1	12600000	12610000	chr1	12710000	12720000	GW11
chr1	12770000	12780000	chr1	12870000	12880000	GW11
chr1	12780000	12790000	chr1	12790000	12800000	GW11
chr1	13960000	13970000	chr1	15430000	15440000	GW11
chr1	13990000	14000000	chr1	14260000	14270000	GW11
chr1	14270000	14280000	chr1	15380000	15390000	GW11
chr1	14280000	14290000	chr1	14430000	14440000	GW11
chr1	14460000	14470000	chr1	15350000	15360000	GW11
chr1	14750000	14760000	chr1	15590000	15600000	GW11
chr1	14950000	14960000	chr1	15230000	15240000	GW11
chr1	14960000	14970000	chr1	15050000	15060000	GW11
chr1	15100000	15110000	chr1	15350000	15360000	GW11
chr1	15230000	15240000	chr1	15350000	15360000	GW11
chr1	15460000	15470000	chr1	15600000	15610000	GW11
chr1	15490000	15500000	chr1	15800000	15810000	GW11
chr1	15650000	15660000	chr1	15750000	15760000	GW11
chr1	16100000	16110000	chr1	16360000	16370000	GW11
chr1	16130000	16140000	chr1	16610000	16620000	GW11
chr1	16360000	16370000	chr1	16380000	16390000	GW11
chr1	16400000	16410000	chr1	16510000	16520000	GW11
chr1	16400000	16410000	chr1	16680000	16690000	GW11
chr1	16540000	16550000	chr1	16680000	16690000	GW11
chr1	16570000	16580000	chr1	16690000	16700000	GW11
chr1	16720000	16730000	chr1	16820000	16830000	GW11
chr1	17270000	17280000	chr1	17340000	17350000	GW11
chr1	17440000	17450000	chr1	17560000	17570000	GW11
chr1	17450000	17460000	chr1	17660000	17670000	GW11
chr1	17570000	17580000	chr1	17640000	17650000	GW11
chr1	17680000	17690000	chr1	19360000	19370000	GW11
chr1	17830000	17840000	chr1	17930000	17940000	GW11
chr1	17950000	17960000	chr1	19140000	19150000	GW11
chr1	17980000	17990000	chr1	18400000	18410000	GW11
chr1	17980000	17990000	chr1	18900000	18910000	GW11
chr1	18140000	18150000	chr1	19950000	19960000	GW11
chr1	18250000	18260000	chr1	18420000	18430000	GW11
chr1	18250000	18260000	chr1	18900000	18910000	GW11
chr1	18300000	18310000	chr1	19370000	19380000	GW11
chr1	18440000	18450000	chr1	18550000	18560000	GW11
chr1	18920000	18930000	chr1	19140000	19150000	GW11
chr1	18930000	18940000	chr1	19390000	19400000	GW11
chr1	19200000	19210000	chr1	19410000	19420000	GW11
chr1	19590000	19600000	chr1	19660000	19670000	GW11
chr1	19660000	19670000	chr1	19970000	19980000	GW11
chr1	19680000	19690000	chr1	20900000	20910000	GW11
chr1	20220000	20230000	chr1	21510000	21520000	GW11
chr1	20240000	20250000	chr1	20810000	20820000	GW11
chr1	20240000	20250000	chr1	20820000	20830000	GW11
chr1	20250000	20260000	chr1	20470000	20480000	GW11
chr1	20330000	20340000	chr1	21940000	21950000	GW11
chr1	20500000	20510000	chr1	20820000	20830000	GW11
chr1	20530000	20540000	chr1	20690000	20700000	GW11
chr1	20540000	20550000	chr1	21670000	21680000	GW11
chr1	20690000	20700000	chr1	20810000	20820000	GW11
chr1	20840000	20850000	chr1	20960000	20970000	GW11
chr1	20840000	20850000	chr1	21520000	21530000	GW11
chr1	21010000	21020000	chr1	21520000	21530000	GW11
chr1	21040000	21050000	chr1	22300000	22310000	GW11
chr1	21310000	21320000	chr1	21500000	21510000	GW11
chr1	21570000	21580000	chr1	21800000	21810000	GW11
chr1	21580000	21590000	chr1	21690000	21700000	GW11
chr1	21580000	21590000	chr1	21990000	22000000	GW11
chr1	21670000	21680000	chr1	22280000	22290000	GW11
chr1	21670000	21680000	chr1	22320000	22330000	GW11
chr1	21860000	21870000	chr1	21980000	21990000	GW11
chr1	21980000	21990000	chr1	22280000	22290000	GW11
chr1	22200000	22210000	chr1	22230000	22240000	GW11
chr1	22300000	22310000	chr1	22330000	22340000	GW11
chr1	22440000	22450000	chr1	22940000	22950000	GW11
chr1	22460000	22470000	chr1	22730000	22740000	GW11
chr1	22630000	22640000	chr1	22700000	22710000	GW11
chr1	22740000	22750000	chr1	22970000	22980000	GW11
chr1	23030000	23040000	chr1	23180000	23190000	GW11
chr1	23300000	23310000	chr1	23500000	23510000	GW11
chr1	23420000	23430000	chr1	23510000	23520000	GW11
chr1	23530000	23540000	chr1	23590000	23600000	GW11
chr1	23610000	23620000	chr1	23980000	23990000	GW11
chr1	23610000	23620000	chr1	24790000	24800000	GW11
chr1	23870000	23880000	chr1	23960000	23970000	GW11
chr1	24020000	24030000	chr1	24060000	24070000	GW11
chr1	24120000	24130000	chr1	24280000	24290000	GW11
chr1	24220000	24230000	chr1	24700000	24710000	GW11
chr1	24260000	24270000	chr1	25800000	25810000	GW11
chr1	24470000	24480000	chr1	24520000	24530000	GW11
chr1	24520000	24530000	chr1	24710000	24720000	GW11
chr1	25000000	25010000	chr1	25870000	25880000	GW11
chr1	25010000	25020000	chr1	25150000	25160000	GW11
chr1	25660000	25670000	chr1	25770000	25780000	GW11
chr1	25920000	25930000	chr1	26120000	26130000	GW11
chr1	25940000	25950000	chr1	26120000	26130000	GW11
chr1	26220000	26230000	chr1	26320000	26330000	GW11
chr1	26380000	26390000	chr1	26500000	26510000	GW11
chr1	26400000	26410000	chr1	28950000	28960000	GW11
chr1	26540000	26550000	chr1	27170000	27180000	GW11
chr1	26920000	26930000	chr1	27110000	27120000	GW11
chr1	27130000	27140000	chr1	27200000	27210000	GW11
chr1	27370000	27380000	chr1	27420000	27430000	GW11
chr1	27370000	27380000	chr1	27610000	27620000	GW11
chr1	27430000	27440000	chr1	27600000	27610000	GW11
chr1	27620000	27630000	chr1	27720000	27730000	GW11
chr1	27630000	27640000	chr1	27720000	27730000	GW11
chr1	27720000	27730000	chr1	27930000	27940000	GW11
chr1	27850000	27860000	chr1	27920000	27930000	GW11
chr1	28150000	28160000	chr1	29720000	29730000	GW11
chr1	28160000	28170000	chr1	28310000	28320000	GW11
chr1	28180000	28190000	chr1	28530000	28540000	GW11
chr1	28350000	28360000	chr1	29400000	29410000	GW11
chr1	28410000	28420000	chr1	28900000	28910000	GW11
chr1	28950000	28960000	chr1	29050000	29060000	GW11
chr1	29110000	29120000	chr1	29200000	29210000	GW11
chr1	29200000	29210000	chr1	29530000	29540000	GW11
chr1	29370000	29380000	chr1	29530000	29540000	GW11
chr1	29500000	29510000	chr1	31400000	31410000	GW11
chr1	29560000	29570000	chr1	30580000	30590000	GW11
chr1	29560000	29570000	chr1	30850000	30860000	GW11
chr1	29560000	29570000	chr1	31180000	31190000	GW11
chr1	29690000	29700000	chr1	31030000	31040000	GW11
chr1	29710000	29720000	chr1	31030000	31040000	GW11
chr1	29800000	29810000	chr1	31550000	31560000	GW11
chr1	30260000	30270000	chr1	30580000	30590000	GW11
chr1	30260000	30270000	chr1	30850000	30860000	GW11
chr1	30620000	30630000	chr1	30680000	30690000	GW11
chr1	30810000	30820000	chr1	31350000	31360000	GW11
chr1	31030000	31040000	chr1	31130000	31140000	GW11
chr1	31270000	31280000	chr1	31380000	31390000	GW11
chr1	31460000	31470000	chr1	31530000	31540000	GW11
chr1	31560000	31570000	chr1	32500000	32510000	GW11
chr1	31650000	31660000	chr1	31800000	31810000	GW11
chr1	31700000	31710000	chr1	32800000	32810000	GW11
chr1	31740000	31750000	chr1	33040000	33050000	GW11
chr1	31860000	31870000	chr1	32010000	32020000	GW11
chr1	32030000	32040000	chr1	32430000	32440000	GW11
chr1	32110000	32120000	chr1	32430000	32440000	GW11
chr1	32120000	32130000	chr1	32250000	32260000	GW11
chr1	32260000	32270000	chr1	32420000	32430000	GW11
chr1	32560000	32570000	chr1	32630000	32640000	GW11
chr1	32680000	32690000	chr1	32780000	32790000	GW11
chr1	32890000	32900000	chr1	33230000	33240000	GW11
chr1	33040000	33050000	chr1	34970000	34980000	GW11
chr1	33280000	33290000	chr1	33500000	33510000	GW11
chr1	33360000	33370000	chr1	33910000	33920000	GW11
chr1	33370000	33380000	chr1	35310000	35320000	GW11
chr1	33390000	33400000	chr1	33550000	33560000	GW11
chr1	33570000	33580000	chr1	33920000	33930000	GW11
chr1	33590000	33600000	chr1	33830000	33840000	GW11
chr1	33600000	33610000	chr1	34080000	34090000	GW11
chr1	33660000	33670000	chr1	35490000	35500000	GW11
chr1	33670000	33680000	chr1	34590000	34600000	GW11
chr1	33770000	33780000	chr1	33910000	33920000	GW11
chr1	33810000	33820000	chr1	34050000	34060000	GW11
chr1	34100000	34110000	chr1	34620000	34630000	GW11
chr1	34100000	34110000	chr1	35060000	35070000	GW11
chr1	34410000	34420000	chr1	36160000	36170000	GW11
chr1	34500000	34510000	chr1	34610000	34620000	GW11
chr1	34960000	34970000	chr1	35180000	35190000	GW11
chr1	35360000	35370000	chr1	35430000	35440000	GW11
chr1	35530000	35540000	chr1	35860000	35870000	GW11
chr1	35720000	35730000	chr1	36000000	36010000	GW11
chr1	35920000	35930000	chr1	36010000	36020000	GW11
chr1	36010000	36020000	chr1	36440000	36450000	GW11
chr1	36030000	36040000	chr1	36180000	36190000	GW11
chr1	36030000	36040000	chr1	36190000	36200000	GW11
chr1	36390000	36400000	chr1	36540000	36550000	GW11
chr1	36610000	36620000	chr1	36750000	36760000	GW11
chr1	36610000	36620000	chr1	36890000	36900000	GW11
chr1	36640000	36650000	chr1	36750000	36760000	GW11
chr1	36760000	36770000	chr1	36880000	36890000	GW11
chr1	36820000	36830000	chr1	37230000	37240000	GW11
chr1	36930000	36940000	chr1	38320000	38330000	GW11
chr1	36980000	36990000	chr1	38140000	38150000	GW11
chr1	37010000	37020000	chr1	37500000	37510000	GW11
chr1	37060000	37070000	chr1	37880000	37890000	GW11
chr1	37170000	37180000	chr1	37500000	37510000	GW11
chr1	37170000	37180000	chr1	37890000	37900000	GW11
chr1	37380000	37390000	chr1	37480000	37490000	GW11
chr1	37770000	37780000	chr1	37890000	37900000	GW11
chr1	37920000	37930000	chr1	38140000	38150000	GW11
chr1	38010000	38020000	chr1	39320000	39330000	GW11
chr1	38030000	38040000	chr1	39110000	39120000	GW11
chr1	38060000	38070000	chr1	38150000	38160000	GW11
chr1	38490000	38500000	chr1	39300000	39310000	GW11
chr1	38510000	38520000	chr1	39060000	39070000	GW11
chr1	39060000	39070000	chr1	39280000	39290000	GW11
chr1	39320000	39330000	chr1	39510000	39520000	GW11
chr1	39560000	39570000	chr1	39650000	39660000	GW11
chr1	39760000	39770000	chr1	40020000	40030000	GW11
chr1	39780000	39790000	chr1	39930000	39940000	GW11
chr1	40070000	40080000	chr1	40180000	40190000	GW11
chr1	40280000	40290000	chr1	40430000	40440000	GW11
chr1	40550000	40560000	chr1	40800000	40810000	GW11
chr1	40600000	40610000	chr1	40870000	40880000	GW11
chr1	40610000	40620000	chr1	40800000	40810000	GW11
chr1	40620000	40630000	chr1	40800000	40810000	GW11
chr1	40720000	40730000	chr1	40890000	40900000	GW11
chr1	40780000	40790000	chr1	41850000	41860000	GW11
chr1	41070000	41080000	chr1	41310000	41320000	GW11
chr1	41070000	41080000	chr1	41400000	41410000	GW11
chr1	41280000	41290000	chr1	41430000	41440000	GW11
chr1	41290000	41300000	chr1	41940000	41950000	GW11
chr1	41470000	41480000	chr1	41630000	41640000	GW11
chr1	41640000	41650000	chr1	43540000	43550000	GW11
chr1	41680000	41690000	chr1	42410000	42420000	GW11
chr1	41740000	41750000	chr1	41880000	41890000	GW11
chr1	41790000	41800000	chr1	43230000	43240000	GW11
chr1	41820000	41830000	chr1	41980000	41990000	GW11
chr1	42040000	42050000	chr1	42630000	42640000	GW11
chr1	42070000	42080000	chr1	42300000	42310000	GW11
chr1	42100000	42110000	chr1	43580000	43590000	GW11
chr1	42810000	42820000	chr1	43140000	43150000	GW11
chr1	43040000	43050000	chr1	43530000	43540000	GW11
chr1	43260000	43270000	chr1	43360000	43370000	GW11
chr1	43380000	43390000	chr1	43530000	43540000	GW11
chr1	43630000	43640000	chr1	44370000	44380000	GW11
chr1	43690000	43700000	chr1	43870000	43880000	GW11
chr1	43990000	44000000	chr1	44510000	44520000	GW11
chr1	44000000	44010000	chr1	44160000	44170000	GW11
chr1	44220000	44230000	chr1	44400000	44410000	GW11
chr1	44220000	44230000	chr1	44540000	44550000	GW11
chr1	44230000	44240000	chr1	44400000	44410000	GW11
chr1	44440000	44450000	chr1	44490000	44500000	GW11
chr1	44460000	44470000	chr1	44500000	44510000	GW11
chr1	44680000	44690000	chr1	45110000	45120000	GW11
chr1	44740000	44750000	chr1	46020000	46030000	GW11
chr1	44860000	44870000	chr1	45080000	45090000	GW11
chr1	44870000	44880000	chr1	45730000	45740000	GW11
chr1	45070000	45080000	chr1	45110000	45120000	GW11
chr1	45170000	45180000	chr1	45780000	45790000	GW11
chr1	45280000	45290000	chr1	45770000	45780000	GW11
chr1	45300000	45310000	chr1	45460000	45470000	GW11
chr1	45470000	45480000	chr1	45960000	45970000	GW11
chr1	45480000	45490000	chr1	45760000	45770000	GW11
chr1	45480000	45490000	chr1	46030000	46040000	GW11
chr1	45810000	45820000	chr1	45950000	45960000	GW11
chr1	45810000	45820000	chr1	46040000	46050000	GW11
chr1	45970000	45980000	chr1	46030000	46040000	GW11
chr1	45970000	45980000	chr1	46040000	46050000	GW11
chr1	46500000	46510000	chr1	46640000	46650000	GW11
chr1	46910000	46920000	chr1	46990000	47000000	GW11
chr1	46910000	46920000	chr1	47190000	47200000	GW11
chr1	47220000	47230000	chr1	47450000	47460000	GW11
chr1	47230000	47240000	chr1	49530000	49540000	GW11
chr1	47400000	47410000	chr1	47600000	47610000	GW11
chr1	47650000	47660000	chr1	47720000	47730000	GW11
chr1	47690000	47700000	chr1	47900000	47910000	GW11
chr1	47700000	47710000	chr1	51440000	51450000	GW11
chr1	47890000	47900000	chr1	48180000	48190000	GW11
chr1	47890000	47900000	chr1	48660000	48670000	GW11
chr1	48050000	48060000	chr1	48490000	48500000	GW11
chr1	48180000	48190000	chr1	48940000	48950000	GW11
chr1	48210000	48220000	chr1	48650000	48660000	GW11
chr1	48410000	48420000	chr1	48540000	48550000	GW11
chr1	48450000	48460000	chr1	48520000	48530000	GW11
chr1	48570000	48580000	chr1	48650000	48660000	GW11
chr1	48580000	48590000	chr1	50750000	50760000	GW11
chr1	48620000	48630000	chr1	50250000	50260000	GW11
chr1	48900000	48910000	chr1	50810000	50820000	GW11
chr1	49010000	49020000	chr1	49350000	49360000	GW11
chr1	49030000	49040000	chr1	49160000	49170000	GW11
chr1	49040000	49050000	chr1	50520000	50530000	GW11
chr1	49160000	49170000	chr1	50100000	50110000	GW11
chr1	49330000	49340000	chr1	49470000	49480000	GW11
chr1	49360000	49370000	chr1	50770000	50780000	GW11
chr1	49470000	49480000	chr1	50770000	50780000	GW11
chr1	49860000	49870000	chr1	51790000	51800000	GW11
chr1	49980000	49990000	chr1	50780000	50790000	GW11
chr1	50190000	50200000	chr1	50430000	50440000	GW11
chr1	50460000	50470000	chr1	51240000	51250000	GW11
chr1	50540000	50550000	chr1	50770000	50780000	GW11
chr1	50570000	50580000	chr1	50890000	50900000	GW11
chr1	50850000	50860000	chr1	51660000	51670000	GW11
chr1	50880000	50890000	chr1	51170000	51180000	GW11
chr1	50880000	50890000	chr1	51430000	51440000	GW11
chr1	50890000	50900000	chr1	51160000	51170000	GW11
chr1	51040000	51050000	chr1	51160000	51170000	GW11
chr1	51240000	51250000	chr1	51650000	51660000	GW11
chr1	51250000	51260000	chr1	52230000	52240000	GW11
chr1	51250000	51260000	chr1	52410000	52420000	GW11
chr1	51260000	51270000	chr1	51450000	51460000	GW11
chr1	52040000	52050000	chr1	52460000	52470000	GW11
chr1	52350000	52360000	chr1	52470000	52480000	GW11
chr1	52360000	52370000	chr1	53650000	53660000	GW11
chr1	52590000	52600000	chr1	52820000	52830000	GW11
chr1	52870000	52880000	chr1	53110000	53120000	GW11
chr1	52880000	52890000	chr1	53640000	53650000	GW11
chr1	53170000	53180000	chr1	53640000	53650000	GW11
chr1	53270000	53280000	chr1	53470000	53480000	GW11
chr1	53740000	53750000	chr1	53860000	53870000	GW11
chr1	53920000	53930000	chr1	55240000	55250000	GW11
chr1	53930000	53940000	chr1	54220000	54230000	GW11
chr1	53960000	53970000	chr1	54170000	54180000	GW11
chr1	54230000	54240000	chr1	54280000	54290000	GW11
chr1	54320000	54330000	chr1	54410000	54420000	GW11
chr1	54320000	54330000	chr1	54510000	54520000	GW11
chr1	54520000	54530000	chr1	54970000	54980000	GW11
chr1	54560000	54570000	chr1	55260000	55270000	GW11
chr1	54580000	54590000	chr1	54710000	54720000	GW11
chr1	54580000	54590000	chr1	54870000	54880000	GW11
chr1	54660000	54670000	chr1	54710000	54720000	GW11
chr1	54750000	54760000	chr1	54840000	54850000	GW11
chr1	54870000	54880000	chr1	54950000	54960000	GW11
chr1	54990000	55000000	chr1	55290000	55300000	GW11
chr1	55170000	55180000	chr1	55280000	55290000	GW11
chr1	55400000	55410000	chr1	55470000	55480000	GW11
chr1	55410000	55420000	chr1	55740000	55750000	GW11
chr1	55560000	55570000	chr1	55620000	55630000	GW11
chr1	55590000	55600000	chr1	56190000	56200000	GW11
chr1	55600000	55610000	chr1	55740000	55750000	GW11
chr1	55600000	55610000	chr1	57050000	57060000	GW11
chr1	55620000	55630000	chr1	55920000	55930000	GW11
chr1	55740000	55750000	chr1	57050000	57060000	GW11
chr1	55840000	55850000	chr1	57040000	57050000	GW11
chr1	55940000	55950000	chr1	57040000	57050000	GW11
chr1	56130000	56140000	chr1	56170000	56180000	GW11
chr1	56910000	56920000	chr1	57020000	57030000	GW11
chr1	57290000	57300000	chr1	59020000	59030000	GW11
chr1	57300000	57310000	chr1	58620000	58630000	GW11
chr1	57530000	57540000	chr1	57880000	57890000	GW11
chr1	57900000	57910000	chr1	58690000	58700000	GW11
chr1	57930000	57940000	chr1	58530000	58540000	GW11
chr1	58520000	58530000	chr1	58910000	58920000	GW11
chr1	58740000	58750000	chr1	58990000	59000000	GW11
chr1	59200000	59210000	chr1	60220000	60230000	GW11
chr1	59210000	59220000	chr1	60160000	60170000	GW11
chr1	59380000	59390000	chr1	59580000	59590000	GW11
chr1	59430000	59440000	chr1	61110000	61120000	GW11
chr1	59770000	59780000	chr1	60140000	60150000	GW11
chr1	59800000	59810000	chr1	59830000	59840000	GW11
chr1	59830000	59840000	chr1	62160000	62170000	GW11
chr1	60110000	60120000	chr1	60160000	60170000	GW11
chr1	60330000	60340000	chr1	60410000	60420000	GW11
chr1	60340000	60350000	chr1	60410000	60420000	GW11
chr1	60410000	60420000	chr1	62290000	62300000	GW11
chr1	60430000	60440000	chr1	60690000	60700000	GW11
chr1	60440000	60450000	chr1	61330000	61340000	GW11
chr1	60600000	60610000	chr1	61490000	61500000	GW11
chr1	60630000	60640000	chr1	62300000	62310000	GW11
chr1	60690000	60700000	chr1	60950000	60960000	GW11
chr1	60690000	60700000	chr1	62300000	62310000	GW11
chr1	60710000	60720000	chr1	61310000	61320000	GW11
chr1	60720000	60730000	chr1	62100000	62110000	GW11
chr1	60750000	60760000	chr1	61480000	61490000	GW11
chr1	60780000	60790000	chr1	60800000	60810000	GW11
chr1	60800000	60810000	chr1	60920000	60930000	GW11
chr1	60880000	60890000	chr1	62710000	62720000	GW11
chr1	61050000	61060000	chr1	62300000	62310000	GW11
chr1	61260000	61270000	chr1	62310000	62320000	GW11
chr1	61290000	61300000	chr1	62320000	62330000	GW11
chr1	61310000	61320000	chr1	61920000	61930000	GW11
chr1	61330000	61340000	chr1	61540000	61550000	GW11
chr1	61330000	61340000	chr1	62100000	62110000	GW11
chr1	61460000	61470000	chr1	62320000	62330000	GW11
chr1	61480000	61490000	chr1	62310000	62320000	GW11
chr1	61510000	61520000	chr1	62100000	62110000	GW11
chr1	61520000	61530000	chr1	61920000	61930000	GW11
chr1	61560000	61570000	chr1	61730000	61740000	GW11
chr1	62380000	62390000	chr1	62530000	62540000	GW11
chr1	62640000	62650000	chr1	62870000	62880000	GW11
chr1	62640000	62650000	chr1	63200000	63210000	GW11
chr1	62990000	63000000	chr1	63210000	63220000	GW11
chr1	63270000	63280000	chr1	63970000	63980000	GW11
chr1	63310000	63320000	chr1	63900000	63910000	GW11
chr1	63660000	63670000	chr1	63810000	63820000	GW11
chr1	63720000	63730000	chr1	65690000	65700000	GW11
chr1	64070000	64080000	chr1	64600000	64610000	GW11
chr1	64080000	64090000	chr1	64700000	64710000	GW11
chr1	64090000	64100000	chr1	65280000	65290000	GW11
chr1	64150000	64160000	chr1	64600000	64610000	GW11
chr1	64510000	64520000	chr1	65110000	65120000	GW11
chr1	64730000	64740000	chr1	65290000	65300000	GW11
chr1	64740000	64750000	chr1	65130000	65140000	GW11
chr1	64930000	64940000	chr1	65130000	65140000	GW11
chr1	64930000	64940000	chr1	65290000	65300000	GW11
chr1	64960000	64970000	chr1	66540000	66550000	GW11
chr1	65150000	65160000	chr1	65280000	65290000	GW11
chr1	65160000	65170000	chr1	66150000	66160000	GW11
chr1	65190000	65200000	chr1	65700000	65710000	GW11
chr1	65520000	65530000	chr1	65670000	65680000	GW11
chr1	65530000	65540000	chr1	66150000	66160000	GW11
chr1	65690000	65700000	chr1	66130000	66140000	GW11
chr1	65850000	65860000	chr1	66150000	66160000	GW11
chr1	66000000	66010000	chr1	67310000	67320000	GW11
chr1	66310000	66320000	chr1	67640000	67650000	GW11
chr1	66410000	66420000	chr1	66910000	66920000	GW11
chr1	66420000	66430000	chr1	66700000	66710000	GW11
chr1	66420000	66430000	chr1	67200000	67210000	GW11
chr1	66700000	66710000	chr1	66900000	66910000	GW11
chr1	66710000	66720000	chr1	66910000	66920000	GW11
chr1	66730000	66740000	chr1	67170000	67180000	GW11
chr1	67000000	67010000	chr1	67120000	67130000	GW11
chr1	67140000	67150000	chr1	67180000	67190000	GW11
chr1	67220000	67230000	chr1	67610000	67620000	GW11
chr1	67240000	67250000	chr1	67940000	67950000	GW11
chr1	67240000	67250000	chr1	70110000	70120000	GW11
chr1	67700000	67710000	chr1	67960000	67970000	GW11
chr1	67710000	67720000	chr1	69520000	69530000	GW11
chr1	67780000	67790000	chr1	68500000	68510000	GW11
chr1	67970000	67980000	chr1	68570000	68580000	GW11
chr1	68000000	68010000	chr1	68220000	68230000	GW11
chr1	68010000	68020000	chr1	68850000	68860000	GW11
chr1	68300000	68310000	chr1	68780000	68790000	GW11
chr1	68310000	68320000	chr1	68560000	68570000	GW11
chr1	68580000	68590000	chr1	68800000	68810000	GW11
chr1	68660000	68670000	chr1	70540000	70550000	GW11
chr1	68840000	68850000	chr1	68880000	68890000	GW11
chr1	68970000	68980000	chr1	70710000	70720000	GW11
chr1	69000000	69010000	chr1	70470000	70480000	GW11
chr1	69050000	69060000	chr1	69870000	69880000	GW11
chr1	69680000	69690000	chr1	71440000	71450000	GW11
chr1	70460000	70470000	chr1	72360000	72370000	GW11
chr1	70560000	70570000	chr1	71830000	71840000	GW11
chr1	70590000	70600000	chr1	70960000	70970000	GW11
chr1	70700000	70710000	chr1	71520000	71530000	GW11
chr1	71000000	71010000	chr1	71510000	71520000	GW11
chr1	71060000	71070000	chr1	72850000	72860000	GW11
chr1	71370000	71380000	chr1	71490000	71500000	GW11
chr1	71540000	71550000	chr1	75620000	75630000	GW11
chr1	71560000	71570000	chr1	71980000	71990000	GW11
chr1	71650000	71660000	chr1	72740000	72750000	GW11
chr1	71650000	71660000	chr1	73470000	73480000	GW11
chr1	71670000	71680000	chr1	71980000	71990000	GW11
chr1	71750000	71760000	chr1	71780000	71790000	GW11
chr1	72040000	72050000	chr1	72500000	72510000	GW11
chr1	72130000	72140000	chr1	73980000	73990000	GW11
chr1	72720000	72730000	chr1	73030000	73040000	GW11
chr1	72730000	72740000	chr1	74330000	74340000	GW11
chr1	73080000	73090000	chr1	74130000	74140000	GW11
chr1	73080000	73090000	chr1	74910000	74920000	GW11
chr1	73090000	73100000	chr1	73400000	73410000	GW11
chr1	73130000	73140000	chr1	73570000	73580000	GW11
chr1	73130000	73140000	chr1	73980000	73990000	GW11
chr1	74020000	74030000	chr1	78180000	78190000	GW11
chr1	74110000	74120000	chr1	75150000	75160000	GW11
chr1	74310000	74320000	chr1	74380000	74390000	GW11
chr1	74450000	74460000	chr1	75150000	75160000	GW11
chr1	74460000	74470000	chr1	75180000	75190000	GW11
chr1	74630000	74640000	chr1	74910000	74920000	GW11
chr1	74640000	74650000	chr1	75600000	75610000	GW11
chr1	74680000	74690000	chr1	74740000	74750000	GW11
chr1	74790000	74800000	chr1	75550000	75560000	GW11
chr1	74810000	74820000	chr1	74910000	74920000	GW11
chr1	74960000	74970000	chr1	75140000	75150000	GW11
chr1	75220000	75230000	chr1	75660000	75670000	GW11
chr1	75230000	75240000	chr1	77870000	77880000	GW11
chr1	75240000	75250000	chr1	75670000	75680000	GW11
chr1	75360000	75370000	chr1	76300000	76310000	GW11
chr1	75450000	75460000	chr1	77530000	77540000	GW11
chr1	75500000	75510000	chr1	76140000	76150000	GW11
chr1	75720000	75730000	chr1	76090000	76100000	GW11
chr1	76400000	76410000	chr1	78350000	78360000	GW11
chr1	76440000	76450000	chr1	77150000	77160000	GW11
chr1	76450000	76460000	chr1	77350000	77360000	GW11
chr1	76490000	76500000	chr1	77580000	77590000	GW11
chr1	76600000	76610000	chr1	77590000	77600000	GW11
chr1	76610000	76620000	chr1	77580000	77590000	GW11
chr1	76710000	76720000	chr1	76770000	76780000	GW11
chr1	76770000	76780000	chr1	78010000	78020000	GW11
chr1	76800000	76810000	chr1	77590000	77600000	GW11
chr1	77130000	77140000	chr1	78490000	78500000	GW11
chr1	77150000	77160000	chr1	78360000	78370000	GW11
chr1	77340000	77350000	chr1	77560000	77570000	GW11
chr1	77610000	77620000	chr1	77990000	78000000	GW11
chr1	77630000	77640000	chr1	78590000	78600000	GW11
chr1	77880000	77890000	chr1	78730000	78740000	GW11
chr1	77920000	77930000	chr1	77990000	78000000	GW11
chr1	78150000	78160000	chr1	78240000	78250000	GW11
chr1	78210000	78220000	chr1	78400000	78410000	GW11
chr1	78330000	78340000	chr1	79060000	79070000	GW11
chr1	78380000	78390000	chr1	80260000	80270000	GW11
chr1	78590000	78600000	chr1	79070000	79080000	GW11
chr1	78610000	78620000	chr1	79070000	79080000	GW11
chr1	79300000	79310000	chr1	80580000	80590000	GW11
chr1	79350000	79360000	chr1	79610000	79620000	GW11
chr1	80020000	80030000	chr1	80450000	80460000	GW11
chr1	80080000	80090000	chr1	82020000	82030000	GW11
chr1	80140000	80150000	chr1	82770000	82780000	GW11
chr1	80660000	80670000	chr1	83990000	84000000	GW11
chr1	80670000	80680000	chr1	82250000	82260000	GW11
chr1	80690000	80700000	chr1	81720000	81730000	GW11
chr1	81210000	81220000	chr1	82460000	82470000	GW11
chr1	81210000	81220000	chr1	83170000	83180000	GW11
chr1	81310000	81320000	chr1	82200000	82210000	GW11
chr1	81320000	81330000	chr1	81450000	81460000	GW11
chr1	81510000	81520000	chr1	82930000	82940000	GW11
chr1	81550000	81560000	chr1	83500000	83510000	GW11
chr1	81750000	81760000	chr1	84320000	84330000	GW11
chr1	81780000	81790000	chr1	81970000	81980000	GW11
chr1	81820000	81830000	chr1	82220000	82230000	GW11
chr1	82080000	82090000	chr1	82200000	82210000	GW11
chr1	82360000	82370000	chr1	83330000	83340000	GW11
chr1	82720000	82730000	chr1	82780000	82790000	GW11
chr1	83210000	83220000	chr1	84070000	84080000	GW11
chr1	83310000	83320000	chr1	85220000	85230000	GW11
chr1	83340000	83350000	chr1	84260000	84270000	GW11
chr1	83480000	83490000	chr1	84810000	84820000	GW11
chr1	83530000	83540000	chr1	84330000	84340000	GW11
chr1	83590000	83600000	chr1	85260000	85270000	GW11
chr1	84150000	84160000	chr1	85890000	85900000	GW11
chr1	84260000	84270000	chr1	84310000	84320000	GW11
chr1	84390000	84400000	chr1	84580000	84590000	GW11
chr1	84390000	84400000	chr1	85220000	85230000	GW11
chr1	84390000	84400000	chr1	85390000	85400000	GW11
chr1	84390000	84400000	chr1	85710000	85720000	GW11
chr1	84400000	84410000	chr1	84890000	84900000	GW11
chr1	84400000	84410000	chr1	85080000	85090000	GW11
chr1	84400000	84410000	chr1	85700000	85710000	GW11
chr1	84570000	84580000	chr1	85380000	85390000	GW11
chr1	84600000	84610000	chr1	85210000	85220000	GW11
chr1	84640000	84650000	chr1	84880000	84890000	GW11
chr1	84910000	84920000	chr1	85100000	85110000	GW11
chr1	84940000	84950000	chr1	85350000	85360000	GW11
chr1	84960000	84970000	chr1	85080000	85090000	GW11
chr1	85080000	85090000	chr1	85380000	85390000	GW11
chr1	85160000	85170000	chr1	85210000	85220000	GW11
chr1	85410000	85420000	chr1	85710000	85720000	GW11
chr1	85520000	85530000	chr1	86310000	86320000	GW11
chr1	85550000	85560000	chr1	85700000	85710000	GW11
chr1	85760000	85770000	chr1	86050000	86060000	GW11
chr1	85760000	85770000	chr1	86160000	86170000	GW11
chr1	85770000	85780000	chr1	86360000	86370000	GW11
chr1	85770000	85780000	chr1	86480000	86490000	GW11
chr1	86040000	86050000	chr1	87530000	87540000	GW11
chr1	86150000	86160000	chr1	86470000	86480000	GW11
chr1	86150000	86160000	chr1	87370000	87380000	GW11
chr1	86850000	86860000	chr1	87210000	87220000	GW11
chr1	87290000	87300000	chr1	87550000	87560000	GW11
chr1	87600000	87610000	chr1	87790000	87800000	GW11
chr1	87600000	87610000	chr1	88410000	88420000	GW11
chr1	87610000	87620000	chr1	87730000	87740000	GW11
chr1	87720000	87730000	chr1	88510000	88520000	GW11
chr1	87720000	87730000	chr1	89690000	89700000	GW11
chr1	87770000	87780000	chr1	88410000	88420000	GW11
chr1	87790000	87800000	chr1	88760000	88770000	GW11
chr1	87800000	87810000	chr1	88140000	88150000	GW11
chr1	87930000	87940000	chr1	87970000	87980000	GW11
chr1	88650000	88660000	chr1	88740000	88750000	GW11
chr1	88660000	88670000	chr1	89010000	89020000	GW11
chr1	88930000	88940000	chr1	89000000	89010000	GW11
chr1	89130000	89140000	chr1	89340000	89350000	GW11
chr1	89450000	89460000	chr1	90430000	90440000	GW11
chr1	89460000	89470000	chr1	89820000	89830000	GW11
chr1	89460000	89470000	chr1	89910000	89920000	GW11
chr1	89470000	89480000	chr1	90210000	90220000	GW11
chr1	89630000	89640000	chr1	92090000	92100000	GW11
chr1	89930000	89940000	chr1	90450000	90460000	GW11
chr1	89940000	89950000	chr1	90240000	90250000	GW11
chr1	89950000	89960000	chr1	90060000	90070000	GW11
chr1	90040000	90050000	chr1	90410000	90420000	GW11
chr1	90100000	90110000	chr1	90210000	90220000	GW11
chr1	90270000	90280000	chr1	90440000	90450000	GW11
chr1	90270000	90280000	chr1	90450000	90460000	GW11
chr1	90400000	90410000	chr1	91480000	91490000	GW11
chr1	90530000	90540000	chr1	91460000	91470000	GW11
chr1	90560000	90570000	chr1	91180000	91190000	GW11
chr1	90570000	90580000	chr1	91630000	91640000	GW11
chr1	90570000	90580000	chr1	92390000	92400000	GW11
chr1	90580000	90590000	chr1	91020000	91030000	GW11
chr1	91030000	91040000	chr1	91180000	91190000	GW11
chr1	91050000	91060000	chr1	91410000	91420000	GW11
chr1	91170000	91180000	chr1	92950000	92960000	GW11
chr1	91180000	91190000	chr1	91300000	91310000	GW11
chr1	91190000	91200000	chr1	91290000	91300000	GW11
chr1	91190000	91200000	chr1	91420000	91430000	GW11
chr1	91200000	91210000	chr1	91620000	91630000	GW11
chr1	91320000	91330000	chr1	91400000	91410000	GW11
chr1	91750000	91760000	chr1	91970000	91980000	GW11
chr1	91750000	91760000	chr1	92390000	92400000	GW11
chr1	91750000	91760000	chr1	92710000	92720000	GW11
chr1	91970000	91980000	chr1	92380000	92390000	GW11
chr1	91970000	91980000	chr1	92760000	92770000	GW11
chr1	92000000	92010000	chr1	93620000	93630000	GW11
chr1	92200000	92210000	chr1	94310000	94320000	GW11
chr1	92260000	92270000	chr1	92330000	92340000	GW11
chr1	92450000	92460000	chr1	92740000	92750000	GW11
chr1	92460000	92470000	chr1	93090000	93100000	GW11
chr1	92540000	92550000	chr1	94010000	94020000	GW11
chr1	93080000	93090000	chr1	94710000	94720000	GW11
chr1	93310000	93320000	chr1	93450000	93460000	GW11
chr1	93490000	93500000	chr1	94310000	94320000	GW11
chr1	93810000	93820000	chr1	94110000	94120000	GW11
chr1	93900000	93910000	chr1	94090000	94100000	GW11
chr1	93910000	93920000	chr1	94270000	94280000	GW11
chr1	94090000	94100000	chr1	94310000	94320000	GW11
chr1	94100000	94110000	chr1	95520000	95530000	GW11
chr1	94490000	94500000	chr1	94800000	94810000	GW11
chr1	94490000	94500000	chr1	95500000	95510000	GW11
chr1	94510000	94520000	chr1	94700000	94710000	GW11
chr1	94530000	94540000	chr1	95300000	95310000	GW11
chr1	94950000	94960000	chr1	95270000	95280000	GW11
chr1	94980000	94990000	chr1	95260000	95270000	GW11
chr1	94990000	95000000	chr1	95500000	95510000	GW11
chr1	95310000	95320000	chr1	95500000	95510000	GW11
chr1	95770000	95780000	chr1	97040000	97050000	GW11
chr1	95870000	95880000	chr1	96310000	96320000	GW11
chr1	95890000	95900000	chr1	96190000	96200000	GW11
chr1	95920000	95930000	chr1	97770000	97780000	GW11
chr1	96010000	96020000	chr1	96760000	96770000	GW11
chr1	96390000	96400000	chr1	96520000	96530000	GW11
chr1	96390000	96400000	chr1	98480000	98490000	GW11
chr1	96530000	96540000	chr1	96930000	96940000	GW11
chr1	96700000	96710000	chr1	97170000	97180000	GW11
chr1	96700000	96710000	chr1	98510000	98520000	GW11
chr1	96710000	96720000	chr1	97360000	97370000	GW11
chr1	96940000	96950000	chr1	98930000	98940000	GW11
chr1	96950000	96960000	chr1	98320000	98330000	GW11
chr1	97200000	97210000	chr1	100170000	100180000	GW11
chr1	97290000	97300000	chr1	98750000	98760000	GW11
chr1	97430000	97440000	chr1	98510000	98520000	GW11
chr1	97470000	97480000	chr1	99240000	99250000	GW11
chr1	97700000	97710000	chr1	98490000	98500000	GW11
chr1	98130000	98140000	chr1	98450000	98460000	GW11
chr1	98530000	98540000	chr1	98930000	98940000	GW11
chr1	98540000	98550000	chr1	98670000	98680000	GW11
chr1	98620000	98630000	chr1	100150000	100160000	GW11
chr1	98650000	98660000	chr1	98880000	98890000	GW11
chr1	98900000	98910000	chr1	100130000	100140000	GW11
chr1	99180000	99190000	chr1	100170000	100180000	GW11
chr1	99210000	99220000	chr1	99940000	99950000	GW11
chr1	99250000	99260000	chr1	99640000	99650000	GW11
chr1	99330000	99340000	chr1	101050000	101060000	GW11
chr1	99640000	99650000	chr1	99800000	99810000	GW11
chr1	99640000	99650000	chr1	99940000	99950000	GW11
chr1	99650000	99660000	chr1	100170000	100180000	GW11
chr1	99940000	99950000	chr1	100180000	100190000	GW11
chr1	100270000	100280000	chr1	101330000	101340000	GW11
chr1	100290000	100300000	chr1	100920000	100930000	GW11
chr1	100560000	100570000	chr1	100730000	100740000	GW11
chr1	100820000	100830000	chr1	101520000	101530000	GW11
chr1	100920000	100930000	chr1	101330000	101340000	GW11
chr1	101060000	101070000	chr1	102980000	102990000	GW11
chr1	101090000	101100000	chr1	102130000	102140000	GW11
chr1	101380000	101390000	chr1	101750000	101760000	GW11
chr1	101460000	101470000	chr1	104080000	104090000	GW11
chr1	101490000	101500000	chr1	101700000	101710000	GW11
chr1	101610000	101620000	chr1	101700000	101710000	GW11
chr1	101690000	101700000	chr1	103550000	103560000	GW11
chr1	101760000	101770000	chr1	101840000	101850000	GW11
chr1	101950000	101960000	chr1	103420000	103430000	GW11
chr1	101970000	101980000	chr1	102650000	102660000	GW11
chr1	101980000	101990000	chr1	104050000	104060000	GW11
chr1	102130000	102140000	chr1	103750000	103760000	GW11
chr1	102150000	102160000	chr1	103430000	103440000	GW11
chr1	102260000	102270000	chr1	102920000	102930000	GW11
chr1	102340000	102350000	chr1	104300000	104310000	GW11
chr1	102480000	102490000	chr1	102610000	102620000	GW11
chr1	102610000	102620000	chr1	103040000	103050000	GW11
chr1	102720000	102730000	chr1	104540000	104550000	GW11
chr1	102920000	102930000	chr1	103150000	103160000	GW11
chr1	102950000	102960000	chr1	104400000	104410000	GW11
chr1	103340000	103350000	chr1	103480000	103490000	GW11
chr1	103510000	103520000	chr1	103560000	103570000	GW11
chr1	103560000	103570000	chr1	104050000	104060000	GW11
chr1	103770000	103780000	chr1	104050000	104060000	GW11
chr1	104000000	104010000	chr1	104080000	104090000	GW11
chr1	104120000	104130000	chr1	104320000	104330000	GW11
chr1	104340000	104350000	chr1	104410000	104420000	GW11
chr1	104910000	104920000	chr1	105470000	105480000	GW11
chr1	105140000	105150000	chr1	106760000	106770000	GW11
chr1	105190000	105200000	chr1	106330000	106340000	GW11
chr1	105200000	105210000	chr1	106130000	106140000	GW11
chr1	105200000	105210000	chr1	107180000	107190000	GW11
chr1	105330000	105340000	chr1	106330000	106340000	GW11
chr1	105350000	105360000	chr1	105910000	105920000	GW11
chr1	105370000	105380000	chr1	105460000	105470000	GW11
chr1	105770000	105780000	chr1	107750000	107760000	GW11
chr1	106360000	106370000	chr1	107700000	107710000	GW11
chr1	106440000	106450000	chr1	106480000	106490000	GW11
chr1	106540000	106550000	chr1	107180000	107190000	GW11
chr1	106550000	106560000	chr1	107680000	107690000	GW11
chr1	106810000	106820000	chr1	107630000	107640000	GW11
chr1	107000000	107010000	chr1	108730000	108740000	GW11
chr1	107130000	107140000	chr1	107180000	107190000	GW11
chr1	107710000	107720000	chr1	108060000	108070000	GW11
chr1	107780000	107790000	chr1	109050000	109060000	GW11
chr1	107820000	107830000	chr1	108270000	108280000	GW11
chr1	107830000	107840000	chr1	108110000	108120000	GW11
chr1	107970000	107980000	chr1	108300000	108310000	GW11
chr1	108320000	108330000	chr1	108670000	108680000	GW11
chr1	108690000	108700000	chr1	111460000	111470000	GW11
chr1	109050000	109060000	chr1	109210000	109220000	GW11
chr1	109060000	109070000	chr1	109430000	109440000	GW11
chr1	109240000	109250000	chr1	109440000	109450000	GW11
chr1	109470000	109480000	chr1	109660000	109670000	GW11
chr1	109490000	109500000	chr1	111420000	111430000	GW11
chr1	109740000	109750000	chr1	109950000	109960000	GW11
chr1	109810000	109820000	chr1	109940000	109950000	GW11
chr1	110080000	110090000	chr1	110180000	110190000	GW11
chr1	110080000	110090000	chr1	110520000	110530000	GW11
chr1	110090000	110100000	chr1	110310000	110320000	GW11
chr1	110130000	110140000	chr1	111000000	111010000	GW11
chr1	110140000	110150000	chr1	110520000	110530000	GW11
chr1	110180000	110190000	chr1	110310000	110320000	GW11
chr1	110180000	110190000	chr1	110520000	110530000	GW11
chr1	110310000	110320000	chr1	110520000	110530000	GW11
chr1	110310000	110320000	chr1	110990000	111000000	GW11
chr1	110460000	110470000	chr1	110520000	110530000	GW11
chr1	110600000	110610000	chr1	110860000	110870000	GW11
chr1	110630000	110640000	chr1	110690000	110700000	GW11
chr1	110630000	110640000	chr1	111270000	111280000	GW11
chr1	110740000	110750000	chr1	110850000	110860000	GW11
chr1	110740000	110750000	chr1	111000000	111010000	GW11
chr1	110940000	110950000	chr1	111320000	111330000	GW11
chr1	111060000	111070000	chr1	111150000	111160000	GW11
chr1	111060000	111070000	chr1	111330000	111340000	GW11
chr1	111160000	111170000	chr1	111310000	111320000	GW11
chr1	111570000	111580000	chr1	111870000	111880000	GW11
chr1	111580000	111590000	chr1	111880000	111890000	GW11
chr1	111760000	111770000	chr1	111940000	111950000	GW11
chr1	111860000	111870000	chr1	112760000	112770000	GW11
chr1	111910000	111920000	chr1	115920000	115930000	GW11
chr1	112040000	112050000	chr1	112540000	112550000	GW11
chr1	112050000	112060000	chr1	112300000	112310000	GW11
chr1	112050000	112060000	chr1	112900000	112910000	GW11
chr1	112250000	112260000	chr1	112310000	112320000	GW11
chr1	112330000	112340000	chr1	112910000	112920000	GW11
chr1	112340000	112350000	chr1	112530000	112540000	GW11
chr1	112590000	112600000	chr1	113550000	113560000	GW11
chr1	113010000	113020000	chr1	113600000	113610000	GW11
chr1	113340000	113350000	chr1	115360000	115370000	GW11
chr1	113610000	113620000	chr1	115060000	115070000	GW11
chr1	113670000	113680000	chr1	114210000	114220000	GW11
chr1	113680000	113690000	chr1	114490000	114500000	GW11
chr1	113760000	113770000	chr1	116390000	116400000	GW11
chr1	113780000	113790000	chr1	113880000	113890000	GW11
chr1	114250000	114260000	chr1	114350000	114360000	GW11
chr1	114380000	114390000	chr1	114510000	114520000	GW11
chr1	114390000	114400000	chr1	116030000	116040000	GW11
chr1	114490000	114500000	chr1	115270000	115280000	GW11
chr1	114530000	114540000	chr1	114820000	114830000	GW11
chr1	114850000	114860000	chr1	114970000	114980000	GW11
chr1	114860000	114870000	chr1	115600000	115610000	GW11
chr1	114910000	114920000	chr1	115270000	115280000	GW11
chr1	115130000	115140000	chr1	115800000	115810000	GW11
chr1	115510000	115520000	chr1	115650000	115660000	GW11
chr1	115680000	115690000	chr1	116140000	116150000	GW11
chr1	115690000	115700000	chr1	115790000	115800000	GW11
chr1	115690000	115700000	chr1	116040000	116050000	GW11
chr1	115720000	115730000	chr1	116610000	116620000	GW11
chr1	116140000	116150000	chr1	116270000	116280000	GW11
chr1	116140000	116150000	chr1	116300000	116310000	GW11
chr1	116330000	116340000	chr1	117020000	117030000	GW11
chr1	116350000	116360000	chr1	116520000	116530000	GW11
chr1	116550000	116560000	chr1	118700000	118710000	GW11
chr1	116680000	116690000	chr1	117020000	117030000	GW11
chr1	116690000	116700000	chr1	117020000	117030000	GW11
chr1	116690000	116700000	chr1	117570000	117580000	GW11
chr1	116950000	116960000	chr1	117020000	117030000	GW11
chr1	117120000	117130000	chr1	117590000	117600000	GW11
chr1	117260000	117270000	chr1	117830000	117840000	GW11
chr1	117270000	117280000	chr1	117590000	117600000	GW11
chr1	117380000	117390000	chr1	117780000	117790000	GW11
chr1	117640000	117650000	chr1	118070000	118080000	GW11
chr1	117770000	117780000	chr1	118260000	118270000	GW11
chr1	117840000	117850000	chr1	119230000	119240000	GW11
chr1	118050000	118060000	chr1	118290000	118300000	GW11
chr1	118050000	118060000	chr1	118440000	118450000	GW11
chr1	118060000	118070000	chr1	118300000	118310000	GW11
chr1	118600000	118610000	chr1	119180000	119190000	GW11
chr1	118720000	118730000	chr1	119550000	119560000	GW11
chr1	118910000	118920000	chr1	118990000	119000000	GW11
chr1	119230000	119240000	chr1	119260000	119270000	GW11
chr1	119510000	119520000	chr1	119660000	119670000	GW11
chr1	119600000	119610000	chr1	119700000	119710000	GW11
chr1	119820000	119830000	chr1	119910000	119920000	GW11
chr1	119850000	119860000	chr1	120160000	120170000	GW11
chr1	120160000	120170000	chr1	120210000	120220000	GW11
chr1	120310000	120320000	chr1	120410000	120420000	GW11
chr1	120410000	120420000	chr1	120490000	120500000	GW11
chr1	120450000	120460000	chr1	120460000	120470000	GW11
chr1	121160000	121170000	chr1	121250000	121260000	GW11
chr1	144890000	144900000	chr1	144900000	144910000	GW11
chr1	145420000	145430000	chr1	145540000	145550000	GW11
chr1	145690000	145700000	chr1	145740000	145750000	GW11
chr1	146540000	146550000	chr1	146650000	146660000	GW11
chr1	146550000	146560000	chr1	147760000	147770000	GW11
chr1	146620000	146630000	chr1	146690000	146700000	GW11
chr1	146740000	146750000	chr1	146860000	146870000	GW11
chr1	146740000	146750000	chr1	147360000	147370000	GW11
chr1	146840000	146850000	chr1	147280000	147290000	GW11
chr1	146960000	146970000	chr1	147140000	147150000	GW11
chr1	146960000	146970000	chr1	147360000	147370000	GW11
chr1	147740000	147750000	chr1	147820000	147830000	GW11
chr1	149070000	149080000	chr1	149180000	149190000	GW11
chr1	149910000	149920000	chr1	150000000	150010000	GW11
chr1	149930000	149940000	chr1	150140000	150150000	GW11
chr1	150030000	150040000	chr1	151130000	151140000	GW11
chr1	150340000	150350000	chr1	151240000	151250000	GW11
chr1	150340000	150350000	chr1	151780000	151790000	GW11
chr1	150990000	151000000	chr1	151120000	151130000	GW11
chr1	151060000	151070000	chr1	151120000	151130000	GW11
chr1	151070000	151080000	chr1	151120000	151130000	GW11
chr1	151270000	151280000	chr1	151380000	151390000	GW11
chr1	151290000	151300000	chr1	151360000	151370000	GW11
chr1	151430000	151440000	chr1	151510000	151520000	GW11
chr1	151860000	151870000	chr1	151960000	151970000	GW11
chr1	151940000	151950000	chr1	154100000	154110000	GW11
chr1	152020000	152030000	chr1	152150000	152160000	GW11
chr1	152110000	152120000	chr1	152420000	152430000	GW11
chr1	152490000	152500000	chr1	153400000	153410000	GW11
chr1	152520000	152530000	chr1	153190000	153200000	GW11
chr1	152650000	152660000	chr1	153200000	153210000	GW11
chr1	152840000	152850000	chr1	153160000	153170000	GW11
chr1	152950000	152960000	chr1	153050000	153060000	GW11
chr1	153320000	153330000	chr1	153460000	153470000	GW11
chr1	153320000	153330000	chr1	154050000	154060000	GW11
chr1	153480000	153490000	chr1	153540000	153550000	GW11
chr1	153640000	153650000	chr1	153730000	153740000	GW11
chr1	153640000	153650000	chr1	153950000	153960000	GW11
chr1	153780000	153790000	chr1	153920000	153930000	GW11
chr1	154050000	154060000	chr1	154120000	154130000	GW11
chr1	154530000	154540000	chr1	154870000	154880000	GW11
chr1	154640000	154650000	chr1	154840000	154850000	GW11
chr1	155060000	155070000	chr1	155140000	155150000	GW11
chr1	155180000	155190000	chr1	156680000	156690000	GW11
chr1	155210000	155220000	chr1	155280000	155290000	GW11
chr1	155530000	155540000	chr1	155690000	155700000	GW11
chr1	155610000	155620000	chr1	155720000	155730000	GW11
chr1	155670000	155680000	chr1	155990000	156000000	GW11
chr1	155730000	155740000	chr1	156530000	156540000	GW11
chr1	155900000	155910000	chr1	155960000	155970000	GW11
chr1	156060000	156070000	chr1	156100000	156110000	GW11
chr1	156060000	156070000	chr1	156200000	156210000	GW11
chr1	156110000	156120000	chr1	156190000	156200000	GW11
chr1	156310000	156320000	chr1	156560000	156570000	GW11
chr1	156350000	156360000	chr1	156410000	156420000	GW11
chr1	156430000	156440000	chr1	156570000	156580000	GW11
chr1	156590000	156600000	chr1	156620000	156630000	GW11
chr1	156650000	156660000	chr1	156690000	156700000	GW11
chr1	156660000	156670000	chr1	156690000	156700000	GW11
chr1	156750000	156760000	chr1	156880000	156890000	GW11
chr1	156890000	156900000	chr1	157080000	157090000	GW11
chr1	157050000	157060000	chr1	157120000	157130000	GW11
chr1	157090000	157100000	chr1	158050000	158060000	GW11
chr1	157130000	157140000	chr1	158100000	158110000	GW11
chr1	157170000	157180000	chr1	157450000	157460000	GW11
chr1	157340000	157350000	chr1	157450000	157460000	GW11
chr1	157460000	157470000	chr1	158070000	158080000	GW11
chr1	157540000	157550000	chr1	158080000	158090000	GW11
chr1	157550000	157560000	chr1	157910000	157920000	GW11
chr1	157560000	157570000	chr1	159050000	159060000	GW11
chr1	157840000	157850000	chr1	159340000	159350000	GW11
chr1	157930000	157940000	chr1	158090000	158100000	GW11
chr1	157930000	157940000	chr1	158960000	158970000	GW11
chr1	157930000	157940000	chr1	159790000	159800000	GW11
chr1	157940000	157950000	chr1	159140000	159150000	GW11
chr1	157950000	157960000	chr1	158050000	158060000	GW11
chr1	158170000	158180000	chr1	158970000	158980000	GW11
chr1	158170000	158180000	chr1	159030000	159040000	GW11
chr1	158180000	158190000	chr1	158450000	158460000	GW11
chr1	158790000	158800000	chr1	159040000	159050000	GW11
chr1	158850000	158860000	chr1	159660000	159670000	GW11
chr1	159050000	159060000	chr1	160820000	160830000	GW11
chr1	159120000	159130000	chr1	159170000	159180000	GW11
chr1	159120000	159130000	chr1	159770000	159780000	GW11
chr1	159170000	159180000	chr1	160360000	160370000	GW11
chr1	159270000	159280000	chr1	160490000	160500000	GW11
chr1	159590000	159600000	chr1	159710000	159720000	GW11
chr1	159750000	159760000	chr1	159860000	159870000	GW11
chr1	159760000	159770000	chr1	159970000	159980000	GW11
chr1	159770000	159780000	chr1	159850000	159860000	GW11
chr1	159900000	159910000	chr1	159970000	159980000	GW11
chr1	160060000	160070000	chr1	160210000	160220000	GW11
chr1	160090000	160100000	chr1	160570000	160580000	GW11
chr1	160240000	160250000	chr1	160340000	160350000	GW11
chr1	160660000	160670000	chr1	160930000	160940000	GW11
chr1	160690000	160700000	chr1	161270000	161280000	GW11
chr1	161180000	161190000	chr1	161730000	161740000	GW11
chr1	161190000	161200000	chr1	161340000	161350000	GW11
chr1	161330000	161340000	chr1	161700000	161710000	GW11
chr1	161360000	161370000	chr1	162230000	162240000	GW11
chr1	161450000	161460000	chr1	161710000	161720000	GW11
chr1	161490000	161500000	chr1	161580000	161590000	GW11
chr1	161770000	161780000	chr1	162000000	162010000	GW11
chr1	162000000	162010000	chr1	162770000	162780000	GW11
chr1	162010000	162020000	chr1	162540000	162550000	GW11
chr1	162020000	162030000	chr1	162360000	162370000	GW11
chr1	162420000	162430000	chr1	164370000	164380000	GW11
chr1	162560000	162570000	chr1	164340000	164350000	GW11
chr1	162580000	162590000	chr1	162770000	162780000	GW11
chr1	162620000	162630000	chr1	164580000	164590000	GW11
chr1	162840000	162850000	chr1	163150000	163160000	GW11
chr1	162840000	162850000	chr1	163270000	163280000	GW11
chr1	162930000	162940000	chr1	164810000	164820000	GW11
chr1	163320000	163330000	chr1	165020000	165030000	GW11
chr1	163330000	163340000	chr1	164740000	164750000	GW11
chr1	163370000	163380000	chr1	165040000	165050000	GW11
chr1	163380000	163390000	chr1	163500000	163510000	GW11
chr1	163380000	163390000	chr1	164280000	164290000	GW11
chr1	163490000	163500000	chr1	164510000	164520000	GW11
chr1	163910000	163920000	chr1	165320000	165330000	GW11
chr1	164040000	164050000	chr1	165240000	165250000	GW11
chr1	164470000	164480000	chr1	164980000	164990000	GW11
chr1	164520000	164530000	chr1	164750000	164760000	GW11
chr1	164630000	164640000	chr1	164730000	164740000	GW11
chr1	164740000	164750000	chr1	165230000	165240000	GW11
chr1	164850000	164860000	chr1	165030000	165040000	GW11
chr1	165050000	165060000	chr1	165330000	165340000	GW11
chr1	165060000	165070000	chr1	165530000	165540000	GW11
chr1	165100000	165110000	chr1	165330000	165340000	GW11
chr1	165110000	165120000	chr1	165330000	165340000	GW11
chr1	165110000	165120000	chr1	165560000	165570000	GW11
chr1	165360000	165370000	chr1	165550000	165560000	GW11
chr1	165360000	165370000	chr1	165880000	165890000	GW11
chr1	165370000	165380000	chr1	166400000	166410000	GW11
chr1	165450000	165460000	chr1	166520000	166530000	GW11
chr1	165570000	165580000	chr1	165880000	165890000	GW11
chr1	165590000	165600000	chr1	167340000	167350000	GW11
chr1	165890000	165900000	chr1	166440000	166450000	GW11
chr1	165910000	165920000	chr1	166080000	166090000	GW11
chr1	166580000	166590000	chr1	167560000	167570000	GW11
chr1	166880000	166890000	chr1	167020000	167030000	GW11
chr1	166880000	166890000	chr1	167510000	167520000	GW11
chr1	167030000	167040000	chr1	167190000	167200000	GW11
chr1	167030000	167040000	chr1	167410000	167420000	GW11
chr1	167030000	167040000	chr1	167510000	167520000	GW11
chr1	167170000	167180000	chr1	169120000	169130000	GW11
chr1	167230000	167240000	chr1	167500000	167510000	GW11
chr1	167400000	167410000	chr1	167500000	167510000	GW11
chr1	167410000	167420000	chr1	167500000	167510000	GW11
chr1	167520000	167530000	chr1	167660000	167670000	GW11
chr1	167530000	167540000	chr1	167640000	167650000	GW11
chr1	167600000	167610000	chr1	168390000	168400000	GW11
chr1	167720000	167730000	chr1	168020000	168030000	GW11
chr1	167910000	167920000	chr1	168050000	168060000	GW11
chr1	168150000	168160000	chr1	171470000	171480000	GW11
chr1	168420000	168430000	chr1	169310000	169320000	GW11
chr1	168420000	168430000	chr1	169470000	169480000	GW11
chr1	168510000	168520000	chr1	168540000	168550000	GW11
chr1	168540000	168550000	chr1	169780000	169790000	GW11
chr1	168570000	168580000	chr1	169310000	169320000	GW11
chr1	169380000	169390000	chr1	169770000	169780000	GW11
chr1	169560000	169570000	chr1	169750000	169760000	GW11
chr1	169770000	169780000	chr1	170380000	170390000	GW11
chr1	169890000	169900000	chr1	170840000	170850000	GW11
chr1	169900000	169910000	chr1	170060000	170070000	GW11
chr1	170070000	170080000	chr1	170180000	170190000	GW11
chr1	170080000	170090000	chr1	172010000	172020000	GW11
chr1	170920000	170930000	chr1	171170000	171180000	GW11
chr1	170930000	170940000	chr1	171190000	171200000	GW11
chr1	171060000	171070000	chr1	171160000	171170000	GW11
chr1	171340000	171350000	chr1	171430000	171440000	GW11
chr1	171340000	171350000	chr1	173240000	173250000	GW11
chr1	171450000	171460000	chr1	174500000	174510000	GW11
chr1	171510000	171520000	chr1	171600000	171610000	GW11
chr1	171780000	171790000	chr1	171950000	171960000	GW11
chr1	171780000	171790000	chr1	172400000	172410000	GW11
chr1	172010000	172020000	chr1	172370000	172380000	GW11
chr1	172020000	172030000	chr1	172640000	172650000	GW11
chr1	172670000	172680000	chr1	173120000	173130000	GW11
chr1	172700000	172710000	chr1	174200000	174210000	GW11
chr1	172790000	172800000	chr1	173130000	173140000	GW11
chr1	172820000	172830000	chr1	174700000	174710000	GW11
chr1	173240000	173250000	chr1	173560000	173570000	GW11
chr1	173380000	173390000	chr1	173830000	173840000	GW11
chr1	173390000	173400000	chr1	174190000	174200000	GW11
chr1	173410000	173420000	chr1	174690000	174700000	GW11
chr1	173950000	173960000	chr1	174190000	174200000	GW11
chr1	174220000	174230000	chr1	174700000	174710000	GW11
chr1	174220000	174230000	chr1	174710000	174720000	GW11
chr1	174430000	174440000	chr1	175940000	175950000	GW11
chr1	174580000	174590000	chr1	174690000	174700000	GW11
chr1	174740000	174750000	chr1	174950000	174960000	GW11
chr1	175070000	175080000	chr1	176800000	176810000	GW11
chr1	175120000	175130000	chr1	175290000	175300000	GW11
chr1	175120000	175130000	chr1	176040000	176050000	GW11
chr1	175340000	175350000	chr1	176020000	176030000	GW11
chr1	175450000	175460000	chr1	175850000	175860000	GW11
chr1	175460000	175470000	chr1	175710000	175720000	GW11
chr1	175870000	175880000	chr1	175970000	175980000	GW11
chr1	176220000	176230000	chr1	178590000	178600000	GW11
chr1	176280000	176290000	chr1	178170000	178180000	GW11
chr1	176320000	176330000	chr1	176770000	176780000	GW11
chr1	176350000	176360000	chr1	176430000	176440000	GW11
chr1	176500000	176510000	chr1	178220000	178230000	GW11
chr1	176540000	176550000	chr1	176840000	176850000	GW11
chr1	176850000	176860000	chr1	177900000	177910000	GW11
chr1	176860000	176870000	chr1	177140000	177150000	GW11
chr1	176860000	176870000	chr1	177740000	177750000	GW11
chr1	176910000	176920000	chr1	178200000	178210000	GW11
chr1	176910000	176920000	chr1	178440000	178450000	GW11
chr1	177110000	177120000	chr1	178230000	178240000	GW11
chr1	177150000	177160000	chr1	177890000	177900000	GW11
chr1	177160000	177170000	chr1	177760000	177770000	GW11
chr1	177170000	177180000	chr1	177520000	177530000	GW11
chr1	177220000	177230000	chr1	179360000	179370000	GW11
chr1	177560000	177570000	chr1	177730000	177740000	GW11
chr1	177750000	177760000	chr1	177860000	177870000	GW11
chr1	177940000	177950000	chr1	178200000	178210000	GW11
chr1	178270000	178280000	chr1	178460000	178470000	GW11
chr1	178270000	178280000	chr1	178730000	178740000	GW11
chr1	178280000	178290000	chr1	178480000	178490000	GW11
chr1	178280000	178290000	chr1	179340000	179350000	GW11
chr1	178290000	178300000	chr1	178970000	178980000	GW11
chr1	178510000	178520000	chr1	178960000	178970000	GW11
chr1	178730000	178740000	chr1	178960000	178970000	GW11
chr1	178740000	178750000	chr1	179320000	179330000	GW11
chr1	179040000	179050000	chr1	179330000	179340000	GW11
chr1	179070000	179080000	chr1	179670000	179680000	GW11
chr1	179370000	179380000	chr1	179460000	179470000	GW11
chr1	179670000	179680000	chr1	179780000	179790000	GW11
chr1	179840000	179850000	chr1	180120000	180130000	GW11
chr1	180160000	180170000	chr1	180450000	180460000	GW11
chr1	180170000	180180000	chr1	180830000	180840000	GW11
chr1	180190000	180200000	chr1	181120000	181130000	GW11
chr1	180300000	180310000	chr1	181570000	181580000	GW11
chr1	180330000	180340000	chr1	182260000	182270000	GW11
chr1	180480000	180490000	chr1	180830000	180840000	GW11
chr1	180480000	180490000	chr1	181130000	181140000	GW11
chr1	180490000	180500000	chr1	180580000	180590000	GW11
chr1	180500000	180510000	chr1	181420000	181430000	GW11
chr1	180590000	180600000	chr1	180990000	181000000	GW11
chr1	180660000	180670000	chr1	181450000	181460000	GW11
chr1	180720000	180730000	chr1	181100000	181110000	GW11
chr1	180840000	180850000	chr1	181400000	181410000	GW11
chr1	180850000	180860000	chr1	181130000	181140000	GW11
chr1	181030000	181040000	chr1	181100000	181110000	GW11
chr1	181090000	181100000	chr1	182640000	182650000	GW11
chr1	181150000	181160000	chr1	181390000	181400000	GW11
chr1	181170000	181180000	chr1	182030000	182040000	GW11
chr1	181440000	181450000	chr1	182020000	182030000	GW11
chr1	181470000	181480000	chr1	181920000	181930000	GW11
chr1	181490000	181500000	chr1	182700000	182710000	GW11
chr1	181620000	181630000	chr1	182970000	182980000	GW11
chr1	182030000	182040000	chr1	182750000	182760000	GW11
chr1	182050000	182060000	chr1	182370000	182380000	GW11
chr1	182050000	182060000	chr1	182530000	182540000	GW11
chr1	182150000	182160000	chr1	184100000	184110000	GW11
chr1	182340000	182350000	chr1	182740000	182750000	GW11
chr1	182560000	182570000	chr1	182750000	182760000	GW11
chr1	182810000	182820000	chr1	182850000	182860000	GW11
chr1	182900000	182910000	chr1	183190000	183200000	GW11
chr1	182930000	182940000	chr1	183890000	183900000	GW11
chr1	182940000	182950000	chr1	183580000	183590000	GW11
chr1	183150000	183160000	chr1	183550000	183560000	GW11
chr1	183230000	183240000	chr1	183390000	183400000	GW11
chr1	183240000	183250000	chr1	183510000	183520000	GW11
chr1	183250000	183260000	chr1	183830000	183840000	GW11
chr1	183300000	183310000	chr1	185040000	185050000	GW11
chr1	183620000	183630000	chr1	183880000	183890000	GW11
chr1	183680000	183690000	chr1	185680000	185690000	GW11
chr1	183740000	183750000	chr1	185290000	185300000	GW11
chr1	183750000	183760000	chr1	185400000	185410000	GW11
chr1	184040000	184050000	chr1	184540000	184550000	GW11
chr1	184040000	184050000	chr1	184670000	184680000	GW11
chr1	184300000	184310000	chr1	184940000	184950000	GW11
chr1	184500000	184510000	chr1	185700000	185710000	GW11
chr1	184770000	184780000	chr1	185660000	185670000	GW11
chr1	184780000	184790000	chr1	186220000	186230000	GW11
chr1	184790000	184800000	chr1	185130000	185140000	GW11
chr1	184810000	184820000	chr1	184940000	184950000	GW11
chr1	185030000	185040000	chr1	186970000	186980000	GW11
chr1	185130000	185140000	chr1	185650000	185660000	GW11
chr1	185220000	185230000	chr1	186200000	186210000	GW11
chr1	185270000	185280000	chr1	186310000	186320000	GW11
chr1	185280000	185290000	chr1	185630000	185640000	GW11
chr1	185680000	185690000	chr1	186180000	186190000	GW11
chr1	185780000	185790000	chr1	186170000	186180000	GW11
chr1	186070000	186080000	chr1	186180000	186190000	GW11
chr1	186270000	186280000	chr1	186330000	186340000	GW11
chr1	186450000	186460000	chr1	186940000	186950000	GW11
chr1	186690000	186700000	chr1	190400000	190410000	GW11
chr1	187040000	187050000	chr1	191860000	191870000	GW11
chr1	187720000	187730000	chr1	188330000	188340000	GW11
chr1	188070000	188080000	chr1	191040000	191050000	GW11
chr1	188140000	188150000	chr1	188230000	188240000	GW11
chr1	188200000	188210000	chr1	189630000	189640000	GW11
chr1	188380000	188390000	chr1	188920000	188930000	GW11
chr1	188740000	188750000	chr1	190700000	190710000	GW11
chr1	188780000	188790000	chr1	190330000	190340000	GW11
chr1	190000000	190010000	chr1	190040000	190050000	GW11
chr1	190040000	190050000	chr1	191530000	191540000	GW11
chr1	190050000	190060000	chr1	192520000	192530000	GW11
chr1	190430000	190440000	chr1	192280000	192290000	GW11
chr1	190810000	190820000	chr1	192270000	192280000	GW11
chr1	192270000	192280000	chr1	192380000	192390000	GW11
chr1	192450000	192460000	chr1	192760000	192770000	GW11
chr1	192450000	192460000	chr1	192990000	193000000	GW11
chr1	192460000	192470000	chr1	192590000	192600000	GW11
chr1	192500000	192510000	chr1	194480000	194490000	GW11
chr1	192780000	192790000	chr1	193030000	193040000	GW11
chr1	193160000	193170000	chr1	195120000	195130000	GW11
chr1	193180000	193190000	chr1	193370000	193380000	GW11
chr1	193310000	193320000	chr1	195080000	195090000	GW11
chr1	193450000	193460000	chr1	193800000	193810000	GW11
chr1	193690000	193700000	chr1	193860000	193870000	GW11
chr1	194040000	194050000	chr1	196010000	196020000	GW11
chr1	194050000	194060000	chr1	195810000	195820000	GW11
chr1	194110000	194120000	chr1	194190000	194200000	GW11
chr1	194290000	194300000	chr1	194570000	194580000	GW11
chr1	194290000	194300000	chr1	195700000	195710000	GW11
chr1	194920000	194930000	chr1	195580000	195590000	GW11
chr1	195380000	195390000	chr1	196570000	196580000	GW11
chr1	195880000	195890000	chr1	196030000	196040000	GW11
chr1	196110000	196120000	chr1	196270000	196280000	GW11
chr1	196110000	196120000	chr1	196620000	196630000	GW11
chr1	196280000	196290000	chr1	196620000	196630000	GW11
chr1	196560000	196570000	chr1	196620000	196630000	GW11
chr1	196760000	196770000	chr1	196880000	196890000	GW11
chr1	196760000	196770000	chr1	196890000	196900000	GW11
chr1	197140000	197150000	chr1	197320000	197330000	GW11
chr1	197160000	197170000	chr1	197880000	197890000	GW11
chr1	197480000	197490000	chr1	197890000	197900000	GW11
chr1	197480000	197490000	chr1	198640000	198650000	GW11
chr1	197500000	197510000	chr1	198440000	198450000	GW11
chr1	197580000	197590000	chr1	197890000	197900000	GW11
chr1	197590000	197600000	chr1	198120000	198130000	GW11
chr1	197590000	197600000	chr1	198430000	198440000	GW11
chr1	197880000	197890000	chr1	198250000	198260000	GW11
chr1	197880000	197890000	chr1	198630000	198640000	GW11
chr1	197900000	197910000	chr1	198420000	198430000	GW11
chr1	198110000	198120000	chr1	198240000	198250000	GW11
chr1	198460000	198470000	chr1	198630000	198640000	GW11
chr1	198470000	198480000	chr1	198630000	198640000	GW11
chr1	198730000	198740000	chr1	200470000	200480000	GW11
chr1	198750000	198760000	chr1	199210000	199220000	GW11
chr1	198750000	198760000	chr1	199520000	199530000	GW11
chr1	198840000	198850000	chr1	198900000	198910000	GW11
chr1	199630000	199640000	chr1	200460000	200470000	GW11
chr1	199650000	199660000	chr1	200240000	200250000	GW11
chr1	199650000	199660000	chr1	200470000	200480000	GW11
chr1	200530000	200540000	chr1	200760000	200770000	GW11
chr1	200540000	200550000	chr1	200810000	200820000	GW11
chr1	200590000	200600000	chr1	200770000	200780000	GW11
chr1	200600000	200610000	chr1	201060000	201070000	GW11
chr1	200910000	200920000	chr1	201100000	201110000	GW11
chr1	200920000	200930000	chr1	201090000	201100000	GW11
chr1	201210000	201220000	chr1	201330000	201340000	GW11
chr1	201410000	201420000	chr1	201480000	201490000	GW11
chr1	201430000	201440000	chr1	201470000	201480000	GW11
chr1	201490000	201500000	chr1	201920000	201930000	GW11
chr1	201520000	201530000	chr1	201670000	201680000	GW11
chr1	201520000	201530000	chr1	201760000	201770000	GW11
chr1	201670000	201680000	chr1	201760000	201770000	GW11
chr1	201850000	201860000	chr1	202100000	202110000	GW11
chr1	201860000	201870000	chr1	201930000	201940000	GW11
chr1	201870000	201880000	chr1	203400000	203410000	GW11
chr1	201960000	201970000	chr1	202090000	202100000	GW11
chr1	201960000	201970000	chr1	202100000	202110000	GW11
chr1	201980000	201990000	chr1	202260000	202270000	GW11
chr1	202150000	202160000	chr1	202280000	202290000	GW11
chr1	202170000	202180000	chr1	202680000	202690000	GW11
chr1	202170000	202180000	chr1	202920000	202930000	GW11
chr1	202450000	202460000	chr1	202580000	202590000	GW11
chr1	202490000	202500000	chr1	203880000	203890000	GW11
chr1	202510000	202520000	chr1	203930000	203940000	GW11
chr1	202690000	202700000	chr1	202830000	202840000	GW11
chr1	202750000	202760000	chr1	202960000	202970000	GW11
chr1	202990000	203000000	chr1	203170000	203180000	GW11
chr1	202990000	203000000	chr1	203410000	203420000	GW11
chr1	203010000	203020000	chr1	203460000	203470000	GW11
chr1	203230000	203240000	chr1	203300000	203310000	GW11
chr1	203300000	203310000	chr1	203660000	203670000	GW11
chr1	203310000	203320000	chr1	203450000	203460000	GW11
chr1	203470000	203480000	chr1	203670000	203680000	GW11
chr1	203810000	203820000	chr1	205060000	205070000	GW11
chr1	203830000	203840000	chr1	204350000	204360000	GW11
chr1	203840000	203850000	chr1	204090000	204100000	GW11
chr1	204100000	204110000	chr1	204190000	204200000	GW11
chr1	204180000	204190000	chr1	204330000	204340000	GW11
chr1	204410000	204420000	chr1	204460000	204470000	GW11
chr1	204410000	204420000	chr1	204470000	204480000	GW11
chr1	204510000	204520000	chr1	205100000	205110000	GW11
chr1	204530000	204540000	chr1	204770000	204780000	GW11
chr1	204530000	204540000	chr1	204940000	204950000	GW11
chr1	204780000	204790000	chr1	204940000	204950000	GW11
chr1	204950000	204960000	chr1	205030000	205040000	GW11
chr1	204950000	204960000	chr1	205220000	205230000	GW11
chr1	205240000	205250000	chr1	205290000	205300000	GW11
chr1	205300000	205310000	chr1	205450000	205460000	GW11
chr1	205760000	205770000	chr1	205880000	205890000	GW11
chr1	205820000	205830000	chr1	206870000	206880000	GW11
chr1	205870000	205880000	chr1	207670000	207680000	GW11
chr1	205890000	205900000	chr1	206260000	206270000	GW11
chr1	206190000	206200000	chr1	206620000	206630000	GW11
chr1	206220000	206230000	chr1	206320000	206330000	GW11
chr1	206230000	206240000	chr1	206310000	206320000	GW11
chr1	206310000	206320000	chr1	206600000	206610000	GW11
chr1	206310000	206320000	chr1	207790000	207800000	GW11
chr1	206320000	206330000	chr1	208260000	208270000	GW11
chr1	206600000	206610000	chr1	207820000	207830000	GW11
chr1	206660000	206670000	chr1	206750000	206760000	GW11
chr1	206660000	206670000	chr1	207080000	207090000	GW11
chr1	206770000	206780000	chr1	207670000	207680000	GW11
chr1	206800000	206810000	chr1	206830000	206840000	GW11
chr1	206860000	206870000	chr1	208350000	208360000	GW11
chr1	206910000	206920000	chr1	207080000	207090000	GW11
chr1	206990000	207000000	chr1	209440000	209450000	GW11
chr1	207090000	207100000	chr1	207660000	207670000	GW11
chr1	207250000	207260000	chr1	207670000	207680000	GW11
chr1	207250000	207260000	chr1	207820000	207830000	GW11
chr1	207270000	207280000	chr1	207570000	207580000	GW11
chr1	207430000	207440000	chr1	207530000	207540000	GW11
chr1	207660000	207670000	chr1	207840000	207850000	GW11
chr1	207810000	207820000	chr1	209570000	209580000	GW11
chr1	208050000	208060000	chr1	208140000	208150000	GW11
chr1	208060000	208070000	chr1	209380000	209390000	GW11
chr1	208190000	208200000	chr1	208410000	208420000	GW11
chr1	208200000	208210000	chr1	208840000	208850000	GW11
chr1	208300000	208310000	chr1	208410000	208420000	GW11
chr1	208410000	208420000	chr1	208640000	208650000	GW11
chr1	208420000	208430000	chr1	209370000	209380000	GW11
chr1	208430000	208440000	chr1	208520000	208530000	GW11
chr1	208820000	208830000	chr1	209370000	209380000	GW11
chr1	208870000	208880000	chr1	209650000	209660000	GW11
chr1	209400000	209410000	chr1	209610000	209620000	GW11
chr1	209620000	209630000	chr1	209700000	209710000	GW11
chr1	209730000	209740000	chr1	209850000	209860000	GW11
chr1	209740000	209750000	chr1	209870000	209880000	GW11
chr1	209910000	209920000	chr1	211010000	211020000	GW11
chr1	210030000	210040000	chr1	210150000	210160000	GW11
chr1	210030000	210040000	chr1	210480000	210490000	GW11
chr1	210310000	210320000	chr1	210570000	210580000	GW11
chr1	210310000	210320000	chr1	210870000	210880000	GW11
chr1	210330000	210340000	chr1	210490000	210500000	GW11
chr1	210600000	210610000	chr1	211320000	211330000	GW11
chr1	210610000	210620000	chr1	211620000	211630000	GW11
chr1	210620000	210630000	chr1	210760000	210770000	GW11
chr1	210620000	210630000	chr1	211300000	211310000	GW11
chr1	210740000	210750000	chr1	211110000	211120000	GW11
chr1	210750000	210760000	chr1	211310000	211320000	GW11
chr1	210990000	211000000	chr1	212110000	212120000	GW11
chr1	211020000	211030000	chr1	212950000	212960000	GW11
chr1	211500000	211510000	chr1	211680000	211690000	GW11
chr1	211850000	211860000	chr1	212170000	212180000	GW11
chr1	211850000	211860000	chr1	212620000	212630000	GW11
chr1	212230000	212240000	chr1	212620000	212630000	GW11
chr1	212240000	212250000	chr1	212950000	212960000	GW11
chr1	212260000	212270000	chr1	212450000	212460000	GW11
chr1	212640000	212650000	chr1	212950000	212960000	GW11
chr1	212650000	212660000	chr1	213170000	213180000	GW11
chr1	212790000	212800000	chr1	214160000	214170000	GW11
chr1	212830000	212840000	chr1	213160000	213170000	GW11
chr1	212970000	212980000	chr1	213160000	213170000	GW11
chr1	213020000	213030000	chr1	213160000	213170000	GW11
chr1	213290000	213300000	chr1	214290000	214300000	GW11
chr1	213330000	213340000	chr1	215670000	215680000	GW11
chr1	213400000	213410000	chr1	214480000	214490000	GW11
chr1	213410000	213420000	chr1	214290000	214300000	GW11
chr1	213540000	213550000	chr1	214290000	214300000	GW11
chr1	213970000	213980000	chr1	214270000	214280000	GW11
chr1	214180000	214190000	chr1	214330000	214340000	GW11
chr1	214380000	214390000	chr1	215700000	215710000	GW11
chr1	214390000	214400000	chr1	214500000	214510000	GW11
chr1	214390000	214400000	chr1	214790000	214800000	GW11
chr1	214500000	214510000	chr1	215700000	215710000	GW11
chr1	214820000	214830000	chr1	215700000	215710000	GW11
chr1	214840000	214850000	chr1	215320000	215330000	GW11
chr1	214930000	214940000	chr1	215620000	215630000	GW11
chr1	215230000	215240000	chr1	216980000	216990000	GW11
chr1	215340000	215350000	chr1	215680000	215690000	GW11
chr1	215630000	215640000	chr1	215680000	215690000	GW11
chr1	216050000	216060000	chr1	218020000	218030000	GW11
chr1	216120000	216130000	chr1	216390000	216400000	GW11
chr1	216350000	216360000	chr1	218340000	218350000	GW11
chr1	216900000	216910000	chr1	218330000	218340000	GW11
chr1	217050000	217060000	chr1	219000000	219010000	GW11
chr1	217170000	217180000	chr1	217960000	217970000	GW11
chr1	217320000	217330000	chr1	218330000	218340000	GW11
chr1	217350000	217360000	chr1	217690000	217700000	GW11
chr1	217940000	217950000	chr1	218310000	218320000	GW11
chr1	218480000	218490000	chr1	219960000	219970000	GW11
chr1	218500000	218510000	chr1	219590000	219600000	GW11
chr1	218500000	218510000	chr1	219780000	219790000	GW11
chr1	218510000	218520000	chr1	219980000	219990000	GW11
chr1	218520000	218530000	chr1	218810000	218820000	GW11
chr1	218810000	218820000	chr1	218980000	218990000	GW11
chr1	219060000	219070000	chr1	219580000	219590000	GW11
chr1	219690000	219700000	chr1	219760000	219770000	GW11
chr1	220140000	220150000	chr1	220360000	220370000	GW11
chr1	220390000	220400000	chr1	220940000	220950000	GW11
chr1	220700000	220710000	chr1	220940000	220950000	GW11
chr1	220850000	220860000	chr1	220950000	220960000	GW11
chr1	220870000	220880000	chr1	222600000	222610000	GW11
chr1	221040000	221050000	chr1	221370000	221380000	GW11
chr1	221040000	221050000	chr1	221610000	221620000	GW11
chr1	221050000	221060000	chr1	222750000	222760000	GW11
chr1	221060000	221070000	chr1	221890000	221900000	GW11
chr1	221540000	221550000	chr1	223430000	223440000	GW11
chr1	221750000	221760000	chr1	222300000	222310000	GW11
chr1	221780000	221790000	chr1	221820000	221830000	GW11
chr1	221900000	221910000	chr1	222780000	222790000	GW11
chr1	221940000	221950000	chr1	222330000	222340000	GW11
chr1	222100000	222110000	chr1	222350000	222360000	GW11
chr1	222270000	222280000	chr1	222330000	222340000	GW11
chr1	222320000	222330000	chr1	223170000	223180000	GW11
chr1	222410000	222420000	chr1	222780000	222790000	GW11
chr1	222950000	222960000	chr1	223250000	223260000	GW11
chr1	222950000	222960000	chr1	223700000	223710000	GW11
chr1	222950000	222960000	chr1	223870000	223880000	GW11
chr1	222960000	222970000	chr1	223250000	223260000	GW11
chr1	223300000	223310000	chr1	223870000	223880000	GW11
chr1	223310000	223320000	chr1	223700000	223710000	GW11
chr1	223320000	223330000	chr1	223410000	223420000	GW11
chr1	223460000	223470000	chr1	223830000	223840000	GW11
chr1	223500000	223510000	chr1	224040000	224050000	GW11
chr1	223680000	223690000	chr1	223860000	223870000	GW11
chr1	223890000	223900000	chr1	225030000	225040000	GW11
chr1	223900000	223910000	chr1	224510000	224520000	GW11
chr1	224060000	224070000	chr1	226010000	226020000	GW11
chr1	224280000	224290000	chr1	225520000	225530000	GW11
chr1	224290000	224300000	chr1	224510000	224520000	GW11
chr1	224300000	224310000	chr1	224510000	224520000	GW11
chr1	224300000	224310000	chr1	225080000	225090000	GW11
chr1	224680000	224690000	chr1	225040000	225050000	GW11
chr1	224700000	224710000	chr1	225040000	225050000	GW11
chr1	225350000	225360000	chr1	225400000	225410000	GW11
chr1	225480000	225490000	chr1	227220000	227230000	GW11
chr1	225510000	225520000	chr1	225570000	225580000	GW11
chr1	225650000	225660000	chr1	226160000	226170000	GW11
chr1	225750000	225760000	chr1	226570000	226580000	GW11
chr1	225990000	226000000	chr1	226120000	226130000	GW11
chr1	226100000	226110000	chr1	226160000	226170000	GW11
chr1	226310000	226320000	chr1	226360000	226370000	GW11
chr1	226340000	226350000	chr1	226530000	226540000	GW11
chr1	226610000	226620000	chr1	226740000	226750000	GW11
chr1	226710000	226720000	chr1	226770000	226780000	GW11
chr1	226810000	226820000	chr1	227570000	227580000	GW11
chr1	226820000	226830000	chr1	227010000	227020000	GW11
chr1	227290000	227300000	chr1	227370000	227380000	GW11
chr1	227760000	227770000	chr1	227840000	227850000	GW11
chr1	227910000	227920000	chr1	227960000	227970000	GW11
chr1	228020000	228030000	chr1	228050000	228060000	GW11
chr1	228270000	228280000	chr1	228360000	228370000	GW11
chr1	228340000	228350000	chr1	228620000	228630000	GW11
chr1	228540000	228550000	chr1	230150000	230160000	GW11
chr1	228800000	228810000	chr1	229080000	229090000	GW11
chr1	228800000	228810000	chr1	229360000	229370000	GW11
chr1	229390000	229400000	chr1	229610000	229620000	GW11
chr1	229390000	229400000	chr1	229620000	229630000	GW11
chr1	229660000	229670000	chr1	229740000	229750000	GW11
chr1	229690000	229700000	chr1	229760000	229770000	GW11
chr1	229790000	229800000	chr1	230440000	230450000	GW11
chr1	230000000	230010000	chr1	230440000	230450000	GW11
chr1	230740000	230750000	chr1	230870000	230880000	GW11
chr1	230780000	230790000	chr1	231320000	231330000	GW11
chr1	230790000	230800000	chr1	231010000	231020000	GW11
chr1	230870000	230880000	chr1	232800000	232810000	GW11
chr1	230920000	230930000	chr1	231350000	231360000	GW11
chr1	230950000	230960000	chr1	231050000	231060000	GW11
chr1	231060000	231070000	chr1	231730000	231740000	GW11
chr1	231480000	231490000	chr1	232960000	232970000	GW11
chr1	231490000	231500000	chr1	231730000	231740000	GW11
chr1	231840000	231850000	chr1	234040000	234050000	GW11
chr1	231880000	231890000	chr1	231960000	231970000	GW11
chr1	231940000	231950000	chr1	233810000	233820000	GW11
chr1	231990000	232000000	chr1	233380000	233390000	GW11
chr1	232000000	232010000	chr1	232710000	232720000	GW11
chr1	232330000	232340000	chr1	232480000	232490000	GW11
chr1	232360000	232370000	chr1	233380000	233390000	GW11
chr1	232510000	232520000	chr1	234120000	234130000	GW11
chr1	232770000	232780000	chr1	233380000	233390000	GW11
chr1	232800000	232810000	chr1	233000000	233010000	GW11
chr1	232840000	232850000	chr1	233260000	233270000	GW11
chr1	233180000	233190000	chr1	234180000	234190000	GW11
chr1	233510000	233520000	chr1	234540000	234550000	GW11
chr1	233540000	233550000	chr1	234210000	234220000	GW11
chr1	233600000	233610000	chr1	233960000	233970000	GW11
chr1	233780000	233790000	chr1	234840000	234850000	GW11
chr1	233870000	233880000	chr1	235090000	235100000	GW11
chr1	233960000	233970000	chr1	234210000	234220000	GW11
chr1	234080000	234090000	chr1	234330000	234340000	GW11
chr1	234250000	234260000	chr1	234460000	234470000	GW11
chr1	234250000	234260000	chr1	235260000	235270000	GW11
chr1	234260000	234270000	chr1	234870000	234880000	GW11
chr1	234280000	234290000	chr1	234440000	234450000	GW11
chr1	234280000	234290000	chr1	234600000	234610000	GW11
chr1	234290000	234300000	chr1	235310000	235320000	GW11
chr1	234630000	234640000	chr1	234740000	234750000	GW11
chr1	234640000	234650000	chr1	235130000	235140000	GW11
chr1	234650000	234660000	chr1	234990000	235000000	GW11
chr1	234660000	234670000	chr1	234840000	234850000	GW11
chr1	234740000	234750000	chr1	234850000	234860000	GW11
chr1	234860000	234870000	chr1	234980000	234990000	GW11
chr1	234880000	234890000	chr1	235100000	235110000	GW11
chr1	235420000	235430000	chr1	235570000	235580000	GW11
chr1	235670000	235680000	chr1	235940000	235950000	GW11
chr1	235670000	235680000	chr1	236130000	236140000	GW11
chr1	235670000	235680000	chr1	236440000	236450000	GW11
chr1	235830000	235840000	chr1	235920000	235930000	GW11
chr1	235840000	235850000	chr1	236120000	236130000	GW11
chr1	236060000	236070000	chr1	237650000	237660000	GW11
chr1	236240000	236250000	chr1	237680000	237690000	GW11
chr1	236250000	236260000	chr1	236650000	236660000	GW11
chr1	236260000	236270000	chr1	236460000	236470000	GW11
chr1	236260000	236270000	chr1	237530000	237540000	GW11
chr1	236260000	236270000	chr1	237720000	237730000	GW11
chr1	236270000	236280000	chr1	236690000	236700000	GW11
chr1	236620000	236630000	chr1	237580000	237590000	GW11
chr1	236780000	236790000	chr1	237540000	237550000	GW11
chr1	236790000	236800000	chr1	237720000	237730000	GW11
chr1	236840000	236850000	chr1	238640000	238650000	GW11
chr1	237620000	237630000	chr1	239070000	239080000	GW11
chr1	237870000	237880000	chr1	239800000	239810000	GW11
chr1	237960000	237970000	chr1	239090000	239100000	GW11
chr1	237990000	238000000	chr1	239170000	239180000	GW11
chr1	237990000	238000000	chr1	239600000	239610000	GW11
chr1	238160000	238170000	chr1	241470000	241480000	GW11
chr1	238660000	238670000	chr1	239490000	239500000	GW11
chr1	239100000	239110000	chr1	240060000	240070000	GW11
chr1	239260000	239270000	chr1	241180000	241190000	GW11
chr1	239560000	239570000	chr1	240570000	240580000	GW11
chr1	239570000	239580000	chr1	240050000	240060000	GW11
chr1	240140000	240150000	chr1	240840000	240850000	GW11
chr1	240180000	240190000	chr1	240320000	240330000	GW11
chr1	240350000	240360000	chr1	240760000	240770000	GW11
chr1	240880000	240890000	chr1	242010000	242020000	GW11
chr1	240890000	240900000	chr1	241670000	241680000	GW11
chr1	240900000	240910000	chr1	241660000	241670000	GW11
chr1	240900000	240910000	chr1	242260000	242270000	GW11
chr1	241040000	241050000	chr1	241650000	241660000	GW11
chr1	241740000	241750000	chr1	243470000	243480000	GW11
chr1	241770000	241780000	chr1	241990000	242000000	GW11
chr1	241870000	241880000	chr1	242760000	242770000	GW11
chr1	242060000	242070000	chr1	244490000	244500000	GW11
chr1	242080000	242090000	chr1	243290000	243300000	GW11
chr1	242420000	242430000	chr1	242470000	242480000	GW11
chr1	242460000	242470000	chr1	243290000	243300000	GW11
chr1	242610000	242620000	chr1	243280000	243290000	GW11
chr1	242620000	242630000	chr1	243480000	243490000	GW11
chr1	242630000	242640000	chr1	242790000	242800000	GW11
chr1	242640000	242650000	chr1	244490000	244500000	GW11
chr1	242950000	242960000	chr1	244510000	244520000	GW11
chr1	243030000	243040000	chr1	244650000	244660000	GW11
chr1	243050000	243060000	chr1	243090000	243100000	GW11
chr1	243060000	243070000	chr1	243480000	243490000	GW11
chr1	243310000	243320000	chr1	243450000	243460000	GW11
chr1	243490000	243500000	chr1	244430000	244440000	GW11
chr1	243500000	243510000	chr1	244210000	244220000	GW11
chr1	243500000	243510000	chr1	244460000	244470000	GW11
chr1	243570000	243580000	chr1	243910000	243920000	GW11
chr1	243630000	243640000	chr1	243870000	243880000	GW11
chr1	243730000	243740000	chr1	243970000	243980000	GW11
chr1	243740000	243750000	chr1	243820000	243830000	GW11
chr1	243890000	243900000	chr1	244180000	244190000	GW11
chr1	243920000	243930000	chr1	244440000	244450000	GW11
chr1	244210000	244220000	chr1	244430000	244440000	GW11
chr1	244600000	244610000	chr1	245150000	245160000	GW11
chr1	244740000	244750000	chr1	246660000	246670000	GW11
chr1	244760000	244770000	chr1	244950000	244960000	GW11
chr1	244760000	244770000	chr1	245190000	245200000	GW11
chr1	245000000	245010000	chr1	245130000	245140000	GW11
chr1	245070000	245080000	chr1	245840000	245850000	GW11
chr1	245300000	245310000	chr1	246450000	246460000	GW11
chr1	245310000	245320000	chr1	246610000	246620000	GW11
chr1	245320000	245330000	chr1	246170000	246180000	GW11
chr1	245340000	245350000	chr1	245540000	245550000	GW11
chr1	245360000	245370000	chr1	245410000	245420000	GW11
chr1	245850000	245860000	chr1	246160000	246170000	GW11
chr1	246050000	246060000	chr1	246160000	246170000	GW11
chr1	246170000	246180000	chr1	246590000	246600000	GW11
chr1	246490000	246500000	chr1	246520000	246530000	GW11
chr1	246660000	246670000	chr1	246860000	246870000	GW11
chr1	246980000	246990000	chr1	249100000	249110000	GW11
chr1	247000000	247010000	chr1	247070000	247080000	GW11
chr1	247060000	247070000	chr1	247480000	247490000	GW11
chr1	247140000	247150000	chr1	247280000	247290000	GW11
chr1	247190000	247200000	chr1	248840000	248850000	GW11
chr1	247380000	247390000	chr1	249090000	249100000	GW11
chr1	247400000	247410000	chr1	248270000	248280000	GW11
chr1	247560000	247570000	chr1	247640000	247650000	GW11
chr1	247660000	247670000	chr1	248380000	248390000	GW11
chr1	248120000	248130000	chr1	248200000	248210000	GW11
chr1	248130000	248140000	chr1	249100000	249110000	GW11
chr1	248170000	248180000	chr1	248860000	248870000	GW11
chr1	248410000	248420000	chr1	249070000	249080000	GW11
chr1	248430000	248440000	chr1	248570000	248580000	GW11
chr1	248580000	248590000	chr1	249090000	249100000	GW11
chr1	248760000	248770000	chr1	249090000	249100000	GW11
chr1	248790000	248800000	chr1	248890000	248900000	GW11
chr1	248860000	248870000	chr1	248870000	248880000	GW11
chr1	248870000	248880000	chr1	249070000	249080000	GW11
chr1	249120000	249130000	chr1	249200000	249210000	GW11
chr10	140000	150000	chr10	150000	160000	GW11
chr10	550000	560000	chr10	850000	860000	GW11
chr10	970000	980000	chr10	1040000	1050000	GW11
chr10	1160000	1170000	chr10	1430000	1440000	GW11
chr10	1160000	1170000	chr10	1620000	1630000	GW11
chr10	1240000	1250000	chr10	1410000	1420000	GW11
chr10	1410000	1420000	chr10	3020000	3030000	GW11
chr10	1470000	1480000	chr10	1770000	1780000	GW11
chr10	2010000	2020000	chr10	3910000	3920000	GW11
chr10	2620000	2630000	chr10	4130000	4140000	GW11
chr10	3240000	3250000	chr10	3830000	3840000	GW11
chr10	3240000	3250000	chr10	4040000	4050000	GW11
chr10	3280000	3290000	chr10	4810000	4820000	GW11
chr10	3630000	3640000	chr10	4340000	4350000	GW11
chr10	4690000	4700000	chr10	4790000	4800000	GW11
chr10	4700000	4710000	chr10	4790000	4800000	GW11
chr10	4840000	4850000	chr10	5420000	5430000	GW11
chr10	4850000	4860000	chr10	5670000	5680000	GW11
chr10	4890000	4900000	chr10	5470000	5480000	GW11
chr10	4900000	4910000	chr10	5330000	5340000	GW11
chr10	4980000	4990000	chr10	5060000	5070000	GW11
chr10	5390000	5400000	chr10	7240000	7250000	GW11
chr10	5470000	5480000	chr10	5660000	5670000	GW11
chr10	5480000	5490000	chr10	5910000	5920000	GW11
chr10	5520000	5530000	chr10	6410000	6420000	GW11
chr10	5540000	5550000	chr10	6920000	6930000	GW11
chr10	5680000	5690000	chr10	5910000	5920000	GW11
chr10	5850000	5860000	chr10	7790000	7800000	GW11
chr10	6130000	6140000	chr10	7440000	7450000	GW11
chr10	6140000	6150000	chr10	6440000	6450000	GW11
chr10	6150000	6160000	chr10	6230000	6240000	GW11
chr10	6450000	6460000	chr10	6710000	6720000	GW11
chr10	6770000	6780000	chr10	7420000	7430000	GW11
chr10	6830000	6840000	chr10	6900000	6910000	GW11
chr10	6890000	6900000	chr10	7000000	7010000	GW11
chr10	7290000	7300000	chr10	7430000	7440000	GW11
chr10	7330000	7340000	chr10	9270000	9280000	GW11
chr10	7560000	7570000	chr10	7720000	7730000	GW11
chr10	7560000	7570000	chr10	8890000	8900000	GW11
chr10	7560000	7570000	chr10	9340000	9350000	GW11
chr10	7910000	7920000	chr10	8920000	8930000	GW11
chr10	7910000	7920000	chr10	9250000	9260000	GW11
chr10	7930000	7940000	chr10	8060000	8070000	GW11
chr10	8080000	8090000	chr10	9250000	9260000	GW11
chr10	8990000	9000000	chr10	11460000	11470000	GW11
chr10	9380000	9390000	chr10	11350000	11360000	GW11
chr10	9380000	9390000	chr10	11510000	11520000	GW11
chr10	9500000	9510000	chr10	9590000	9600000	GW11
chr10	9510000	9520000	chr10	10500000	10510000	GW11
chr10	9640000	9650000	chr10	11320000	11330000	GW11
chr10	9940000	9950000	chr10	10180000	10190000	GW11
chr10	9940000	9950000	chr10	10640000	10650000	GW11
chr10	10220000	10230000	chr10	10290000	10300000	GW11
chr10	10770000	10780000	chr10	11810000	11820000	GW11
chr10	11040000	11050000	chr10	11190000	11200000	GW11
chr10	11350000	11360000	chr10	11530000	11540000	GW11
chr10	11540000	11550000	chr10	11600000	11610000	GW11
chr10	11560000	11570000	chr10	11790000	11800000	GW11
chr10	11670000	11680000	chr10	12050000	12060000	GW11
chr10	11820000	11830000	chr10	12020000	12030000	GW11
chr10	12120000	12130000	chr10	12250000	12260000	GW11
chr10	12260000	12270000	chr10	13630000	13640000	GW11
chr10	12300000	12310000	chr10	12750000	12760000	GW11
chr10	12300000	12310000	chr10	12940000	12950000	GW11
chr10	12320000	12330000	chr10	13120000	13130000	GW11
chr10	12750000	12760000	chr10	12930000	12940000	GW11
chr10	12750000	12760000	chr10	13110000	13120000	GW11
chr10	13000000	13010000	chr10	13120000	13130000	GW11
chr10	13200000	13210000	chr10	13560000	13570000	GW11
chr10	13210000	13220000	chr10	13330000	13340000	GW11
chr10	13410000	13420000	chr10	13610000	13620000	GW11
chr10	13430000	13440000	chr10	15120000	15130000	GW11
chr10	13640000	13650000	chr10	14490000	14500000	GW11
chr10	13650000	13660000	chr10	13820000	13830000	GW11
chr10	13680000	13690000	chr10	14270000	14280000	GW11
chr10	13700000	13710000	chr10	13820000	13830000	GW11
chr10	13700000	13710000	chr10	14160000	14170000	GW11
chr10	13820000	13830000	chr10	14850000	14860000	GW11
chr10	13840000	13850000	chr10	14150000	14160000	GW11
chr10	13840000	13850000	chr10	14510000	14520000	GW11
chr10	14230000	14240000	chr10	14490000	14500000	GW11
chr10	14540000	14550000	chr10	15160000	15170000	GW11
chr10	14550000	14560000	chr10	14610000	14620000	GW11
chr10	14550000	14560000	chr10	14860000	14870000	GW11
chr10	14950000	14960000	chr10	15190000	15200000	GW11
chr10	14990000	15000000	chr10	15140000	15150000	GW11
chr10	15250000	15260000	chr10	15410000	15420000	GW11
chr10	15470000	15480000	chr10	15760000	15770000	GW11
chr10	15470000	15480000	chr10	15860000	15870000	GW11
chr10	15470000	15480000	chr10	16810000	16820000	GW11
chr10	15910000	15920000	chr10	17460000	17470000	GW11
chr10	15940000	15950000	chr10	16560000	16570000	GW11
chr10	15940000	15950000	chr10	16840000	16850000	GW11
chr10	15980000	15990000	chr10	16000000	16010000	GW11
chr10	15980000	15990000	chr10	17340000	17350000	GW11
chr10	16300000	16310000	chr10	16400000	16410000	GW11
chr10	16570000	16580000	chr10	16790000	16800000	GW11
chr10	16870000	16880000	chr10	17460000	17470000	GW11
chr10	16870000	16880000	chr10	17650000	17660000	GW11
chr10	16890000	16900000	chr10	17290000	17300000	GW11
chr10	16890000	16900000	chr10	18520000	18530000	GW11
chr10	16990000	17000000	chr10	18930000	18940000	GW11
chr10	17010000	17020000	chr10	17480000	17490000	GW11
chr10	17310000	17320000	chr10	17460000	17470000	GW11
chr10	17330000	17340000	chr10	17510000	17520000	GW11
chr10	17340000	17350000	chr10	18280000	18290000	GW11
chr10	17600000	17610000	chr10	19120000	19130000	GW11
chr10	17640000	17650000	chr10	18510000	18520000	GW11
chr10	17650000	17660000	chr10	17750000	17760000	GW11
chr10	17680000	17690000	chr10	17770000	17780000	GW11
chr10	17710000	17720000	chr10	18890000	18900000	GW11
chr10	18260000	18270000	chr10	18490000	18500000	GW11
chr10	18270000	18280000	chr10	20020000	20030000	GW11
chr10	18630000	18640000	chr10	18910000	18920000	GW11
chr10	18760000	18770000	chr10	19630000	19640000	GW11
chr10	18770000	18780000	chr10	19870000	19880000	GW11
chr10	18810000	18820000	chr10	18900000	18910000	GW11
chr10	19020000	19030000	chr10	19900000	19910000	GW11
chr10	19070000	19080000	chr10	21080000	21090000	GW11
chr10	19120000	19130000	chr10	19200000	19210000	GW11
chr10	19120000	19130000	chr10	21040000	21050000	GW11
chr10	19730000	19740000	chr10	20010000	20020000	GW11
chr10	20090000	20100000	chr10	21060000	21070000	GW11
chr10	20340000	20350000	chr10	20820000	20830000	GW11
chr10	20400000	20410000	chr10	21510000	21520000	GW11
chr10	21140000	21150000	chr10	21580000	21590000	GW11
chr10	21340000	21350000	chr10	21730000	21740000	GW11
chr10	21360000	21370000	chr10	21550000	21560000	GW11
chr10	21360000	21370000	chr10	22240000	22250000	GW11
chr10	21560000	21570000	chr10	22250000	22260000	GW11
chr10	21570000	21580000	chr10	21740000	21750000	GW11
chr10	21780000	21790000	chr10	22010000	22020000	GW11
chr10	21780000	21790000	chr10	23270000	23280000	GW11
chr10	21800000	21810000	chr10	22510000	22520000	GW11
chr10	21800000	21810000	chr10	22740000	22750000	GW11
chr10	21810000	21820000	chr10	22620000	22630000	GW11
chr10	21820000	21830000	chr10	22220000	22230000	GW11
chr10	22000000	22010000	chr10	22210000	22220000	GW11
chr10	22270000	22280000	chr10	23270000	23280000	GW11
chr10	22290000	22300000	chr10	23010000	23020000	GW11
chr10	22440000	22450000	chr10	24380000	24390000	GW11
chr10	22540000	22550000	chr10	22620000	22630000	GW11
chr10	22610000	22620000	chr10	23270000	23280000	GW11
chr10	22630000	22640000	chr10	24570000	24580000	GW11
chr10	23020000	23030000	chr10	23140000	23150000	GW11
chr10	23280000	23290000	chr10	23350000	23360000	GW11
chr10	23410000	23420000	chr10	25390000	25400000	GW11
chr10	23440000	23450000	chr10	23580000	23590000	GW11
chr10	23440000	23450000	chr10	24840000	24850000	GW11
chr10	23450000	23460000	chr10	23990000	24000000	GW11
chr10	23580000	23590000	chr10	24640000	24650000	GW11
chr10	23600000	23610000	chr10	23990000	24000000	GW11
chr10	23600000	23610000	chr10	24800000	24810000	GW11
chr10	23770000	23780000	chr10	24810000	24820000	GW11
chr10	23990000	24000000	chr10	25180000	25190000	GW11
chr10	24020000	24030000	chr10	24480000	24490000	GW11
chr10	24050000	24060000	chr10	24210000	24220000	GW11
chr10	24170000	24180000	chr10	26800000	26810000	GW11
chr10	24270000	24280000	chr10	24800000	24810000	GW11
chr10	24280000	24290000	chr10	24480000	24490000	GW11
chr10	24280000	24290000	chr10	24650000	24660000	GW11
chr10	24490000	24500000	chr10	24800000	24810000	GW11
chr10	24500000	24510000	chr10	24640000	24650000	GW11
chr10	24640000	24650000	chr10	24750000	24760000	GW11
chr10	24670000	24680000	chr10	24780000	24790000	GW11
chr10	24930000	24940000	chr10	25250000	25260000	GW11
chr10	24940000	24950000	chr10	25510000	25520000	GW11
chr10	25140000	25150000	chr10	25360000	25370000	GW11
chr10	25400000	25410000	chr10	25520000	25530000	GW11
chr10	25400000	25410000	chr10	25530000	25540000	GW11
chr10	25580000	25590000	chr10	26860000	26870000	GW11
chr10	25870000	25880000	chr10	28220000	28230000	GW11
chr10	25990000	26000000	chr10	26530000	26540000	GW11
chr10	26010000	26020000	chr10	26550000	26560000	GW11
chr10	26040000	26050000	chr10	26840000	26850000	GW11
chr10	26160000	26170000	chr10	26520000	26530000	GW11
chr10	26160000	26170000	chr10	26840000	26850000	GW11
chr10	26280000	26290000	chr10	28160000	28170000	GW11
chr10	26440000	26450000	chr10	26560000	26570000	GW11
chr10	26630000	26640000	chr10	26820000	26830000	GW11
chr10	27020000	27030000	chr10	28620000	28630000	GW11
chr10	27190000	27200000	chr10	27650000	27660000	GW11
chr10	27390000	27400000	chr10	27450000	27460000	GW11
chr10	27440000	27450000	chr10	29900000	29910000	GW11
chr10	27730000	27740000	chr10	28530000	28540000	GW11
chr10	27840000	27850000	chr10	28540000	28550000	GW11
chr10	27850000	27860000	chr10	28520000	28530000	GW11
chr10	28030000	28040000	chr10	28660000	28670000	GW11
chr10	28310000	28320000	chr10	29600000	29610000	GW11
chr10	28530000	28540000	chr10	29300000	29310000	GW11
chr10	28540000	28550000	chr10	28670000	28680000	GW11
chr10	28720000	28730000	chr10	29580000	29590000	GW11
chr10	28820000	28830000	chr10	28880000	28890000	GW11
chr10	28900000	28910000	chr10	30120000	30130000	GW11
chr10	28930000	28940000	chr10	29720000	29730000	GW11
chr10	28990000	29000000	chr10	29580000	29590000	GW11
chr10	29280000	29290000	chr10	29580000	29590000	GW11
chr10	29440000	29450000	chr10	29550000	29560000	GW11
chr10	29830000	29840000	chr10	30020000	30030000	GW11
chr10	30230000	30240000	chr10	32160000	32170000	GW11
chr10	30280000	30290000	chr10	30870000	30880000	GW11
chr10	30310000	30320000	chr10	30650000	30660000	GW11
chr10	30320000	30330000	chr10	30370000	30380000	GW11
chr10	30650000	30660000	chr10	32620000	32630000	GW11
chr10	30670000	30680000	chr10	30870000	30880000	GW11
chr10	30670000	30680000	chr10	32080000	32090000	GW11
chr10	30720000	30730000	chr10	32950000	32960000	GW11
chr10	30910000	30920000	chr10	32850000	32860000	GW11
chr10	30950000	30960000	chr10	32250000	32260000	GW11
chr10	31010000	31020000	chr10	32100000	32110000	GW11
chr10	31060000	31070000	chr10	32090000	32100000	GW11
chr10	31090000	31100000	chr10	31570000	31580000	GW11
chr10	31100000	31110000	chr10	31280000	31290000	GW11
chr10	31240000	31250000	chr10	33130000	33140000	GW11
chr10	31310000	31320000	chr10	32080000	32090000	GW11
chr10	31340000	31350000	chr10	31760000	31770000	GW11
chr10	31540000	31550000	chr10	31820000	31830000	GW11
chr10	31600000	31610000	chr10	32090000	32100000	GW11
chr10	31670000	31680000	chr10	31760000	31770000	GW11
chr10	31860000	31870000	chr10	33740000	33750000	GW11
chr10	31960000	31970000	chr10	32050000	32060000	GW11
chr10	32120000	32130000	chr10	32250000	32260000	GW11
chr10	32140000	32150000	chr10	32280000	32290000	GW11
chr10	32210000	32220000	chr10	33750000	33760000	GW11
chr10	32320000	32330000	chr10	32580000	32590000	GW11
chr10	32480000	32490000	chr10	33300000	33310000	GW11
chr10	32550000	32560000	chr10	32620000	32630000	GW11
chr10	33080000	33090000	chr10	33290000	33300000	GW11
chr10	33380000	33390000	chr10	35300000	35310000	GW11
chr10	33470000	33480000	chr10	33610000	33620000	GW11
chr10	33480000	33490000	chr10	34920000	34930000	GW11
chr10	33600000	33610000	chr10	34930000	34940000	GW11
chr10	33720000	33730000	chr10	35630000	35640000	GW11
chr10	34060000	34070000	chr10	34730000	34740000	GW11
chr10	34140000	34150000	chr10	34360000	34370000	GW11
chr10	34250000	34260000	chr10	34890000	34900000	GW11
chr10	34370000	34380000	chr10	34500000	34510000	GW11
chr10	34720000	34730000	chr10	35280000	35290000	GW11
chr10	34800000	34810000	chr10	34880000	34890000	GW11
chr10	35010000	35020000	chr10	35320000	35330000	GW11
chr10	35390000	35400000	chr10	35500000	35510000	GW11
chr10	35520000	35530000	chr10	35850000	35860000	GW11
chr10	35520000	35530000	chr10	36600000	36610000	GW11
chr10	35530000	35540000	chr10	37170000	37180000	GW11
chr10	35910000	35920000	chr10	37160000	37170000	GW11
chr10	35920000	35930000	chr10	37070000	37080000	GW11
chr10	35930000	35940000	chr10	36230000	36240000	GW11
chr10	35960000	35970000	chr10	36420000	36430000	GW11
chr10	36230000	36240000	chr10	37060000	37070000	GW11
chr10	36240000	36250000	chr10	36400000	36410000	GW11
chr10	36240000	36250000	chr10	36610000	36620000	GW11
chr10	36280000	36290000	chr10	36760000	36770000	GW11
chr10	36430000	36440000	chr10	36620000	36630000	GW11
chr10	36570000	36580000	chr10	37020000	37030000	GW11
chr10	37730000	37740000	chr10	37970000	37980000	GW11
chr10	37830000	37840000	chr10	37910000	37920000	GW11
chr10	38290000	38300000	chr10	38390000	38400000	GW11
chr10	42880000	42890000	chr10	42910000	42920000	GW11
chr10	42950000	42960000	chr10	43190000	43200000	GW11
chr10	43150000	43160000	chr10	43220000	43230000	GW11
chr10	43350000	43360000	chr10	43960000	43970000	GW11
chr10	43360000	43370000	chr10	43590000	43600000	GW11
chr10	43710000	43720000	chr10	44100000	44110000	GW11
chr10	43770000	43780000	chr10	43950000	43960000	GW11
chr10	43780000	43790000	chr10	43840000	43850000	GW11
chr10	43880000	43890000	chr10	43940000	43950000	GW11
chr10	44170000	44180000	chr10	45340000	45350000	GW11
chr10	44170000	44180000	chr10	45360000	45370000	GW11
chr10	44180000	44190000	chr10	44890000	44900000	GW11
chr10	44210000	44220000	chr10	44280000	44290000	GW11
chr10	44500000	44510000	chr10	45170000	45180000	GW11
chr10	44640000	44650000	chr10	45610000	45620000	GW11
chr10	45270000	45280000	chr10	45340000	45350000	GW11
chr10	45500000	45510000	chr10	45740000	45750000	GW11
chr10	45720000	45730000	chr10	47010000	47020000	GW11
chr10	45740000	45750000	chr10	47660000	47670000	GW11
chr10	46950000	46960000	chr10	47590000	47600000	GW11
chr10	47010000	47020000	chr10	48380000	48390000	GW11
chr10	47610000	47620000	chr10	48430000	48440000	GW11
chr10	47650000	47660000	chr10	48350000	48360000	GW11
chr10	47660000	47670000	chr10	48640000	48650000	GW11
chr10	48310000	48320000	chr10	49480000	49490000	GW11
chr10	48320000	48330000	chr10	48400000	48410000	GW11
chr10	48370000	48380000	chr10	48440000	48450000	GW11
chr10	48600000	48610000	chr10	50560000	50570000	GW11
chr10	48620000	48630000	chr10	49810000	49820000	GW11
chr10	49400000	49410000	chr10	51530000	51540000	GW11
chr10	49440000	49450000	chr10	52580000	52590000	GW11
chr10	49470000	49480000	chr10	49480000	49490000	GW11
chr10	49560000	49570000	chr10	49860000	49870000	GW11
chr10	49570000	49580000	chr10	50710000	50720000	GW11
chr10	49750000	49760000	chr10	49850000	49860000	GW11
chr10	49860000	49870000	chr10	50720000	50730000	GW11
chr10	49950000	49960000	chr10	50160000	50170000	GW11
chr10	49980000	49990000	chr10	50950000	50960000	GW11
chr10	50220000	50230000	chr10	50390000	50400000	GW11
chr10	50620000	50630000	chr10	50700000	50710000	GW11
chr10	50800000	50810000	chr10	51800000	51810000	GW11
chr10	50960000	50970000	chr10	52620000	52630000	GW11
chr10	51020000	51030000	chr10	51810000	51820000	GW11
chr10	51490000	51500000	chr10	51550000	51560000	GW11
chr10	51500000	51510000	chr10	51510000	51520000	GW11
chr10	51790000	51800000	chr10	51800000	51810000	GW11
chr10	51810000	51820000	chr10	52020000	52030000	GW11
chr10	51820000	51830000	chr10	52380000	52390000	GW11
chr10	52370000	52380000	chr10	53450000	53460000	GW11
chr10	52720000	52730000	chr10	54520000	54530000	GW11
chr10	52800000	52810000	chr10	53740000	53750000	GW11
chr10	52800000	52810000	chr10	53980000	53990000	GW11
chr10	52810000	52820000	chr10	53200000	53210000	GW11
chr10	53160000	53170000	chr10	53710000	53720000	GW11
chr10	53300000	53310000	chr10	54270000	54280000	GW11
chr10	53360000	53370000	chr10	53440000	53450000	GW11
chr10	53700000	53710000	chr10	54720000	54730000	GW11
chr10	53790000	53800000	chr10	53920000	53930000	GW11
chr10	54060000	54070000	chr10	54250000	54260000	GW11
chr10	54070000	54080000	chr10	54530000	54540000	GW11
chr10	54400000	54410000	chr10	54510000	54520000	GW11
chr10	54580000	54590000	chr10	59040000	59050000	GW11
chr10	54590000	54600000	chr10	55550000	55560000	GW11
chr10	54640000	54650000	chr10	57010000	57020000	GW11
chr10	54790000	54800000	chr10	54860000	54870000	GW11
chr10	54950000	54960000	chr10	56560000	56570000	GW11
chr10	54970000	54980000	chr10	56940000	56950000	GW11
chr10	55070000	55080000	chr10	56900000	56910000	GW11
chr10	55350000	55360000	chr10	59390000	59400000	GW11
chr10	55360000	55370000	chr10	57260000	57270000	GW11
chr10	55560000	55570000	chr10	57010000	57020000	GW11
chr10	55780000	55790000	chr10	56630000	56640000	GW11
chr10	56060000	56070000	chr10	56110000	56120000	GW11
chr10	56320000	56330000	chr10	61220000	61230000	GW11
chr10	56690000	56700000	chr10	56940000	56950000	GW11
chr10	56850000	56860000	chr10	57250000	57260000	GW11
chr10	56850000	56860000	chr10	57380000	57390000	GW11
chr10	57020000	57030000	chr10	59850000	59860000	GW11
chr10	57070000	57080000	chr10	58360000	58370000	GW11
chr10	57070000	57080000	chr10	58500000	58510000	GW11
chr10	57210000	57220000	chr10	57750000	57760000	GW11
chr10	57550000	57560000	chr10	58450000	58460000	GW11
chr10	57970000	57980000	chr10	59240000	59250000	GW11
chr10	58530000	58540000	chr10	58620000	58630000	GW11
chr10	58800000	58810000	chr10	58880000	58890000	GW11
chr10	59070000	59080000	chr10	59410000	59420000	GW11
chr10	59100000	59110000	chr10	59810000	59820000	GW11
chr10	59140000	59150000	chr10	59290000	59300000	GW11
chr10	59320000	59330000	chr10	59450000	59460000	GW11
chr10	59330000	59340000	chr10	59600000	59610000	GW11
chr10	59400000	59410000	chr10	59900000	59910000	GW11
chr10	59560000	59570000	chr10	59900000	59910000	GW11
chr10	59730000	59740000	chr10	59790000	59800000	GW11
chr10	59940000	59950000	chr10	60130000	60140000	GW11
chr10	60240000	60250000	chr10	60800000	60810000	GW11
chr10	60270000	60280000	chr10	60990000	61000000	GW11
chr10	60440000	60450000	chr10	62350000	62360000	GW11
chr10	60460000	60470000	chr10	60610000	60620000	GW11
chr10	60610000	60620000	chr10	62150000	62160000	GW11
chr10	60620000	60630000	chr10	62450000	62460000	GW11
chr10	60630000	60640000	chr10	61300000	61310000	GW11
chr10	60720000	60730000	chr10	60970000	60980000	GW11
chr10	60820000	60830000	chr10	61290000	61300000	GW11
chr10	60990000	61000000	chr10	61300000	61310000	GW11
chr10	60990000	61000000	chr10	61580000	61590000	GW11
chr10	61120000	61130000	chr10	61340000	61350000	GW11
chr10	61380000	61390000	chr10	62180000	62190000	GW11
chr10	61380000	61390000	chr10	62390000	62400000	GW11
chr10	61390000	61400000	chr10	61560000	61570000	GW11
chr10	61390000	61400000	chr10	61950000	61960000	GW11
chr10	61640000	61650000	chr10	63020000	63030000	GW11
chr10	61650000	61660000	chr10	62160000	62170000	GW11
chr10	61820000	61830000	chr10	62400000	62410000	GW11
chr10	61850000	61860000	chr10	61960000	61970000	GW11
chr10	61860000	61870000	chr10	62190000	62200000	GW11
chr10	62200000	62210000	chr10	62400000	62410000	GW11
chr10	62210000	62220000	chr10	63040000	63050000	GW11
chr10	62570000	62580000	chr10	62720000	62730000	GW11
chr10	62570000	62580000	chr10	63030000	63040000	GW11
chr10	62590000	62600000	chr10	63980000	63990000	GW11
chr10	62810000	62820000	chr10	62870000	62880000	GW11
chr10	62900000	62910000	chr10	63670000	63680000	GW11
chr10	63660000	63670000	chr10	63770000	63780000	GW11
chr10	63660000	63670000	chr10	64010000	64020000	GW11
chr10	63790000	63800000	chr10	63990000	64000000	GW11
chr10	64020000	64030000	chr10	65470000	65480000	GW11
chr10	64030000	64040000	chr10	64180000	64190000	GW11
chr10	64180000	64190000	chr10	64870000	64880000	GW11
chr10	64360000	64370000	chr10	64830000	64840000	GW11
chr10	64360000	64370000	chr10	65130000	65140000	GW11
chr10	64360000	64370000	chr10	65510000	65520000	GW11
chr10	64520000	64530000	chr10	69400000	69410000	GW11
chr10	64560000	64570000	chr10	64870000	64880000	GW11
chr10	64920000	64930000	chr10	65480000	65490000	GW11
chr10	65210000	65220000	chr10	65470000	65480000	GW11
chr10	65220000	65230000	chr10	65390000	65400000	GW11
chr10	65390000	65400000	chr10	65460000	65470000	GW11
chr10	65390000	65400000	chr10	65470000	65480000	GW11
chr10	65630000	65640000	chr10	68670000	68680000	GW11
chr10	66480000	66490000	chr10	68680000	68690000	GW11
chr10	66700000	66710000	chr10	67740000	67750000	GW11
chr10	66800000	66810000	chr10	67510000	67520000	GW11
chr10	67260000	67270000	chr10	69250000	69260000	GW11
chr10	67320000	67330000	chr10	68170000	68180000	GW11
chr10	67580000	67590000	chr10	68170000	68180000	GW11
chr10	67720000	67730000	chr10	69090000	69100000	GW11
chr10	67940000	67950000	chr10	68680000	68690000	GW11
chr10	68420000	68430000	chr10	68630000	68640000	GW11
chr10	68620000	68630000	chr10	68650000	68660000	GW11
chr10	68720000	68730000	chr10	69290000	69300000	GW11
chr10	69420000	69430000	chr10	69540000	69550000	GW11
chr10	69450000	69460000	chr10	69900000	69910000	GW11
chr10	69620000	69630000	chr10	70110000	70120000	GW11
chr10	69630000	69640000	chr10	69910000	69920000	GW11
chr10	69670000	69680000	chr10	70500000	70510000	GW11
chr10	69930000	69940000	chr10	70060000	70070000	GW11
chr10	70150000	70160000	chr10	70690000	70700000	GW11
chr10	70200000	70210000	chr10	70520000	70530000	GW11
chr10	70490000	70500000	chr10	70670000	70680000	GW11
chr10	70550000	70560000	chr10	70650000	70660000	GW11
chr10	70740000	70750000	chr10	70950000	70960000	GW11
chr10	70980000	70990000	chr10	71270000	71280000	GW11
chr10	70990000	71000000	chr10	71150000	71160000	GW11
chr10	70990000	71000000	chr10	72890000	72900000	GW11
chr10	71160000	71170000	chr10	71260000	71270000	GW11
chr10	71160000	71170000	chr10	72770000	72780000	GW11
chr10	71170000	71180000	chr10	71260000	71270000	GW11
chr10	71180000	71190000	chr10	71390000	71400000	GW11
chr10	71270000	71280000	chr10	71400000	71410000	GW11
chr10	71270000	71280000	chr10	71480000	71490000	GW11
chr10	71960000	71970000	chr10	72530000	72540000	GW11
chr10	71970000	71980000	chr10	72120000	72130000	GW11
chr10	72000000	72010000	chr10	73250000	73260000	GW11
chr10	72210000	72220000	chr10	72310000	72320000	GW11
chr10	72310000	72320000	chr10	72510000	72520000	GW11
chr10	72310000	72320000	chr10	72630000	72640000	GW11
chr10	72620000	72630000	chr10	74540000	74550000	GW11
chr10	72640000	72650000	chr10	73410000	73420000	GW11
chr10	72680000	72690000	chr10	73040000	73050000	GW11
chr10	72700000	72710000	chr10	73510000	73520000	GW11
chr10	72890000	72900000	chr10	73390000	73400000	GW11
chr10	73150000	73160000	chr10	73360000	73370000	GW11
chr10	73360000	73370000	chr10	73450000	73460000	GW11
chr10	73640000	73650000	chr10	73810000	73820000	GW11
chr10	73650000	73660000	chr10	73950000	73960000	GW11
[truncated: 123,770 more rows]

## Sheet: CB chromatin loops
chromosome1	start1	end1	chromosome2	start2	end2	stage
chr1	1510000	1520000	chr1	1810000	1820000	GW11
chr1	1710000	1720000	chr1	1810000	1820000	GW11
chr1	1750000	1760000	chr1	2070000	2080000	GW11
chr1	1900000	1910000	chr1	2070000	2080000	GW11
chr1	2130000	2140000	chr1	3330000	3340000	GW11
chr1	2140000	2150000	chr1	2260000	2270000	GW11
chr1	2280000	2290000	chr1	2310000	2320000	GW11
chr1	2320000	2330000	chr1	3330000	3340000	GW11
chr1	2340000	2350000	chr1	3340000	3350000	GW11
chr1	2380000	2390000	chr1	2720000	2730000	GW11
chr1	2510000	2520000	chr1	2560000	2570000	GW11
chr1	2570000	2580000	chr1	2710000	2720000	GW11
chr1	2700000	2710000	chr1	3330000	3340000	GW11
chr1	2710000	2720000	chr1	2840000	2850000	GW11
chr1	2740000	2750000	chr1	3340000	3350000	GW11
chr1	2820000	2830000	chr1	2830000	2840000	GW11
chr1	3010000	3020000	chr1	3310000	3320000	GW11
chr1	3040000	3050000	chr1	4770000	4780000	GW11
chr1	3270000	3280000	chr1	3320000	3330000	GW11
chr1	3400000	3410000	chr1	3530000	3540000	GW11
chr1	3580000	3590000	chr1	4660000	4670000	GW11
chr1	3790000	3800000	chr1	3810000	3820000	GW11
chr1	3790000	3800000	chr1	6240000	6250000	GW11
chr1	3820000	3830000	chr1	5820000	5830000	GW11
chr1	3830000	3840000	chr1	4860000	4870000	GW11
chr1	4030000	4040000	chr1	6020000	6030000	GW11
chr1	4040000	4050000	chr1	4320000	4330000	GW11
chr1	4140000	4150000	chr1	5570000	5580000	GW11
chr1	4150000	4160000	chr1	5660000	5670000	GW11
chr1	4330000	4340000	chr1	5980000	5990000	GW11
chr1	4540000	4550000	chr1	4660000	4670000	GW11
chr1	4690000	4700000	chr1	5980000	5990000	GW11
chr1	4710000	4720000	chr1	4880000	4890000	GW11
chr1	4710000	4720000	chr1	5780000	5790000	GW11
chr1	4760000	4770000	chr1	5560000	5570000	GW11
chr1	4880000	4890000	chr1	5970000	5980000	GW11
chr1	4970000	4980000	chr1	6500000	6510000	GW11
chr1	6050000	6060000	chr1	6100000	6110000	GW11
chr1	6100000	6110000	chr1	6220000	6230000	GW11
chr1	6300000	6310000	chr1	6530000	6540000	GW11
chr1	6770000	6780000	chr1	7270000	7280000	GW11
chr1	6840000	6850000	chr1	7690000	7700000	GW11
chr1	6970000	6980000	chr1	8870000	8880000	GW11
chr1	7040000	7050000	chr1	7670000	7680000	GW11
chr1	7730000	7740000	chr1	7810000	7820000	GW11
chr1	7830000	7840000	chr1	8010000	8020000	GW11
chr1	7850000	7860000	chr1	8020000	8030000	GW11
chr1	8070000	8080000	chr1	8780000	8790000	GW11
chr1	8080000	8090000	chr1	8370000	8380000	GW11
chr1	8480000	8490000	chr1	8830000	8840000	GW11
chr1	8620000	8630000	chr1	8780000	8790000	GW11
chr1	8970000	8980000	chr1	9550000	9560000	GW11
chr1	8980000	8990000	chr1	9260000	9270000	GW11
chr1	8990000	9000000	chr1	10490000	10500000	GW11
chr1	9000000	9010000	chr1	9920000	9930000	GW11
chr1	9020000	9030000	chr1	9760000	9770000	GW11
chr1	9140000	9150000	chr1	9570000	9580000	GW11
chr1	9140000	9150000	chr1	10680000	10690000	GW11
chr1	9290000	9300000	chr1	9510000	9520000	GW11
chr1	9470000	9480000	chr1	9530000	9540000	GW11
chr1	9680000	9690000	chr1	9950000	9960000	GW11
chr1	9920000	9930000	chr1	10970000	10980000	GW11
chr1	9990000	10000000	chr1	10360000	10370000	GW11
chr1	10000000	10010000	chr1	10480000	10490000	GW11
chr1	10050000	10060000	chr1	10920000	10930000	GW11
chr1	10250000	10260000	chr1	10480000	10490000	GW11
chr1	10570000	10580000	chr1	10690000	10700000	GW11
chr1	10570000	10580000	chr1	10920000	10930000	GW11
chr1	10570000	10580000	chr1	11020000	11030000	GW11
chr1	11100000	11110000	chr1	11710000	11720000	GW11
chr1	11120000	11130000	chr1	11210000	11220000	GW11
chr1	11140000	11150000	chr1	11260000	11270000	GW11
chr1	11300000	11310000	chr1	11700000	11710000	GW11
chr1	11710000	11720000	chr1	11780000	11790000	GW11
chr1	11880000	11890000	chr1	12260000	12270000	GW11
chr1	11900000	11910000	chr1	12020000	12030000	GW11
chr1	11910000	11920000	chr1	12260000	12270000	GW11
chr1	11940000	11950000	chr1	12840000	12850000	GW11
chr1	12020000	12030000	chr1	12060000	12070000	GW11
chr1	12180000	12190000	chr1	12270000	12280000	GW11
chr1	12370000	12380000	chr1	12680000	12690000	GW11
chr1	12760000	12770000	chr1	14030000	14040000	GW11
chr1	12850000	12860000	chr1	12880000	12890000	GW11
chr1	13990000	14000000	chr1	14280000	14290000	GW11
chr1	13990000	14000000	chr1	15420000	15430000	GW11
chr1	14270000	14280000	chr1	15610000	15620000	GW11
chr1	14300000	14310000	chr1	15350000	15360000	GW11
chr1	15450000	15460000	chr1	15600000	15610000	GW11
chr1	15490000	15500000	chr1	15740000	15750000	GW11
chr1	15620000	15630000	chr1	15760000	15770000	GW11
chr1	15650000	15660000	chr1	15760000	15770000	GW11
chr1	16040000	16050000	chr1	17240000	17250000	GW11
chr1	16150000	16160000	chr1	16300000	16310000	GW11
chr1	16170000	16180000	chr1	16270000	16280000	GW11
chr1	16270000	16280000	chr1	17320000	17330000	GW11
chr1	16290000	16300000	chr1	16670000	16680000	GW11
chr1	16360000	16370000	chr1	16380000	16390000	GW11
chr1	16400000	16410000	chr1	16510000	16520000	GW11
chr1	16420000	16430000	chr1	16500000	16510000	GW11
chr1	16430000	16440000	chr1	16520000	16530000	GW11
chr1	16600000	16610000	chr1	16660000	16670000	GW11
chr1	16700000	16710000	chr1	16840000	16850000	GW11
chr1	17240000	17250000	chr1	17370000	17380000	GW11
chr1	17430000	17440000	chr1	18920000	18930000	GW11
chr1	17450000	17460000	chr1	17970000	17980000	GW11
chr1	17740000	17750000	chr1	18890000	18900000	GW11
chr1	17740000	17750000	chr1	18900000	18910000	GW11
chr1	17760000	17770000	chr1	17950000	17960000	GW11
chr1	17910000	17920000	chr1	19170000	19180000	GW11
chr1	17980000	17990000	chr1	18420000	18430000	GW11
chr1	17980000	17990000	chr1	18900000	18910000	GW11
chr1	18020000	18030000	chr1	18070000	18080000	GW11
chr1	18630000	18640000	chr1	18880000	18890000	GW11
chr1	18920000	18930000	chr1	19140000	19150000	GW11
chr1	19230000	19240000	chr1	19410000	19420000	GW11
chr1	19230000	19240000	chr1	19430000	19440000	GW11
chr1	19410000	19420000	chr1	19550000	19560000	GW11
chr1	19660000	19670000	chr1	20800000	20810000	GW11
chr1	19680000	19690000	chr1	20520000	20530000	GW11
chr1	19710000	19720000	chr1	19980000	19990000	GW11
chr1	20240000	20250000	chr1	20480000	20490000	GW11
chr1	20240000	20250000	chr1	20810000	20820000	GW11
chr1	20300000	20310000	chr1	21840000	21850000	GW11
chr1	20540000	20550000	chr1	20820000	20830000	GW11
chr1	20680000	20690000	chr1	20800000	20810000	GW11
chr1	20840000	20850000	chr1	20960000	20970000	GW11
chr1	20840000	20850000	chr1	21510000	21520000	GW11
chr1	21000000	21010000	chr1	22490000	22500000	GW11
chr1	21010000	21020000	chr1	21510000	21520000	GW11
chr1	21120000	21130000	chr1	21490000	21500000	GW11
chr1	21320000	21330000	chr1	21490000	21500000	GW11
chr1	21550000	21560000	chr1	21690000	21700000	GW11
chr1	21560000	21570000	chr1	21970000	21980000	GW11
chr1	21710000	21720000	chr1	21960000	21970000	GW11
chr1	21810000	21820000	chr1	21980000	21990000	GW11
chr1	21830000	21840000	chr1	23570000	23580000	GW11
chr1	22020000	22030000	chr1	22100000	22110000	GW11
chr1	22020000	22030000	chr1	22280000	22290000	GW11
chr1	22150000	22160000	chr1	22570000	22580000	GW11
chr1	22300000	22310000	chr1	22320000	22330000	GW11
chr1	22300000	22310000	chr1	22330000	22340000	GW11
chr1	22450000	22460000	chr1	22780000	22790000	GW11
chr1	22460000	22470000	chr1	22960000	22970000	GW11
chr1	22750000	22760000	chr1	22940000	22950000	GW11
chr1	22840000	22850000	chr1	22960000	22970000	GW11
chr1	22980000	22990000	chr1	23510000	23520000	GW11
chr1	23000000	23010000	chr1	23280000	23290000	GW11
chr1	23000000	23010000	chr1	23410000	23420000	GW11
chr1	23020000	23030000	chr1	23210000	23220000	GW11
chr1	23400000	23410000	chr1	23610000	23620000	GW11
chr1	23420000	23430000	chr1	23510000	23520000	GW11
chr1	23620000	23630000	chr1	23680000	23690000	GW11
chr1	23810000	23820000	chr1	23960000	23970000	GW11
chr1	24090000	24100000	chr1	24280000	24290000	GW11
chr1	24220000	24230000	chr1	24250000	24260000	GW11
chr1	24360000	24370000	chr1	24880000	24890000	GW11
chr1	24370000	24380000	chr1	24440000	24450000	GW11
chr1	24510000	24520000	chr1	25150000	25160000	GW11
chr1	24520000	24530000	chr1	24720000	24730000	GW11
chr1	24520000	24530000	chr1	24960000	24970000	GW11
chr1	24970000	24980000	chr1	25150000	25160000	GW11
chr1	24970000	24980000	chr1	25540000	25550000	GW11
chr1	25070000	25080000	chr1	25800000	25810000	GW11
chr1	25170000	25180000	chr1	25520000	25530000	GW11
chr1	25320000	25330000	chr1	26340000	26350000	GW11
chr1	25550000	25560000	chr1	26130000	26140000	GW11
chr1	25590000	25600000	chr1	26130000	26140000	GW11
chr1	25590000	25600000	chr1	26480000	26490000	GW11
chr1	25590000	25600000	chr1	26610000	26620000	GW11
chr1	25600000	25610000	chr1	26370000	26380000	GW11
chr1	25610000	25620000	chr1	25730000	25740000	GW11
chr1	25740000	25750000	chr1	26330000	26340000	GW11
chr1	26220000	26230000	chr1	26320000	26330000	GW11
chr1	26420000	26430000	chr1	26500000	26510000	GW11
chr1	26430000	26440000	chr1	26740000	26750000	GW11
chr1	26880000	26890000	chr1	27980000	27990000	GW11
chr1	26920000	26930000	chr1	27120000	27130000	GW11
chr1	26920000	26930000	chr1	27200000	27210000	GW11
chr1	26930000	26940000	chr1	27020000	27030000	GW11
chr1	27140000	27150000	chr1	27170000	27180000	GW11
chr1	27370000	27380000	chr1	27610000	27620000	GW11
chr1	27370000	27380000	chr1	27700000	27710000	GW11
chr1	27370000	27380000	chr1	27970000	27980000	GW11
chr1	27380000	27390000	chr1	27420000	27430000	GW11
chr1	27620000	27630000	chr1	27720000	27730000	GW11
chr1	27620000	27630000	chr1	27940000	27950000	GW11
chr1	27630000	27640000	chr1	27720000	27730000	GW11
chr1	27860000	27870000	chr1	27920000	27930000	GW11
chr1	28140000	28150000	chr1	28540000	28550000	GW11
chr1	28180000	28190000	chr1	28300000	28310000	GW11
chr1	28370000	28380000	chr1	28510000	28520000	GW11
chr1	28390000	28400000	chr1	28540000	28550000	GW11
chr1	28670000	28680000	chr1	30570000	30580000	GW11
chr1	28680000	28690000	chr1	28930000	28940000	GW11
chr1	28680000	28690000	chr1	29200000	29210000	GW11
chr1	28850000	28860000	chr1	28950000	28960000	GW11
chr1	29060000	29070000	chr1	29490000	29500000	GW11
chr1	29090000	29100000	chr1	29390000	29400000	GW11
chr1	29110000	29120000	chr1	29200000	29210000	GW11
chr1	29200000	29210000	chr1	29360000	29370000	GW11
chr1	29210000	29220000	chr1	31170000	31180000	GW11
chr1	29220000	29230000	chr1	29510000	29520000	GW11
chr1	29550000	29560000	chr1	31170000	31180000	GW11
chr1	29560000	29570000	chr1	30550000	30560000	GW11
chr1	29560000	29570000	chr1	31520000	31530000	GW11
chr1	29570000	29580000	chr1	30150000	30160000	GW11
chr1	29570000	29580000	chr1	30850000	30860000	GW11
chr1	29600000	29610000	chr1	29670000	29680000	GW11
chr1	30040000	30050000	chr1	30090000	30100000	GW11
chr1	30050000	30060000	chr1	31130000	31140000	GW11
chr1	30090000	30100000	chr1	31030000	31040000	GW11
chr1	30270000	30280000	chr1	30550000	30560000	GW11
chr1	30280000	30290000	chr1	31590000	31600000	GW11
chr1	30470000	30480000	chr1	32040000	32050000	GW11
chr1	30550000	30560000	chr1	30850000	30860000	GW11
chr1	30730000	30740000	chr1	31530000	31540000	GW11
chr1	31070000	31080000	chr1	31150000	31160000	GW11
chr1	31270000	31280000	chr1	31380000	31390000	GW11
chr1	31400000	31410000	chr1	31510000	31520000	GW11
chr1	31420000	31430000	chr1	31630000	31640000	GW11
chr1	31440000	31450000	chr1	31520000	31530000	GW11
chr1	31870000	31880000	chr1	32010000	32020000	GW11
chr1	32100000	32110000	chr1	32480000	32490000	GW11
chr1	32120000	32130000	chr1	32230000	32240000	GW11
chr1	32480000	32490000	chr1	32510000	32520000	GW11
chr1	32550000	32560000	chr1	32630000	32640000	GW11
chr1	32590000	32600000	chr1	33720000	33730000	GW11
chr1	32630000	32640000	chr1	33130000	33140000	GW11
chr1	32680000	32690000	chr1	32800000	32810000	GW11
chr1	32680000	32690000	chr1	33510000	33520000	GW11
chr1	32870000	32880000	chr1	33230000	33240000	GW11
chr1	32870000	32880000	chr1	33540000	33550000	GW11
chr1	33010000	33020000	chr1	34300000	34310000	GW11
chr1	33290000	33300000	chr1	33540000	33550000	GW11
chr1	33290000	33300000	chr1	33930000	33940000	GW11
chr1	33400000	33410000	chr1	33540000	33550000	GW11
chr1	33550000	33560000	chr1	35220000	35230000	GW11
chr1	33560000	33570000	chr1	33930000	33940000	GW11
chr1	33570000	33580000	chr1	35570000	35580000	GW11
chr1	33740000	33750000	chr1	34900000	34910000	GW11
chr1	33750000	33760000	chr1	33930000	33940000	GW11
chr1	33780000	33790000	chr1	34300000	34310000	GW11
chr1	33830000	33840000	chr1	33920000	33930000	GW11
chr1	34190000	34200000	chr1	35150000	35160000	GW11
chr1	34200000	34210000	chr1	34620000	34630000	GW11
chr1	34290000	34300000	chr1	34890000	34900000	GW11
chr1	34710000	34720000	chr1	35170000	35180000	GW11
chr1	34760000	34770000	chr1	35710000	35720000	GW11
chr1	35290000	35300000	chr1	36190000	36200000	GW11
chr1	35440000	35450000	chr1	36690000	36700000	GW11
chr1	35480000	35490000	chr1	35750000	35760000	GW11
chr1	35650000	35660000	chr1	35860000	35870000	GW11
chr1	35660000	35670000	chr1	36020000	36030000	GW11
chr1	35890000	35900000	chr1	36010000	36020000	GW11
chr1	35910000	35920000	chr1	36190000	36200000	GW11
chr1	36040000	36050000	chr1	36180000	36190000	GW11
chr1	36060000	36070000	chr1	38020000	38030000	GW11
chr1	36560000	36570000	chr1	37980000	37990000	GW11
chr1	36600000	36610000	chr1	36860000	36870000	GW11
chr1	37020000	37030000	chr1	37890000	37900000	GW11
chr1	37020000	37030000	chr1	38150000	38160000	GW11
chr1	37040000	37050000	chr1	37500000	37510000	GW11
chr1	37050000	37060000	chr1	37390000	37400000	GW11
chr1	37280000	37290000	chr1	37500000	37510000	GW11
chr1	37490000	37500000	chr1	37880000	37890000	GW11
chr1	37530000	37540000	chr1	37860000	37870000	GW11
chr1	38020000	38030000	chr1	38330000	38340000	GW11
chr1	38060000	38070000	chr1	38140000	38150000	GW11
chr1	38170000	38180000	chr1	38250000	38260000	GW11
chr1	38280000	38290000	chr1	38440000	38450000	GW11
chr1	38480000	38490000	chr1	39290000	39300000	GW11
chr1	38510000	38520000	chr1	38960000	38970000	GW11
chr1	38990000	39000000	chr1	39060000	39070000	GW11
chr1	39180000	39190000	chr1	39270000	39280000	GW11
chr1	39320000	39330000	chr1	39450000	39460000	GW11
chr1	39400000	39410000	chr1	40210000	40220000	GW11
chr1	39440000	39450000	chr1	40330000	40340000	GW11
chr1	39490000	39500000	chr1	39530000	39540000	GW11
chr1	39570000	39580000	chr1	39880000	39890000	GW11
chr1	39590000	39600000	chr1	40690000	40700000	GW11
chr1	39710000	39720000	chr1	40900000	40910000	GW11
chr1	40060000	40070000	chr1	40470000	40480000	GW11
chr1	40070000	40080000	chr1	40180000	40190000	GW11
chr1	40070000	40080000	chr1	41160000	41170000	GW11
chr1	40260000	40270000	chr1	40830000	40840000	GW11
chr1	40280000	40290000	chr1	40440000	40450000	GW11
chr1	40370000	40380000	chr1	41140000	41150000	GW11
chr1	40600000	40610000	chr1	40810000	40820000	GW11
chr1	40610000	40620000	chr1	40860000	40870000	GW11
chr1	41070000	41080000	chr1	41310000	41320000	GW11
chr1	41090000	41100000	chr1	41120000	41130000	GW11
chr1	41330000	41340000	chr1	41400000	41410000	GW11
chr1	41540000	41550000	chr1	41650000	41660000	GW11
chr1	41590000	41600000	chr1	43570000	43580000	GW11
chr1	41640000	41650000	chr1	42670000	42680000	GW11
chr1	41730000	41740000	chr1	42900000	42910000	GW11
chr1	42620000	42630000	chr1	43530000	43540000	GW11
chr1	42670000	42680000	chr1	44280000	44290000	GW11
chr1	43020000	43030000	chr1	43580000	43590000	GW11
chr1	43040000	43050000	chr1	43520000	43530000	GW11
chr1	43240000	43250000	chr1	43540000	43550000	GW11
chr1	43420000	43430000	chr1	45160000	45170000	GW11
chr1	43680000	43690000	chr1	43960000	43970000	GW11
chr1	43690000	43700000	chr1	43880000	43890000	GW11
chr1	43740000	43750000	chr1	45090000	45100000	GW11
chr1	43840000	43850000	chr1	44440000	44450000	GW11
chr1	43900000	43910000	chr1	44070000	44080000	GW11
chr1	44000000	44010000	chr1	44420000	44430000	GW11
chr1	44030000	44040000	chr1	45100000	45110000	GW11
chr1	44220000	44230000	chr1	44400000	44410000	GW11
chr1	44230000	44240000	chr1	44510000	44520000	GW11
chr1	44470000	44480000	chr1	45120000	45130000	GW11
chr1	44680000	44690000	chr1	45110000	45120000	GW11
chr1	45210000	45220000	chr1	45250000	45260000	GW11
chr1	45290000	45300000	chr1	45770000	45780000	GW11
chr1	45410000	45420000	chr1	45570000	45580000	GW11
chr1	45470000	45480000	chr1	45950000	45960000	GW11
chr1	45480000	45490000	chr1	45760000	45770000	GW11
chr1	45770000	45780000	chr1	45960000	45970000	GW11
chr1	45820000	45830000	chr1	46350000	46360000	GW11
chr1	46090000	46100000	chr1	46350000	46360000	GW11
chr1	46090000	46100000	chr1	46620000	46630000	GW11
chr1	46490000	46500000	chr1	46640000	46650000	GW11
chr1	46860000	46870000	chr1	47180000	47190000	GW11
chr1	46870000	46880000	chr1	46990000	47000000	GW11
chr1	46940000	46950000	chr1	48220000	48230000	GW11
chr1	47090000	47100000	chr1	48470000	48480000	GW11
chr1	47230000	47240000	chr1	48140000	48150000	GW11
chr1	47280000	47290000	chr1	48760000	48770000	GW11
chr1	47400000	47410000	chr1	47600000	47610000	GW11
chr1	47450000	47460000	chr1	48110000	48120000	GW11
chr1	47640000	47650000	chr1	48180000	48190000	GW11
chr1	47660000	47670000	chr1	48410000	48420000	GW11
chr1	47660000	47670000	chr1	48700000	48710000	GW11
chr1	47670000	47680000	chr1	49370000	49380000	GW11
chr1	47690000	47700000	chr1	47900000	47910000	GW11
chr1	47690000	47700000	chr1	51440000	51450000	GW11
chr1	47700000	47710000	chr1	50880000	50890000	GW11
chr1	47760000	47770000	chr1	48150000	48160000	GW11
chr1	47890000	47900000	chr1	48180000	48190000	GW11
chr1	47890000	47900000	chr1	48710000	48720000	GW11
chr1	47890000	47900000	chr1	50890000	50900000	GW11
chr1	48170000	48180000	chr1	48670000	48680000	GW11
chr1	48220000	48230000	chr1	48250000	48260000	GW11
chr1	48470000	48480000	chr1	48660000	48670000	GW11
chr1	48560000	48570000	chr1	48690000	48700000	GW11
chr1	48570000	48580000	chr1	49280000	49290000	GW11
chr1	48570000	48580000	chr1	50810000	50820000	GW11
chr1	48850000	48860000	chr1	50800000	50810000	GW11
chr1	49000000	49010000	chr1	49140000	49150000	GW11
chr1	49000000	49010000	chr1	49740000	49750000	GW11
chr1	49370000	49380000	chr1	50800000	50810000	GW11
chr1	49700000	49710000	chr1	51040000	51050000	GW11
chr1	50610000	50620000	chr1	50760000	50770000	GW11
chr1	50830000	50840000	chr1	51160000	51170000	GW11
chr1	50830000	50840000	chr1	51650000	51660000	GW11
chr1	50850000	50860000	chr1	51180000	51190000	GW11
chr1	50880000	50890000	chr1	51430000	51440000	GW11
chr1	50890000	50900000	chr1	51420000	51430000	GW11
chr1	51230000	51240000	chr1	52460000	52470000	GW11
chr1	51240000	51250000	chr1	51650000	51660000	GW11
chr1	51240000	51250000	chr1	52190000	52200000	GW11
chr1	51540000	51550000	chr1	51600000	51610000	GW11
chr1	51830000	51840000	chr1	52170000	52180000	GW11
chr1	52360000	52370000	chr1	52470000	52480000	GW11
chr1	52600000	52610000	chr1	53140000	53150000	GW11
chr1	52860000	52870000	chr1	53150000	53160000	GW11
chr1	53170000	53180000	chr1	53650000	53660000	GW11
chr1	53350000	53360000	chr1	53640000	53650000	GW11
chr1	53520000	53530000	chr1	53630000	53640000	GW11
chr1	53550000	53560000	chr1	53640000	53650000	GW11
chr1	53740000	53750000	chr1	53850000	53860000	GW11
chr1	53780000	53790000	chr1	54740000	54750000	GW11
chr1	53920000	53930000	chr1	55220000	55230000	GW11
chr1	53940000	53950000	chr1	54480000	54490000	GW11
chr1	54320000	54330000	chr1	54420000	54430000	GW11
chr1	54340000	54350000	chr1	54430000	54440000	GW11
chr1	54460000	54470000	chr1	55720000	55730000	GW11
chr1	54510000	54520000	chr1	55220000	55230000	GW11
chr1	54530000	54540000	chr1	54950000	54960000	GW11
chr1	54860000	54870000	chr1	54950000	54960000	GW11
chr1	54870000	54880000	chr1	54950000	54960000	GW11
chr1	54940000	54950000	chr1	56850000	56860000	GW11
chr1	54960000	54970000	chr1	55270000	55280000	GW11
chr1	55090000	55100000	chr1	56190000	56200000	GW11
chr1	55380000	55390000	chr1	55530000	55540000	GW11
chr1	55590000	55600000	chr1	56300000	56310000	GW11
chr1	55600000	55610000	chr1	55730000	55740000	GW11
chr1	55600000	55610000	chr1	57040000	57050000	GW11
chr1	55720000	55730000	chr1	57560000	57570000	GW11
chr1	55750000	55760000	chr1	57040000	57050000	GW11
chr1	57300000	57310000	chr1	57710000	57720000	GW11
chr1	57300000	57310000	chr1	60170000	60180000	GW11
chr1	57520000	57530000	chr1	57860000	57870000	GW11
chr1	57880000	57890000	chr1	58360000	58370000	GW11
chr1	57890000	57900000	chr1	58520000	58530000	GW11
chr1	57980000	57990000	chr1	58030000	58040000	GW11
chr1	58140000	58150000	chr1	59140000	59150000	GW11
chr1	58340000	58350000	chr1	60200000	60210000	GW11
chr1	58350000	58360000	chr1	58710000	58720000	GW11
chr1	58460000	58470000	chr1	58710000	58720000	GW11
chr1	58730000	58740000	chr1	58950000	58960000	GW11
chr1	58730000	58740000	chr1	60190000	60200000	GW11
chr1	58960000	58970000	chr1	60390000	60400000	GW11
chr1	58970000	58980000	chr1	59120000	59130000	GW11
chr1	58980000	58990000	chr1	60230000	60240000	GW11
chr1	59150000	59160000	chr1	60680000	60690000	GW11
chr1	59190000	59200000	chr1	60400000	60410000	GW11
chr1	59200000	59210000	chr1	60160000	60170000	GW11
chr1	59260000	59270000	chr1	59790000	59800000	GW11
chr1	59850000	59860000	chr1	61780000	61790000	GW11
chr1	60150000	60160000	chr1	60240000	60250000	GW11
chr1	60330000	60340000	chr1	60400000	60410000	GW11
chr1	60430000	60440000	chr1	62320000	62330000	GW11
chr1	60720000	60730000	chr1	62600000	62610000	GW11
chr1	60740000	60750000	chr1	61330000	61340000	GW11
chr1	61050000	61060000	chr1	62570000	62580000	GW11
chr1	61420000	61430000	chr1	62620000	62630000	GW11
chr1	61430000	61440000	chr1	61810000	61820000	GW11
chr1	61430000	61440000	chr1	62320000	62330000	GW11
chr1	61470000	61480000	chr1	62090000	62100000	GW11
chr1	61510000	61520000	chr1	61560000	61570000	GW11
chr1	61510000	61520000	chr1	62900000	62910000	GW11
chr1	61680000	61690000	chr1	62570000	62580000	GW11
chr1	61820000	61830000	chr1	62290000	62300000	GW11
chr1	62180000	62190000	chr1	62290000	62300000	GW11
chr1	62410000	62420000	chr1	62550000	62560000	GW11
chr1	62630000	62640000	chr1	63200000	63210000	GW11
chr1	62640000	62650000	chr1	62870000	62880000	GW11
chr1	62910000	62920000	chr1	62970000	62980000	GW11
chr1	62970000	62980000	chr1	63930000	63940000	GW11
chr1	62980000	62990000	chr1	63200000	63210000	GW11
chr1	62990000	63000000	chr1	63210000	63220000	GW11
chr1	63280000	63290000	chr1	65220000	65230000	GW11
chr1	63290000	63300000	chr1	64670000	64680000	GW11
chr1	63300000	63310000	chr1	63990000	64000000	GW11
chr1	64030000	64040000	chr1	65140000	65150000	GW11
chr1	64080000	64090000	chr1	64700000	64710000	GW11
chr1	64110000	64120000	chr1	65250000	65260000	GW11
chr1	64150000	64160000	chr1	64610000	64620000	GW11
chr1	64150000	64160000	chr1	66210000	66220000	GW11
chr1	64730000	64740000	chr1	65280000	65290000	GW11
chr1	64730000	64740000	chr1	65290000	65300000	GW11
chr1	64730000	64740000	chr1	66150000	66160000	GW11
chr1	64740000	64750000	chr1	64920000	64930000	GW11
chr1	65470000	65480000	chr1	67380000	67390000	GW11
chr1	65520000	65530000	chr1	66150000	66160000	GW11
chr1	65530000	65540000	chr1	65880000	65890000	GW11
chr1	65890000	65900000	chr1	66150000	66160000	GW11
chr1	65910000	65920000	chr1	66020000	66030000	GW11
chr1	66180000	66190000	chr1	66900000	66910000	GW11
chr1	66410000	66420000	chr1	66910000	66920000	GW11
chr1	66420000	66430000	chr1	66710000	66720000	GW11
chr1	66420000	66430000	chr1	67200000	67210000	GW11
chr1	66720000	66730000	chr1	66910000	66920000	GW11
chr1	67020000	67030000	chr1	67370000	67380000	GW11
chr1	67460000	67470000	chr1	67870000	67880000	GW11
chr1	67680000	67690000	chr1	68450000	68460000	GW11
chr1	67680000	67690000	chr1	68800000	68810000	GW11
chr1	67690000	67700000	chr1	68220000	68230000	GW11
chr1	67990000	68000000	chr1	68220000	68230000	GW11
chr1	68230000	68240000	chr1	68570000	68580000	GW11
chr1	68330000	68340000	chr1	68810000	68820000	GW11
chr1	68600000	68610000	chr1	68800000	68810000	GW11
chr1	68630000	68640000	chr1	70550000	70560000	GW11
chr1	68660000	68670000	chr1	70030000	70040000	GW11
chr1	68900000	68910000	chr1	70890000	70900000	GW11
chr1	69200000	69210000	chr1	70640000	70650000	GW11
chr1	69390000	69400000	chr1	69480000	69490000	GW11
chr1	69700000	69710000	chr1	70640000	70650000	GW11
chr1	69730000	69740000	chr1	71500000	71510000	GW11
chr1	70110000	70120000	chr1	70480000	70490000	GW11
chr1	70690000	70700000	chr1	70760000	70770000	GW11
chr1	70690000	70700000	chr1	71530000	71540000	GW11
chr1	70890000	70900000	chr1	71500000	71510000	GW11
chr1	70900000	70910000	chr1	71520000	71530000	GW11
chr1	71380000	71390000	chr1	71480000	71490000	GW11
chr1	71570000	71580000	chr1	75140000	75150000	GW11
chr1	71630000	71640000	chr1	74470000	74480000	GW11
chr1	71650000	71660000	chr1	71940000	71950000	GW11
chr1	71750000	71760000	chr1	73640000	73650000	GW11
chr1	72050000	72060000	chr1	75170000	75180000	GW11
chr1	72100000	72110000	chr1	73940000	73950000	GW11
chr1	72250000	72260000	chr1	73180000	73190000	GW11
chr1	72350000	72360000	chr1	72440000	72450000	GW11
chr1	72610000	72620000	chr1	73950000	73960000	GW11
chr1	72660000	72670000	chr1	74450000	74460000	GW11
chr1	72740000	72750000	chr1	74460000	74470000	GW11
chr1	72760000	72770000	chr1	72810000	72820000	GW11
chr1	73090000	73100000	chr1	74930000	74940000	GW11
chr1	73270000	73280000	chr1	75200000	75210000	GW11
chr1	73650000	73660000	chr1	73800000	73810000	GW11
chr1	74270000	74280000	chr1	74610000	74620000	GW11
chr1	74360000	74370000	chr1	74910000	74920000	GW11
chr1	74600000	74610000	chr1	74690000	74700000	GW11
chr1	74660000	74670000	chr1	74910000	74920000	GW11
chr1	74910000	74920000	chr1	75190000	75200000	GW11
chr1	75230000	75240000	chr1	75660000	75670000	GW11
chr1	75230000	75240000	chr1	76090000	76100000	GW11
chr1	75240000	75250000	chr1	77130000	77140000	GW11
chr1	75260000	75270000	chr1	77590000	77600000	GW11
chr1	75310000	75320000	chr1	75490000	75500000	GW11
chr1	75710000	75720000	chr1	76090000	76100000	GW11
chr1	76220000	76230000	chr1	78080000	78090000	GW11
chr1	76350000	76360000	chr1	78570000	78580000	GW11
chr1	76360000	76370000	chr1	77590000	77600000	GW11
chr1	76390000	76400000	chr1	77580000	77590000	GW11
chr1	76400000	76410000	chr1	77990000	78000000	GW11
chr1	76440000	76450000	chr1	78360000	78370000	GW11
chr1	76450000	76460000	chr1	76770000	76780000	GW11
chr1	76450000	76460000	chr1	77590000	77600000	GW11
chr1	76460000	76470000	chr1	76610000	76620000	GW11
chr1	76610000	76620000	chr1	77300000	77310000	GW11
chr1	76610000	76620000	chr1	77590000	77600000	GW11
chr1	76760000	76770000	chr1	76860000	76870000	GW11
chr1	77030000	77040000	chr1	78010000	78020000	GW11
chr1	77450000	77460000	chr1	79200000	79210000	GW11
chr1	77630000	77640000	chr1	78020000	78030000	GW11
chr1	78440000	78450000	chr1	78570000	78580000	GW11
chr1	78600000	78610000	chr1	79150000	79160000	GW11
chr1	79040000	79050000	chr1	79630000	79640000	GW11
chr1	79260000	79270000	chr1	81010000	81020000	GW11
chr1	79310000	79320000	chr1	81190000	81200000	GW11
chr1	79720000	79730000	chr1	82250000	82260000	GW11
chr1	79850000	79860000	chr1	81800000	81810000	GW11
chr1	80060000	80070000	chr1	84310000	84320000	GW11
chr1	80680000	80690000	chr1	81770000	81780000	GW11
chr1	80760000	80770000	chr1	81520000	81530000	GW11
chr1	80770000	80780000	chr1	82260000	82270000	GW11
chr1	81130000	81140000	chr1	81530000	81540000	GW11
chr1	81130000	81140000	chr1	81820000	81830000	GW11
chr1	81190000	81200000	chr1	83170000	83180000	GW11
chr1	81770000	81780000	chr1	82260000	82270000	GW11
chr1	81970000	81980000	chr1	82210000	82220000	GW11
chr1	82000000	82010000	chr1	84650000	84660000	GW11
chr1	82290000	82300000	chr1	82460000	82470000	GW11
chr1	82490000	82500000	chr1	82640000	82650000	GW11
chr1	83310000	83320000	chr1	85220000	85230000	GW11
chr1	83430000	83440000	chr1	85960000	85970000	GW11
chr1	83750000	83760000	chr1	83820000	83830000	GW11
chr1	83780000	83790000	chr1	85340000	85350000	GW11
chr1	84230000	84240000	chr1	84290000	84300000	GW11
chr1	84390000	84400000	chr1	84900000	84910000	GW11
chr1	84390000	84400000	chr1	85390000	85400000	GW11
chr1	84410000	84420000	chr1	85240000	85250000	GW11
chr1	84590000	84600000	chr1	86440000	86450000	GW11
chr1	84610000	84620000	chr1	85220000	85230000	GW11
chr1	84640000	84650000	chr1	84930000	84940000	GW11
chr1	84640000	84650000	chr1	85400000	85410000	GW11
chr1	84710000	84720000	chr1	86290000	86300000	GW11
chr1	84750000	84760000	chr1	85690000	85700000	GW11
chr1	85400000	85410000	chr1	85710000	85720000	GW11
chr1	85750000	85760000	chr1	87170000	87180000	GW11
chr1	85760000	85770000	chr1	86150000	86160000	GW11
chr1	85940000	85950000	chr1	86610000	86620000	GW11
chr1	86670000	86680000	chr1	88130000	88140000	GW11
chr1	86840000	86850000	chr1	87150000	87160000	GW11
chr1	86840000	86850000	chr1	87540000	87550000	GW11
chr1	86920000	86930000	chr1	88360000	88370000	GW11
chr1	87270000	87280000	chr1	87490000	87500000	GW11
chr1	87590000	87600000	chr1	89340000	89350000	GW11
chr1	87600000	87610000	chr1	87770000	87780000	GW11
chr1	87600000	87610000	chr1	88730000	88740000	GW11
chr1	87740000	87750000	chr1	88690000	88700000	GW11
chr1	87750000	87760000	chr1	88770000	88780000	GW11
chr1	87750000	87760000	chr1	89340000	89350000	GW11
chr1	87790000	87800000	chr1	88130000	88140000	GW11
chr1	88070000	88080000	chr1	88700000	88710000	GW11
chr1	89120000	89130000	chr1	89330000	89340000	GW11
chr1	89280000	89290000	chr1	89340000	89350000	GW11
chr1	89460000	89470000	chr1	89910000	89920000	GW11
chr1	89470000	89480000	chr1	89830000	89840000	GW11
chr1	89470000	89480000	chr1	90330000	90340000	GW11
chr1	89470000	89480000	chr1	90440000	90450000	GW11
chr1	89940000	89950000	chr1	90450000	90460000	GW11
chr1	89950000	89960000	chr1	90090000	90100000	GW11
chr1	89970000	89980000	chr1	90270000	90280000	GW11
chr1	90120000	90130000	chr1	90210000	90220000	GW11
chr1	90260000	90270000	chr1	90430000	90440000	GW11
chr1	90260000	90270000	chr1	90450000	90460000	GW11
chr1	90280000	90290000	chr1	91500000	91510000	GW11
chr1	90580000	90590000	chr1	91170000	91180000	GW11
chr1	90580000	90590000	chr1	91420000	91430000	GW11
chr1	90580000	90590000	chr1	91730000	91740000	GW11
chr1	90580000	90590000	chr1	92370000	92380000	GW11
chr1	90930000	90940000	chr1	91020000	91030000	GW11
chr1	91180000	91190000	chr1	91300000	91310000	GW11
chr1	91190000	91200000	chr1	92940000	92950000	GW11
chr1	91290000	91300000	chr1	92950000	92960000	GW11
chr1	91470000	91480000	chr1	92750000	92760000	GW11
chr1	91630000	91640000	chr1	91740000	91750000	GW11
chr1	91630000	91640000	chr1	92390000	92400000	GW11
chr1	91640000	91650000	chr1	91910000	91920000	GW11
chr1	91750000	91760000	chr1	92390000	92400000	GW11
chr1	91760000	91770000	chr1	93090000	93100000	GW11
chr1	91810000	91820000	chr1	92890000	92900000	GW11
chr1	91960000	91970000	chr1	92390000	92400000	GW11
chr1	91970000	91980000	chr1	92750000	92760000	GW11
chr1	92490000	92500000	chr1	92720000	92730000	GW11
chr1	92630000	92640000	chr1	92750000	92760000	GW11
chr1	92680000	92690000	chr1	94660000	94670000	GW11
chr1	92710000	92720000	chr1	92740000	92750000	GW11
chr1	92780000	92790000	chr1	93080000	93090000	GW11
chr1	92830000	92840000	chr1	93180000	93190000	GW11
chr1	93120000	93130000	chr1	93180000	93190000	GW11
chr1	93320000	93330000	chr1	93430000	93440000	GW11
chr1	93320000	93330000	chr1	94310000	94320000	GW11
chr1	93550000	93560000	chr1	94020000	94030000	GW11
chr1	93770000	93780000	chr1	94320000	94330000	GW11
chr1	93880000	93890000	chr1	94790000	94800000	GW11
chr1	93890000	93900000	chr1	94300000	94310000	GW11
chr1	93900000	93910000	chr1	94330000	94340000	GW11
chr1	93910000	93920000	chr1	94080000	94090000	GW11
chr1	94090000	94100000	chr1	94290000	94300000	GW11
chr1	94090000	94100000	chr1	94790000	94800000	GW11
chr1	94380000	94390000	chr1	95960000	95970000	GW11
chr1	94480000	94490000	chr1	94800000	94810000	GW11
chr1	94700000	94710000	chr1	94790000	94800000	GW11
chr1	94810000	94820000	chr1	95250000	95260000	GW11
chr1	94860000	94870000	chr1	94970000	94980000	GW11
chr1	94940000	94950000	chr1	95500000	95510000	GW11
chr1	94980000	94990000	chr1	95270000	95280000	GW11
chr1	95280000	95290000	chr1	95500000	95510000	GW11
chr1	95360000	95370000	chr1	96390000	96400000	GW11
chr1	95460000	95470000	chr1	97070000	97080000	GW11
chr1	95560000	95570000	chr1	97180000	97190000	GW11
chr1	95740000	95750000	chr1	98910000	98920000	GW11
chr1	95760000	95770000	chr1	97410000	97420000	GW11
chr1	96000000	96010000	chr1	97750000	97760000	GW11
chr1	96190000	96200000	chr1	96510000	96520000	GW11
chr1	96470000	96480000	chr1	96680000	96690000	GW11
chr1	96660000	96670000	chr1	97350000	97360000	GW11
chr1	96690000	96700000	chr1	98510000	98520000	GW11
chr1	96880000	96890000	chr1	98800000	98810000	GW11
chr1	97110000	97120000	chr1	98900000	98910000	GW11
chr1	97280000	97290000	chr1	99800000	99810000	GW11
chr1	97420000	97430000	chr1	98520000	98530000	GW11
chr1	97680000	97690000	chr1	98940000	98950000	GW11
chr1	98150000	98160000	chr1	98640000	98650000	GW11
chr1	98170000	98180000	chr1	98270000	98280000	GW11
chr1	98270000	98280000	chr1	100160000	100170000	GW11
chr1	98290000	98300000	chr1	100190000	100200000	GW11
chr1	98570000	98580000	chr1	98920000	98930000	GW11
chr1	99210000	99220000	chr1	99940000	99950000	GW11
chr1	99210000	99220000	chr1	100170000	100180000	GW11
chr1	99230000	99240000	chr1	99620000	99630000	GW11
chr1	99290000	99300000	chr1	99390000	99400000	GW11
chr1	99640000	99650000	chr1	100170000	100180000	GW11
chr1	99650000	99660000	chr1	99930000	99940000	GW11
chr1	100260000	100270000	chr1	100920000	100930000	GW11
chr1	100260000	100270000	chr1	101330000	101340000	GW11
chr1	100280000	100290000	chr1	101720000	101730000	GW11
chr1	100580000	100590000	chr1	100910000	100920000	GW11
chr1	100600000	100610000	chr1	100720000	100730000	GW11
chr1	100720000	100730000	chr1	101360000	101370000	GW11
chr1	100910000	100920000	chr1	101330000	101340000	GW11
chr1	101030000	101040000	chr1	101140000	101150000	GW11
chr1	101210000	101220000	chr1	101930000	101940000	GW11
chr1	101270000	101280000	chr1	101300000	101310000	GW11
chr1	101370000	101380000	chr1	104050000	104060000	GW11
chr1	101380000	101390000	chr1	101750000	101760000	GW11
chr1	101450000	101460000	chr1	103190000	103200000	GW11
chr1	101590000	101600000	chr1	104080000	104090000	GW11
chr1	101760000	101770000	chr1	103270000	103280000	GW11
chr1	101760000	101770000	chr1	104050000	104060000	GW11
chr1	101800000	101810000	chr1	103190000	103200000	GW11
chr1	102260000	102270000	chr1	102690000	102700000	GW11
chr1	102480000	102490000	chr1	104050000	104060000	GW11
chr1	102570000	102580000	chr1	102640000	102650000	GW11
chr1	102800000	102810000	chr1	102890000	102900000	GW11
chr1	103100000	103110000	chr1	105070000	105080000	GW11
chr1	103150000	103160000	chr1	104760000	104770000	GW11
chr1	103320000	103330000	chr1	103620000	103630000	GW11
chr1	103480000	103490000	chr1	103590000	103600000	GW11
chr1	103730000	103740000	chr1	104110000	104120000	GW11
chr1	104130000	104140000	chr1	106110000	106120000	GW11
chr1	104330000	104340000	chr1	108700000	108710000	GW11
chr1	104410000	104420000	chr1	104470000	104480000	GW11
chr1	105010000	105020000	chr1	105380000	105390000	GW11
chr1	105310000	105320000	chr1	106330000	106340000	GW11
chr1	105310000	105320000	chr1	107660000	107670000	GW11
chr1	105610000	105620000	chr1	107570000	107580000	GW11
chr1	105860000	105870000	chr1	107700000	107710000	GW11
chr1	106280000	106290000	chr1	106370000	106380000	GW11
chr1	106400000	106410000	chr1	107930000	107940000	GW11
chr1	106550000	106560000	chr1	107670000	107680000	GW11
chr1	106570000	106580000	chr1	108270000	108280000	GW11
chr1	106690000	106700000	chr1	106760000	106770000	GW11
chr1	107080000	107090000	chr1	108640000	108650000	GW11
chr1	107110000	107120000	chr1	107160000	107170000	GW11
chr1	107700000	107710000	chr1	108050000	108060000	GW11
chr1	108110000	108120000	chr1	108230000	108240000	GW11
chr1	108320000	108330000	chr1	108660000	108670000	GW11
chr1	108320000	108330000	chr1	109070000	109080000	GW11
chr1	108700000	108710000	chr1	108860000	108870000	GW11
chr1	109050000	109060000	chr1	109180000	109190000	GW11
chr1	109060000	109070000	chr1	109180000	109190000	GW11
chr1	109230000	109240000	chr1	109430000	109440000	GW11
chr1	109510000	109520000	chr1	109560000	109570000	GW11
chr1	109520000	109530000	chr1	109950000	109960000	GW11
chr1	109810000	109820000	chr1	109940000	109950000	GW11
chr1	110080000	110090000	chr1	110310000	110320000	GW11
chr1	110090000	110100000	chr1	110520000	110530000	GW11
chr1	110110000	110120000	chr1	110140000	110150000	GW11
chr1	110310000	110320000	chr1	110520000	110530000	GW11
chr1	110580000	110590000	chr1	110660000	110670000	GW11
chr1	110600000	110610000	chr1	111020000	111030000	GW11
chr1	110610000	110620000	chr1	111000000	111010000	GW11
chr1	110740000	110750000	chr1	111000000	111010000	GW11
chr1	110740000	110750000	chr1	111040000	111050000	GW11
chr1	110750000	110760000	chr1	110860000	110870000	GW11
chr1	110860000	110870000	chr1	110990000	111000000	GW11
chr1	111040000	111050000	chr1	111160000	111170000	GW11
chr1	111060000	111070000	chr1	111160000	111170000	GW11
chr1	111060000	111070000	chr1	111320000	111330000	GW11
chr1	111060000	111070000	chr1	111740000	111750000	GW11
chr1	111160000	111170000	chr1	111320000	111330000	GW11
chr1	111580000	111590000	chr1	112740000	112750000	GW11
chr1	111670000	111680000	chr1	112260000	112270000	GW11
chr1	111810000	111820000	chr1	111870000	111880000	GW11
chr1	112050000	112060000	chr1	112300000	112310000	GW11
chr1	112330000	112340000	chr1	112530000	112540000	GW11
chr1	112490000	112500000	chr1	112860000	112870000	GW11
chr1	112930000	112940000	chr1	113160000	113170000	GW11
chr1	112930000	112940000	chr1	113610000	113620000	GW11
chr1	112940000	112950000	chr1	113000000	113010000	GW11
chr1	113250000	113260000	chr1	114210000	114220000	GW11
chr1	113260000	113270000	chr1	113600000	113610000	GW11
chr1	113640000	113650000	chr1	114980000	114990000	GW11
chr1	113680000	113690000	chr1	114210000	114220000	GW11
chr1	113680000	113690000	chr1	114220000	114230000	GW11
chr1	114170000	114180000	chr1	116080000	116090000	GW11
chr1	114310000	114320000	chr1	114450000	114460000	GW11
chr1	114370000	114380000	chr1	116160000	116170000	GW11
chr1	114420000	114430000	chr1	114470000	114480000	GW11
chr1	114500000	114510000	chr1	115200000	115210000	GW11
chr1	114520000	114530000	chr1	114820000	114830000	GW11
chr1	114520000	114530000	chr1	114970000	114980000	GW11
chr1	114560000	114570000	chr1	115580000	115590000	GW11
chr1	114730000	114740000	chr1	116460000	116470000	GW11
chr1	114740000	114750000	chr1	114850000	114860000	GW11
chr1	114920000	114930000	chr1	115050000	115060000	GW11
chr1	114940000	114950000	chr1	115210000	115220000	GW11
chr1	115240000	115250000	chr1	115340000	115350000	GW11
chr1	115280000	115290000	chr1	116750000	116760000	GW11
chr1	115320000	115330000	chr1	115610000	115620000	GW11
chr1	115520000	115530000	chr1	116130000	116140000	GW11
chr1	115660000	115670000	chr1	117030000	117040000	GW11
chr1	115690000	115700000	chr1	117050000	117060000	GW11
chr1	115700000	115710000	chr1	116120000	116130000	GW11
chr1	116350000	116360000	chr1	116550000	116560000	GW11
chr1	116670000	116680000	chr1	117020000	117030000	GW11
chr1	116680000	116690000	chr1	117030000	117040000	GW11
chr1	116690000	116700000	chr1	117590000	117600000	GW11
chr1	116750000	116760000	chr1	117840000	117850000	GW11
chr1	116940000	116950000	chr1	117010000	117020000	GW11
chr1	117110000	117120000	chr1	117170000	117180000	GW11
chr1	117140000	117150000	chr1	117590000	117600000	GW11
chr1	117270000	117280000	chr1	117590000	117600000	GW11
chr1	117390000	117400000	chr1	117600000	117610000	GW11
chr1	117390000	117400000	chr1	117660000	117670000	GW11
chr1	117610000	117620000	chr1	117840000	117850000	GW11
chr1	117610000	117620000	chr1	118050000	118060000	GW11
chr1	117610000	117620000	chr1	118420000	118430000	GW11
chr1	118060000	118070000	chr1	118430000	118440000	GW11
chr1	118110000	118120000	chr1	119130000	119140000	GW11
chr1	118660000	118670000	chr1	119560000	119570000	GW11
chr1	118690000	118700000	chr1	120180000	120190000	GW11
chr1	118700000	118710000	chr1	120260000	120270000	GW11
chr1	118730000	118740000	chr1	118840000	118850000	GW11
chr1	118890000	118900000	chr1	120040000	120050000	GW11
chr1	119070000	119080000	chr1	119140000	119150000	GW11
chr1	119150000	119160000	chr1	119250000	119260000	GW11
chr1	119340000	119350000	chr1	119390000	119400000	GW11
chr1	120000000	120010000	chr1	120060000	120070000	GW11
chr1	120100000	120110000	chr1	120180000	120190000	GW11
chr1	120110000	120120000	chr1	120150000	120160000	GW11
chr1	120350000	120360000	chr1	120480000	120490000	GW11
chr1	144540000	144550000	chr1	144870000	144880000	GW11
chr1	144840000	144850000	chr1	145480000	145490000	GW11
chr1	144850000	144860000	chr1	145670000	145680000	GW11
chr1	144890000	144900000	chr1	144900000	144910000	GW11
chr1	144890000	144900000	chr1	146500000	146510000	GW11
chr1	145420000	145430000	chr1	145450000	145460000	GW11
chr1	145420000	145430000	chr1	145550000	145560000	GW11
chr1	145670000	145680000	chr1	145720000	145730000	GW11
chr1	145700000	145710000	chr1	147770000	147780000	GW11
chr1	145700000	145710000	chr1	149180000	149190000	GW11
chr1	146550000	146560000	chr1	151420000	151430000	GW11
chr1	146740000	146750000	chr1	146950000	146960000	GW11
chr1	146740000	146750000	chr1	147100000	147110000	GW11
chr1	146960000	146970000	chr1	147360000	147370000	GW11
chr1	146970000	146980000	chr1	147070000	147080000	GW11
chr1	147340000	147350000	chr1	147790000	147800000	GW11
chr1	147350000	147360000	chr1	147700000	147710000	GW11
chr1	147350000	147360000	chr1	149240000	149250000	GW11
chr1	147740000	147750000	chr1	147790000	147800000	GW11
chr1	147790000	147800000	chr1	149240000	149250000	GW11
chr1	149040000	149050000	chr1	149160000	149170000	GW11
chr1	149170000	149180000	chr1	149900000	149910000	GW11
chr1	149180000	149190000	chr1	149190000	149200000	GW11
chr1	149240000	149250000	chr1	150170000	150180000	GW11
chr1	149870000	149880000	chr1	149890000	149900000	GW11
chr1	149870000	149880000	chr1	151150000	151160000	GW11
chr1	149880000	149890000	chr1	151790000	151800000	GW11
chr1	149930000	149940000	chr1	150020000	150030000	GW11
chr1	149930000	149940000	chr1	150160000	150170000	GW11
chr1	150310000	150320000	chr1	151130000	151140000	GW11
chr1	150340000	150350000	chr1	150450000	150460000	GW11
chr1	150450000	150460000	chr1	150580000	150590000	GW11
chr1	150470000	150480000	chr1	150940000	150950000	GW11
chr1	150880000	150890000	chr1	150960000	150970000	GW11
chr1	150990000	151000000	chr1	151120000	151130000	GW11
chr1	151090000	151100000	chr1	155820000	155830000	GW11
chr1	151290000	151300000	chr1	151400000	151410000	GW11
chr1	151320000	151330000	chr1	153240000	153250000	GW11
chr1	151410000	151420000	chr1	151700000	151710000	GW11
chr1	151590000	151600000	chr1	151770000	151780000	GW11
chr1	151740000	151750000	chr1	151800000	151810000	GW11
chr1	151880000	151890000	chr1	151990000	152000000	GW11
chr1	152010000	152020000	chr1	152420000	152430000	GW11
chr1	152090000	152100000	chr1	154030000	154040000	GW11
chr1	152480000	152490000	chr1	153180000	153190000	GW11
chr1	152490000	152500000	chr1	154050000	154060000	GW11
chr1	153070000	153080000	chr1	153180000	153190000	GW11
chr1	153320000	153330000	chr1	153740000	153750000	GW11
chr1	153320000	153330000	chr1	153960000	153970000	GW11
chr1	153370000	153380000	chr1	153430000	153440000	GW11
chr1	153640000	153650000	chr1	153740000	153750000	GW11
chr1	153640000	153650000	chr1	153910000	153920000	GW11
chr1	153730000	153740000	chr1	155660000	155670000	GW11
chr1	153760000	153770000	chr1	153930000	153940000	GW11
chr1	153980000	153990000	chr1	154190000	154200000	GW11
chr1	154190000	154200000	chr1	154260000	154270000	GW11
chr1	154430000	154440000	chr1	156240000	156250000	GW11
chr1	154440000	154450000	chr1	155020000	155030000	GW11
chr1	154490000	154500000	chr1	155730000	155740000	GW11
chr1	154510000	154520000	chr1	154600000	154610000	GW11
chr1	154520000	154530000	chr1	154920000	154930000	GW11
chr1	154580000	154590000	chr1	155770000	155780000	GW11
chr1	154640000	154650000	chr1	154900000	154910000	GW11
chr1	154640000	154650000	chr1	155050000	155060000	GW11
chr1	154840000	154850000	chr1	154900000	154910000	GW11
chr1	154940000	154950000	chr1	155050000	155060000	GW11
chr1	155150000	155160000	chr1	156180000	156190000	GW11
chr1	155220000	155230000	chr1	155590000	155600000	GW11
chr1	155260000	155270000	chr1	155920000	155930000	GW11
chr1	156070000	156080000	chr1	156190000	156200000	GW11
chr1	156240000	156250000	chr1	156300000	156310000	GW11
chr1	156350000	156360000	chr1	156410000	156420000	GW11
chr1	156380000	156390000	chr1	156620000	156630000	GW11
chr1	156590000	156600000	chr1	156690000	156700000	GW11
chr1	156720000	156730000	chr1	156920000	156930000	GW11
chr1	156750000	156760000	chr1	156850000	156860000	GW11
chr1	156750000	156760000	chr1	157330000	157340000	GW11
chr1	156760000	156770000	chr1	157110000	157120000	GW11
chr1	157100000	157110000	chr1	158060000	158070000	GW11
chr1	157130000	157140000	chr1	157460000	157470000	GW11
chr1	157160000	157170000	chr1	158080000	158090000	GW11
chr1	157280000	157290000	chr1	157870000	157880000	GW11
chr1	157340000	157350000	chr1	157450000	157460000	GW11
chr1	157540000	157550000	chr1	157920000	157930000	GW11
chr1	157550000	157560000	chr1	158100000	158110000	GW11
chr1	157580000	157590000	chr1	158860000	158870000	GW11
chr1	157900000	157910000	chr1	158980000	158990000	GW11
chr1	157930000	157940000	chr1	158090000	158100000	GW11
chr1	157940000	157950000	chr1	158080000	158090000	GW11
chr1	157990000	158000000	chr1	158990000	159000000	GW11
chr1	158170000	158180000	chr1	158970000	158980000	GW11
chr1	158170000	158180000	chr1	159040000	159050000	GW11
chr1	158840000	158850000	chr1	160490000	160500000	GW11
chr1	159090000	159100000	chr1	159180000	159190000	GW11
chr1	159110000	159120000	chr1	160000000	160010000	GW11
chr1	159170000	159180000	chr1	159890000	159900000	GW11
chr1	159170000	159180000	chr1	160300000	160310000	GW11
chr1	159180000	159190000	chr1	159970000	159980000	GW11
chr1	159310000	159320000	chr1	160490000	160500000	GW11
chr1	159440000	159450000	chr1	159510000	159520000	GW11
chr1	159570000	159580000	chr1	160880000	160890000	GW11
chr1	159620000	159630000	chr1	159700000	159710000	GW11
chr1	159740000	159750000	chr1	159970000	159980000	GW11
chr1	159790000	159800000	chr1	160750000	160760000	GW11
chr1	160060000	160070000	chr1	160250000	160260000	GW11
chr1	160160000	160170000	chr1	160220000	160230000	GW11
chr1	160370000	160380000	chr1	161080000	161090000	GW11
chr1	160620000	160630000	chr1	160710000	160720000	GW11
chr1	160640000	160650000	chr1	160940000	160950000	GW11
chr1	160990000	161000000	chr1	161040000	161050000	GW11
chr1	161160000	161170000	chr1	161720000	161730000	GW11
chr1	161180000	161190000	chr1	161340000	161350000	GW11
chr1	161350000	161360000	chr1	161710000	161720000	GW11
chr1	161360000	161370000	chr1	161490000	161500000	GW11
chr1	161490000	161500000	chr1	161580000	161590000	GW11
chr1	161520000	161530000	chr1	162320000	162330000	GW11
chr1	161750000	161760000	chr1	162360000	162370000	GW11
chr1	161760000	161770000	chr1	162760000	162770000	GW11
chr1	161780000	161790000	chr1	161990000	162000000	GW11
chr1	161790000	161800000	chr1	163270000	163280000	GW11
chr1	162020000	162030000	chr1	162240000	162250000	GW11
chr1	162030000	162040000	chr1	162360000	162370000	GW11
chr1	162110000	162120000	chr1	162320000	162330000	GW11
chr1	162120000	162130000	chr1	164060000	164070000	GW11
chr1	162580000	162590000	chr1	162760000	162770000	GW11
chr1	162580000	162590000	chr1	163280000	163290000	GW11
chr1	162810000	162820000	chr1	163130000	163140000	GW11
chr1	162820000	162830000	chr1	163280000	163290000	GW11
chr1	162900000	162910000	chr1	164180000	164190000	GW11
chr1	163320000	163330000	chr1	165040000	165050000	GW11
chr1	163350000	163360000	chr1	164730000	164740000	GW11
chr1	163400000	163410000	chr1	163500000	163510000	GW11
chr1	163400000	163410000	chr1	165340000	165350000	GW11
chr1	163460000	163470000	chr1	163610000	163620000	GW11
chr1	163490000	163500000	chr1	165040000	165050000	GW11
chr1	163540000	163550000	chr1	164730000	164740000	GW11
chr1	163790000	163800000	chr1	164740000	164750000	GW11
chr1	164270000	164280000	chr1	164740000	164750000	GW11
chr1	164350000	164360000	chr1	165480000	165490000	GW11
chr1	164410000	164420000	chr1	165800000	165810000	GW11
chr1	164420000	164430000	chr1	165790000	165800000	GW11
chr1	164520000	164530000	chr1	164700000	164710000	GW11
chr1	165100000	165110000	chr1	165340000	165350000	GW11
chr1	165110000	165120000	chr1	165550000	165560000	GW11
chr1	165150000	165160000	chr1	165910000	165920000	GW11
chr1	165350000	165360000	chr1	165880000	165890000	GW11
chr1	165360000	165370000	chr1	165560000	165570000	GW11
chr1	165360000	165370000	chr1	166130000	166140000	GW11
chr1	165680000	165690000	chr1	165880000	165890000	GW11
chr1	165690000	165700000	chr1	166450000	166460000	GW11
chr1	165880000	165890000	chr1	167500000	167510000	GW11
chr1	165890000	165900000	chr1	166450000	166460000	GW11
chr1	166450000	166460000	chr1	167010000	167020000	GW11
chr1	166670000	166680000	chr1	166770000	166780000	GW11
chr1	166840000	166850000	chr1	167640000	167650000	GW11
chr1	166860000	166870000	chr1	167020000	167030000	GW11
chr1	166870000	166880000	chr1	167200000	167210000	GW11
chr1	166880000	166890000	chr1	167480000	167490000	GW11
chr1	166930000	166940000	chr1	168070000	168080000	GW11
chr1	166940000	166950000	chr1	169470000	169480000	GW11
chr1	167030000	167040000	chr1	167190000	167200000	GW11
chr1	167030000	167040000	chr1	167500000	167510000	GW11
chr1	167040000	167050000	chr1	167660000	167670000	GW11
chr1	167080000	167090000	chr1	169440000	169450000	GW11
chr1	167240000	167250000	chr1	167380000	167390000	GW11
chr1	167240000	167250000	chr1	167500000	167510000	GW11
chr1	167320000	167330000	chr1	168400000	168410000	GW11
chr1	167520000	167530000	chr1	167650000	167660000	GW11
chr1	167680000	167690000	chr1	167900000	167910000	GW11
chr1	167700000	167710000	chr1	169110000	169120000	GW11
chr1	167710000	167720000	chr1	168130000	168140000	GW11
chr1	167890000	167900000	chr1	169070000	169080000	GW11
chr1	167900000	167910000	chr1	169310000	169320000	GW11
chr1	168130000	168140000	chr1	170000000	170010000	GW11
chr1	168310000	168320000	chr1	169310000	169320000	GW11
chr1	168350000	168360000	chr1	168560000	168570000	GW11
chr1	168410000	168420000	chr1	169320000	169330000	GW11
chr1	168560000	168570000	chr1	169320000	169330000	GW11
chr1	168580000	168590000	chr1	169070000	169080000	GW11
chr1	168590000	168600000	chr1	168700000	168710000	GW11
chr1	169070000	169080000	chr1	169310000	169320000	GW11
chr1	169070000	169080000	chr1	170630000	170640000	GW11
chr1	169320000	169330000	chr1	169760000	169770000	GW11
chr1	169520000	169530000	chr1	169770000	169780000	GW11
chr1	169530000	169540000	chr1	169670000	169680000	GW11
chr1	169610000	169620000	chr1	170340000	170350000	GW11
chr1	169760000	169770000	chr1	169860000	169870000	GW11
chr1	169900000	169910000	chr1	170900000	170910000	GW11
chr1	169930000	169940000	chr1	170510000	170520000	GW11
chr1	170380000	170390000	chr1	171340000	171350000	GW11
chr1	170590000	170600000	chr1	171340000	171350000	GW11
chr1	170930000	170940000	chr1	171670000	171680000	GW11
chr1	170990000	171000000	chr1	171300000	171310000	GW11
chr1	171450000	171460000	chr1	171730000	171740000	GW11
chr1	171760000	171770000	chr1	172400000	172410000	GW11
chr1	171770000	171780000	chr1	171950000	171960000	GW11
chr1	171810000	171820000	chr1	173830000	173840000	GW11
chr1	171970000	171980000	chr1	172360000	172370000	GW11
chr1	171970000	171980000	chr1	172400000	172410000	GW11
chr1	171970000	171980000	chr1	173920000	173930000	GW11
chr1	172000000	172010000	chr1	172670000	172680000	GW11
chr1	172260000	172270000	chr1	172360000	172370000	GW11
chr1	172540000	172550000	chr1	173730000	173740000	GW11
chr1	172690000	172700000	chr1	172740000	172750000	GW11
chr1	172720000	172730000	chr1	174140000	174150000	GW11
chr1	172760000	172770000	chr1	173730000	173740000	GW11
chr1	172790000	172800000	chr1	174680000	174690000	GW11
chr1	173390000	173400000	chr1	173790000	173800000	GW11
chr1	173390000	173400000	chr1	174680000	174690000	GW11
chr1	173440000	173450000	chr1	174130000	174140000	GW11
chr1	173850000	173860000	chr1	174710000	174720000	GW11
chr1	174120000	174130000	chr1	175550000	175560000	GW11
chr1	174190000	174200000	chr1	174900000	174910000	GW11
chr1	174200000	174210000	chr1	174950000	174960000	GW11
chr1	174230000	174240000	chr1	174690000	174700000	GW11
chr1	174390000	174400000	chr1	175490000	175500000	GW11
chr1	174740000	174750000	chr1	174960000	174970000	GW11
chr1	174940000	174950000	chr1	176830000	176840000	GW11
chr1	175020000	175030000	chr1	177810000	177820000	GW11
chr1	175070000	175080000	chr1	176800000	176810000	GW11
chr1	175120000	175130000	chr1	175280000	175290000	GW11
chr1	175120000	175130000	chr1	175710000	175720000	GW11
chr1	175120000	175130000	chr1	176030000	176040000	GW11
chr1	175380000	175390000	chr1	176470000	176480000	GW11
chr1	175420000	175430000	chr1	177320000	177330000	GW11
chr1	175460000	175470000	chr1	175710000	175720000	GW11
chr1	176270000	176280000	chr1	176440000	176450000	GW11
chr1	176330000	176340000	chr1	176800000	176810000	GW11
chr1	176510000	176520000	chr1	177170000	177180000	GW11
chr1	176520000	176530000	chr1	176810000	176820000	GW11
chr1	176530000	176540000	chr1	177880000	177890000	GW11
chr1	176860000	176870000	chr1	177750000	177760000	GW11
chr1	176860000	176870000	chr1	177910000	177920000	GW11
chr1	176870000	176880000	chr1	177140000	177150000	GW11
chr1	176930000	176940000	chr1	178640000	178650000	GW11
chr1	177010000	177020000	chr1	177370000	177380000	GW11
chr1	177140000	177150000	chr1	177750000	177760000	GW11
chr1	177260000	177270000	chr1	177730000	177740000	GW11
chr1	177750000	177760000	chr1	177880000	177890000	GW11
chr1	177920000	177930000	chr1	178450000	178460000	GW11
chr1	177930000	177940000	chr1	178260000	178270000	GW11
chr1	178250000	178260000	chr1	179320000	179330000	GW11
chr1	178280000	178290000	chr1	178410000	178420000	GW11
chr1	178280000	178290000	chr1	179320000	179330000	GW11
chr1	178280000	178290000	chr1	179770000	179780000	GW11
chr1	178500000	178510000	chr1	179330000	179340000	GW11
chr1	178500000	178510000	chr1	179340000	179350000	GW11
chr1	178510000	178520000	chr1	178690000	178700000	GW11
chr1	178520000	178530000	chr1	178960000	178970000	GW11
chr1	178740000	178750000	chr1	179330000	179340000	GW11
chr1	179050000	179060000	chr1	179330000	179340000	GW11
chr1	179100000	179110000	chr1	179560000	179570000	GW11
chr1	179160000	179170000	chr1	180670000	180680000	GW11
chr1	179670000	179680000	chr1	179770000	179780000	GW11
chr1	179670000	179680000	chr1	180150000	180160000	GW11
chr1	179670000	179680000	chr1	180440000	180450000	GW11
chr1	179970000	179980000	chr1	180090000	180100000	GW11
chr1	180150000	180160000	chr1	180450000	180460000	GW11
chr1	180160000	180170000	chr1	180830000	180840000	GW11
chr1	180470000	180480000	chr1	181130000	181140000	GW11
chr1	180480000	180490000	chr1	181400000	181410000	GW11
chr1	180490000	180500000	chr1	180590000	180600000	GW11
chr1	180490000	180500000	chr1	181620000	181630000	GW11
chr1	180500000	180510000	chr1	180830000	180840000	GW11
chr1	180620000	180630000	chr1	180830000	180840000	GW11
chr1	180850000	180860000	chr1	181100000	181110000	GW11
chr1	180850000	180860000	chr1	181110000	181120000	GW11
chr1	181160000	181170000	chr1	181390000	181400000	GW11
chr1	181190000	181200000	chr1	181620000	181630000	GW11
chr1	181440000	181450000	chr1	181900000	181910000	GW11
chr1	181440000	181450000	chr1	182020000	182030000	GW11
chr1	181440000	181450000	chr1	182360000	182370000	GW11
chr1	181450000	181460000	chr1	181640000	181650000	GW11
chr1	182050000	182060000	chr1	182360000	182370000	GW11
chr1	182050000	182060000	chr1	182540000	182550000	GW11
chr1	182360000	182370000	chr1	182760000	182770000	GW11
chr1	182570000	182580000	chr1	182750000	182760000	GW11
chr1	183220000	183230000	chr1	184340000	184350000	GW11
chr1	183250000	183260000	chr1	183510000	183520000	GW11
chr1	183430000	183440000	chr1	183580000	183590000	GW11
chr1	183620000	183630000	chr1	183880000	183890000	GW11
chr1	183640000	183650000	chr1	184650000	184660000	GW11
chr1	183730000	183740000	chr1	186360000	186370000	GW11
chr1	184010000	184020000	chr1	185400000	185410000	GW11
chr1	184030000	184040000	chr1	184630000	184640000	GW11
chr1	184100000	184110000	chr1	184600000	184610000	GW11
chr1	184100000	184110000	chr1	185230000	185240000	GW11
chr1	184360000	184370000	chr1	184630000	184640000	GW11
chr1	184530000	184540000	chr1	184620000	184630000	GW11
chr1	184760000	184770000	chr1	185130000	185140000	GW11
chr1	184770000	184780000	chr1	185650000	185660000	GW11
chr1	184770000	184780000	chr1	186180000	186190000	GW11
chr1	184880000	184890000	chr1	185410000	185420000	GW11
chr1	185030000	185040000	chr1	186190000	186200000	GW11
chr1	185140000	185150000	chr1	185650000	185660000	GW11
chr1	185220000	185230000	chr1	185610000	185620000	GW11
chr1	185260000	185270000	chr1	186320000	186330000	GW11
chr1	185680000	185690000	chr1	186180000	186190000	GW11
chr1	185700000	185710000	chr1	185850000	185860000	GW11
chr1	185780000	185790000	chr1	186020000	186030000	GW11
chr1	186140000	186150000	chr1	186220000	186230000	GW11
chr1	186290000	186300000	chr1	186370000	186380000	GW11
chr1	186450000	186460000	chr1	186940000	186950000	GW11
chr1	186450000	186460000	chr1	187420000	187430000	GW11
chr1	186710000	186720000	chr1	186760000	186770000	GW11
chr1	186800000	186810000	chr1	186890000	186900000	GW11
chr1	186800000	186810000	chr1	190060000	190070000	GW11
chr1	186870000	186880000	chr1	189440000	189450000	GW11
chr1	187050000	187060000	chr1	188070000	188080000	GW11
chr1	187230000	187240000	chr1	190440000	190450000	GW11
chr1	187380000	187390000	chr1	188130000	188140000	GW11
chr1	187440000	187450000	chr1	189380000	189390000	GW11
chr1	187580000	187590000	chr1	190650000	190660000	GW11
chr1	187870000	187880000	chr1	189650000	189660000	GW11
chr1	187900000	187910000	chr1	190440000	190450000	GW11
chr1	188470000	188480000	chr1	191900000	191910000	GW11
chr1	188540000	188550000	chr1	190030000	190040000	GW11
chr1	189840000	189850000	chr1	191630000	191640000	GW11
chr1	189860000	189870000	chr1	190440000	190450000	GW11
chr1	190700000	190710000	chr1	192350000	192360000	GW11
chr1	190850000	190860000	chr1	192330000	192340000	GW11
chr1	192440000	192450000	chr1	192570000	192580000	GW11
chr1	192440000	192450000	chr1	192580000	192590000	GW11
chr1	192440000	192450000	chr1	192990000	193000000	GW11
chr1	192770000	192780000	chr1	193030000	193040000	GW11
chr1	192780000	192790000	chr1	192970000	192980000	GW11
chr1	193150000	193160000	chr1	193550000	193560000	GW11
chr1	193150000	193160000	chr1	194300000	194310000	GW11
chr1	193330000	193340000	chr1	194240000	194250000	GW11
chr1	193730000	193740000	chr1	194960000	194970000	GW11
chr1	193840000	193850000	chr1	195800000	195810000	GW11
chr1	194740000	194750000	chr1	196620000	196630000	GW11
chr1	194850000	194860000	chr1	195580000	195590000	GW11
chr1	195070000	195080000	chr1	195200000	195210000	GW11
chr1	195130000	195140000	chr1	195680000	195690000	GW11
chr1	195130000	195140000	chr1	196630000	196640000	GW11
chr1	195350000	195360000	chr1	195750000	195760000	GW11
chr1	195460000	195470000	chr1	195520000	195530000	GW11
chr1	196120000	196130000	chr1	196620000	196630000	GW11
chr1	196120000	196130000	chr1	196630000	196640000	GW11
chr1	196280000	196290000	chr1	196630000	196640000	GW11
chr1	196490000	196500000	chr1	196570000	196580000	GW11
chr1	196760000	196770000	chr1	196890000	196900000	GW11
chr1	196880000	196890000	chr1	197990000	198000000	GW11
chr1	197150000	197160000	chr1	197250000	197260000	GW11
chr1	197150000	197160000	chr1	198660000	198670000	GW11
chr1	197290000	197300000	chr1	197890000	197900000	GW11
chr1	197290000	197300000	chr1	198430000	198440000	GW11
chr1	197300000	197310000	chr1	197890000	197900000	GW11
chr1	197300000	197310000	chr1	198650000	198660000	GW11
chr1	197480000	197490000	chr1	198650000	198660000	GW11
chr1	197490000	197500000	chr1	198430000	198440000	GW11
chr1	197570000	197580000	chr1	197890000	197900000	GW11
chr1	197580000	197590000	chr1	198420000	198430000	GW11
chr1	197870000	197880000	chr1	198260000	198270000	GW11
chr1	197880000	197890000	chr1	200010000	200020000	GW11
chr1	197890000	197900000	chr1	198640000	198650000	GW11
chr1	197960000	197970000	chr1	198020000	198030000	GW11
chr1	198030000	198040000	chr1	199920000	199930000	GW11
chr1	198110000	198120000	chr1	198860000	198870000	GW11
chr1	198120000	198130000	chr1	198620000	198630000	GW11
chr1	198130000	198140000	chr1	198410000	198420000	GW11
chr1	198470000	198480000	chr1	199820000	199830000	GW11
chr1	198690000	198700000	chr1	200450000	200460000	GW11
chr1	198710000	198720000	chr1	200010000	200020000	GW11
chr1	198720000	198730000	chr1	199510000	199520000	GW11
chr1	198760000	198770000	chr1	200480000	200490000	GW11
chr1	198840000	198850000	chr1	200730000	200740000	GW11
chr1	198900000	198910000	chr1	199140000	199150000	GW11
chr1	198920000	198930000	chr1	199520000	199530000	GW11
chr1	199150000	199160000	chr1	200660000	200670000	GW11
chr1	199650000	199660000	chr1	200460000	200470000	GW11
chr1	199950000	199960000	chr1	200070000	200080000	GW11
chr1	200390000	200400000	chr1	200450000	200460000	GW11
chr1	200590000	200600000	chr1	200770000	200780000	GW11
chr1	200590000	200600000	chr1	201080000	201090000	GW11
chr1	200590000	200600000	chr1	201470000	201480000	GW11
chr1	200860000	200870000	chr1	201320000	201330000	GW11
chr1	200960000	200970000	chr1	201080000	201090000	GW11
chr1	200960000	200970000	chr1	201480000	201490000	GW11
chr1	201140000	201150000	chr1	201350000	201360000	GW11
chr1	201200000	201210000	chr1	201300000	201310000	GW11
chr1	201400000	201410000	chr1	201470000	201480000	GW11
chr1	201500000	201510000	chr1	201940000	201950000	GW11
chr1	201520000	201530000	chr1	201750000	201760000	GW11
chr1	201530000	201540000	chr1	201660000	201670000	GW11
chr1	201830000	201840000	chr1	201940000	201950000	GW11
chr1	201970000	201980000	chr1	202100000	202110000	GW11
chr1	202160000	202170000	chr1	202270000	202280000	GW11
chr1	202420000	202430000	chr1	202680000	202690000	GW11
chr1	202430000	202440000	chr1	202970000	202980000	GW11
chr1	202450000	202460000	chr1	202570000	202580000	GW11
chr1	202580000	202590000	chr1	202950000	202960000	GW11
chr1	202700000	202710000	chr1	202870000	202880000	GW11
chr1	202760000	202770000	chr1	202920000	202930000	GW11
chr1	203010000	203020000	chr1	203180000	203190000	GW11
chr1	203230000	203240000	chr1	203300000	203310000	GW11
chr1	203240000	203250000	chr1	203670000	203680000	GW11
chr1	203300000	203310000	chr1	203460000	203470000	GW11
chr1	203300000	203310000	chr1	203670000	203680000	GW11
chr1	203470000	203480000	chr1	203660000	203670000	GW11
chr1	203590000	203600000	chr1	203650000	203660000	GW11
chr1	203740000	203750000	chr1	205400000	205410000	GW11
chr1	203810000	203820000	chr1	204430000	204440000	GW11
chr1	203820000	203830000	chr1	204360000	204370000	GW11
chr1	203820000	203830000	chr1	205090000	205100000	GW11
chr1	203840000	203850000	chr1	204100000	204110000	GW11
chr1	203840000	203850000	chr1	204370000	204380000	GW11
chr1	204120000	204130000	chr1	204330000	204340000	GW11
chr1	204380000	204390000	chr1	204470000	204480000	GW11
chr1	204530000	204540000	chr1	204770000	204780000	GW11
chr1	204780000	204790000	chr1	204910000	204920000	GW11
chr1	204780000	204790000	chr1	205030000	205040000	GW11
chr1	204950000	204960000	chr1	205030000	205040000	GW11
chr1	204980000	204990000	chr1	205440000	205450000	GW11
chr1	205240000	205250000	chr1	205290000	205300000	GW11
chr1	205240000	205250000	chr1	205490000	205500000	GW11
chr1	205500000	205510000	chr1	205620000	205630000	GW11
chr1	205520000	205530000	chr1	206250000	206260000	GW11
chr1	205680000	205690000	chr1	205770000	205780000	GW11
chr1	205810000	205820000	chr1	205910000	205920000	GW11
chr1	205810000	205820000	chr1	207770000	207780000	GW11
chr1	205820000	205830000	chr1	206250000	206260000	GW11
chr1	205910000	205920000	chr1	207860000	207870000	GW11
chr1	206190000	206200000	chr1	206280000	206290000	GW11
chr1	206190000	206200000	chr1	206610000	206620000	GW11
chr1	206240000	206250000	chr1	206320000	206330000	GW11
chr1	206250000	206260000	chr1	207690000	207700000	GW11
chr1	206650000	206660000	chr1	206750000	206760000	GW11
chr1	206650000	206660000	chr1	207080000	207090000	GW11
chr1	206800000	206810000	chr1	207080000	207090000	GW11
chr1	207250000	207260000	chr1	207560000	207570000	GW11
chr1	207320000	207330000	chr1	207430000	207440000	GW11
chr1	207430000	207440000	chr1	207490000	207500000	GW11
chr1	207440000	207450000	chr1	207490000	207500000	GW11
chr1	207550000	207560000	chr1	207650000	207660000	GW11
chr1	207610000	207620000	chr1	209730000	209740000	GW11
chr1	207810000	207820000	chr1	207920000	207930000	GW11
chr1	207930000	207940000	chr1	207970000	207980000	GW11
chr1	207980000	207990000	chr1	209900000	209910000	GW11
chr1	208030000	208040000	chr1	208140000	208150000	GW11
chr1	208050000	208060000	chr1	208130000	208140000	GW11
chr1	208190000	208200000	chr1	208410000	208420000	GW11
chr1	208190000	208200000	chr1	209400000	209410000	GW11
chr1	208210000	208220000	chr1	209190000	209200000	GW11
chr1	208310000	208320000	chr1	209180000	209190000	GW11
chr1	208820000	208830000	chr1	209250000	209260000	GW11
chr1	208820000	208830000	chr1	209370000	209380000	GW11
chr1	209720000	209730000	chr1	209860000	209870000	GW11
chr1	209770000	209780000	chr1	209860000	209870000	GW11
chr1	209990000	210000000	chr1	210480000	210490000	GW11
chr1	210010000	210020000	chr1	210170000	210180000	GW11
chr1	210020000	210030000	chr1	210880000	210890000	GW11
chr1	210540000	210550000	chr1	212530000	212540000	GW11
chr1	210600000	210610000	chr1	211300000	211310000	GW11
chr1	210610000	210620000	chr1	210730000	210740000	GW11
chr1	210610000	210620000	chr1	211680000	211690000	GW11
chr1	210620000	210630000	chr1	211310000	211320000	GW11
chr1	211040000	211050000	chr1	211150000	211160000	GW11
chr1	211070000	211080000	chr1	213890000	213900000	GW11
chr1	211460000	211470000	chr1	211700000	211710000	GW11
chr1	211650000	211660000	chr1	212330000	212340000	GW11
chr1	211740000	211750000	chr1	212150000	212160000	GW11
chr1	211850000	211860000	chr1	212000000	212010000	GW11
chr1	211850000	211860000	chr1	212950000	212960000	GW11
chr1	211860000	211870000	chr1	212190000	212200000	GW11
chr1	211860000	211870000	chr1	212620000	212630000	GW11
chr1	211980000	211990000	chr1	212150000	212160000	GW11
chr1	212000000	212010000	chr1	212170000	212180000	GW11
chr1	212230000	212240000	chr1	212790000	212800000	GW11
chr1	212240000	212250000	chr1	212620000	212630000	GW11
chr1	212240000	212250000	chr1	212950000	212960000	GW11
chr1	212620000	212630000	chr1	212950000	212960000	GW11
chr1	212780000	212790000	chr1	212860000	212870000	GW11
chr1	212980000	212990000	chr1	213160000	213170000	GW11
chr1	213290000	213300000	chr1	213370000	213380000	GW11
chr1	213300000	213310000	chr1	214500000	214510000	GW11
chr1	213420000	213430000	chr1	214290000	214300000	GW11
chr1	213420000	213430000	chr1	214500000	214510000	GW11
chr1	213420000	213430000	chr1	215700000	215710000	GW11
chr1	214160000	214170000	chr1	214780000	214790000	GW11
chr1	214180000	214190000	chr1	214310000	214320000	GW11
chr1	214380000	214390000	chr1	214500000	214510000	GW11
chr1	214380000	214390000	chr1	214780000	214790000	GW11
chr1	214390000	214400000	chr1	214490000	214500000	GW11
chr1	214400000	214410000	chr1	215700000	215710000	GW11
chr1	214500000	214510000	chr1	215700000	215710000	GW11
chr1	214830000	214840000	chr1	215310000	215320000	GW11
chr1	214830000	214840000	chr1	215690000	215700000	GW11
chr1	215130000	215140000	chr1	215230000	215240000	GW11
chr1	215320000	215330000	chr1	216480000	216490000	GW11
chr1	215430000	215440000	chr1	217350000	217360000	GW11
chr1	215480000	215490000	chr1	215580000	215590000	GW11
chr1	215530000	215540000	chr1	220060000	220070000	GW11
chr1	215920000	215930000	chr1	216410000	216420000	GW11
chr1	215920000	215930000	chr1	217680000	217690000	GW11
chr1	216160000	216170000	chr1	217040000	217050000	GW11
chr1	216360000	216370000	chr1	218310000	218320000	GW11
chr1	216420000	216430000	chr1	217860000	217870000	GW11
chr1	216830000	216840000	chr1	217720000	217730000	GW11
chr1	216910000	216920000	chr1	217910000	217920000	GW11
chr1	216920000	216930000	chr1	217250000	217260000	GW11
chr1	216940000	216950000	chr1	217090000	217100000	GW11
chr1	217130000	217140000	chr1	217880000	217890000	GW11
chr1	217210000	217220000	chr1	217480000	217490000	GW11
chr1	217730000	217740000	chr1	219610000	219620000	GW11
chr1	218170000	218180000	chr1	219950000	219960000	GW11
chr1	218230000	218240000	chr1	219770000	219780000	GW11
chr1	218470000	218480000	chr1	220960000	220970000	GW11
chr1	218500000	218510000	chr1	219350000	219360000	GW11
chr1	218500000	218510000	chr1	219740000	219750000	GW11
chr1	218500000	218510000	chr1	219830000	219840000	GW11
chr1	218500000	218510000	chr1	219980000	219990000	GW11
chr1	218640000	218650000	chr1	218860000	218870000	GW11
chr1	219300000	219310000	chr1	219490000	219500000	GW11
chr1	220160000	220170000	chr1	220320000	220330000	GW11
chr1	220180000	220190000	chr1	220940000	220950000	GW11
chr1	220360000	220370000	chr1	220770000	220780000	GW11
chr1	220360000	220370000	chr1	220950000	220960000	GW11
chr1	220450000	220460000	chr1	220560000	220570000	GW11
chr1	220470000	220480000	chr1	220680000	220690000	GW11
chr1	220610000	220620000	chr1	222590000	222600000	GW11
chr1	220640000	220650000	chr1	221950000	221960000	GW11
chr1	220710000	220720000	chr1	220790000	220800000	GW11
chr1	221040000	221050000	chr1	221600000	221610000	GW11
chr1	221040000	221050000	chr1	221900000	221910000	GW11
chr1	221040000	221050000	chr1	222620000	222630000	GW11
chr1	221050000	221060000	chr1	222800000	222810000	GW11
chr1	221650000	221660000	chr1	222570000	222580000	GW11
chr1	222180000	222190000	chr1	222230000	222240000	GW11
chr1	222960000	222970000	chr1	223290000	223300000	GW11
chr1	222960000	222970000	chr1	223860000	223870000	GW11
chr1	222960000	222970000	chr1	223870000	223880000	GW11
chr1	223040000	223050000	chr1	225380000	225390000	GW11
chr1	223300000	223310000	chr1	223700000	223710000	GW11
chr1	223300000	223310000	chr1	223860000	223870000	GW11
chr1	223520000	223530000	chr1	223870000	223880000	GW11
chr1	223540000	223550000	chr1	223670000	223680000	GW11
chr1	223620000	223630000	chr1	225510000	225520000	GW11
chr1	223700000	223710000	chr1	223860000	223870000	GW11
chr1	223880000	223890000	chr1	223920000	223930000	GW11
chr1	223980000	223990000	chr1	224520000	224530000	GW11
chr1	224010000	224020000	chr1	225120000	225130000	GW11
chr1	224250000	224260000	chr1	224280000	224290000	GW11
chr1	224300000	224310000	chr1	224520000	224530000	GW11
chr1	224300000	224310000	chr1	224630000	224640000	GW11
chr1	224300000	224310000	chr1	225110000	225120000	GW11
chr1	224700000	224710000	chr1	225030000	225040000	GW11
chr1	224930000	224940000	chr1	224990000	225000000	GW11
chr1	225500000	225510000	chr1	226150000	226160000	GW11
chr1	225550000	225560000	chr1	225580000	225590000	GW11
chr1	225660000	225670000	chr1	226160000	226170000	GW11
chr1	225990000	226000000	chr1	226120000	226130000	GW11
chr1	226280000	226290000	chr1	227180000	227190000	GW11
chr1	226320000	226330000	chr1	227610000	227620000	GW11
chr1	226610000	226620000	chr1	226760000	226770000	GW11
chr1	226720000	226730000	chr1	227630000	227640000	GW11
chr1	226820000	226830000	chr1	227620000	227630000	GW11
chr1	227330000	227340000	chr1	227440000	227450000	GW11
chr1	227540000	227550000	chr1	227590000	227600000	GW11
chr1	227690000	227700000	chr1	227890000	227900000	GW11
chr1	227690000	227700000	chr1	228100000	228110000	GW11
chr1	227920000	227930000	chr1	228250000	228260000	GW11
chr1	227950000	227960000	chr1	228100000	228110000	GW11
chr1	228530000	228540000	chr1	229490000	229500000	GW11
chr1	228670000	228680000	chr1	228710000	228720000	GW11
chr1	228680000	228690000	chr1	229620000	229630000	GW11
chr1	228800000	228810000	chr1	229380000	229390000	GW11
chr1	228800000	228810000	chr1	229600000	229610000	GW11
chr1	228840000	228850000	chr1	230400000	230410000	GW11
chr1	228860000	228870000	chr1	229360000	229370000	GW11
chr1	229310000	229320000	chr1	229350000	229360000	GW11
chr1	229390000	229400000	chr1	229610000	229620000	GW11
chr1	229660000	229670000	chr1	229760000	229770000	GW11
chr1	229730000	229740000	chr1	230820000	230830000	GW11
chr1	229780000	229790000	chr1	230410000	230420000	GW11
chr1	229800000	229810000	chr1	230220000	230230000	GW11
chr1	229840000	229850000	chr1	230000000	230010000	GW11
chr1	229950000	229960000	chr1	230170000	230180000	GW11
chr1	230200000	230210000	chr1	230410000	230420000	GW11
chr1	230600000	230610000	chr1	230740000	230750000	GW11
chr1	230790000	230800000	chr1	231360000	231370000	GW11
chr1	231300000	231310000	chr1	233190000	233200000	GW11
chr1	231490000	231500000	chr1	231720000	231730000	GW11
chr1	231490000	231500000	chr1	232760000	232770000	GW11
chr1	231500000	231510000	chr1	233370000	233380000	GW11
chr1	231780000	231790000	chr1	231870000	231880000	GW11
chr1	231880000	231890000	chr1	232480000	232490000	GW11
chr1	232000000	232010000	chr1	232760000	232770000	GW11
chr1	232000000	232010000	chr1	233370000	233380000	GW11
chr1	232270000	232280000	chr1	233610000	233620000	GW11
chr1	232480000	232490000	chr1	232710000	232720000	GW11
chr1	232690000	232700000	chr1	232750000	232760000	GW11
chr1	232760000	232770000	chr1	233370000	233380000	GW11
chr1	232780000	232790000	chr1	233140000	233150000	GW11
chr1	232920000	232930000	chr1	233740000	233750000	GW11
chr1	233450000	233460000	chr1	234710000	234720000	GW11
chr1	233530000	233540000	chr1	234200000	234210000	GW11
chr1	233570000	233580000	chr1	233920000	233930000	GW11
chr1	233580000	233590000	chr1	234540000	234550000	GW11
chr1	234240000	234250000	chr1	234540000	234550000	GW11
chr1	234590000	234600000	chr1	235960000	235970000	GW11
chr1	234600000	234610000	chr1	235600000	235610000	GW11
chr1	234630000	234640000	chr1	234740000	234750000	GW11
chr1	234630000	234640000	chr1	234850000	234860000	GW11
chr1	234630000	234640000	chr1	235250000	235260000	GW11
chr1	234740000	234750000	chr1	235110000	235120000	GW11
chr1	234880000	234890000	chr1	235170000	235180000	GW11
chr1	235280000	235290000	chr1	235960000	235970000	GW11
chr1	235300000	235310000	chr1	235560000	235570000	GW11
chr1	235460000	235470000	chr1	235920000	235930000	GW11
chr1	235620000	235630000	chr1	235940000	235950000	GW11
chr1	236290000	236300000	chr1	236420000	236430000	GW11
chr1	236300000	236310000	chr1	236690000	236700000	GW11
chr1	236300000	236310000	chr1	237720000	237730000	GW11
chr1	236510000	236520000	chr1	238320000	238330000	GW11
chr1	236760000	236770000	chr1	237520000	237530000	GW11
chr1	236760000	236770000	chr1	237720000	237730000	GW11
chr1	236770000	236780000	chr1	237720000	237730000	GW11
chr1	236810000	236820000	chr1	236910000	236920000	GW11
chr1	236900000	236910000	chr1	237720000	237730000	GW11
chr1	237180000	237190000	chr1	237730000	237740000	GW11
chr1	237850000	237860000	chr1	239780000	239790000	GW11
chr1	237960000	237970000	chr1	239940000	239950000	GW11
chr1	237990000	238000000	chr1	239100000	239110000	GW11
chr1	238010000	238020000	chr1	240060000	240070000	GW11
chr1	238200000	238210000	chr1	238330000	238340000	GW11
chr1	238260000	238270000	chr1	238360000	238370000	GW11
chr1	238630000	238640000	chr1	238690000	238700000	GW11
chr1	239580000	239590000	chr1	240060000	240070000	GW11
chr1	240110000	240120000	chr1	240850000	240860000	GW11
chr1	240120000	240130000	chr1	241590000	241600000	GW11
chr1	240190000	240200000	chr1	240340000	240350000	GW11
chr1	240310000	240320000	chr1	241660000	241670000	GW11
chr1	240350000	240360000	chr1	240850000	240860000	GW11
chr1	240400000	240410000	chr1	240550000	240560000	GW11
chr1	240890000	240900000	chr1	241660000	241670000	GW11
chr1	241040000	241050000	chr1	241650000	241660000	GW11
chr1	241040000	241050000	chr1	241990000	242000000	GW11
chr1	241220000	241230000	chr1	243080000	243090000	GW11
chr1	241290000	241300000	chr1	241420000	241430000	GW11
chr1	241690000	241700000	chr1	242000000	242010000	GW11
chr1	241770000	241780000	chr1	241990000	242000000	GW11
chr1	241770000	241780000	chr1	242610000	242620000	GW11
chr1	242020000	242030000	chr1	243290000	243300000	GW11
chr1	242050000	242060000	chr1	243080000	243090000	GW11
chr1	242060000	242070000	chr1	243480000	243490000	GW11
chr1	242180000	242190000	chr1	242600000	242610000	GW11
chr1	242550000	242560000	chr1	244460000	244470000	GW11
chr1	242590000	242600000	chr1	243420000	243430000	GW11
chr1	243040000	243050000	chr1	243130000	243140000	GW11
chr1	243060000	243070000	chr1	243140000	243150000	GW11
chr1	243500000	243510000	chr1	244430000	244440000	GW11
chr1	243860000	243870000	chr1	244430000	244440000	GW11
chr1	243870000	243880000	chr1	244430000	244440000	GW11
chr1	243890000	243900000	chr1	244220000	244230000	GW11
chr1	244670000	244680000	chr1	244720000	244730000	GW11
chr1	244750000	244760000	chr1	245160000	245170000	GW11
chr1	244760000	244770000	chr1	244950000	244960000	GW11
chr1	245030000	245040000	chr1	245210000	245220000	GW11
chr1	245290000	245300000	chr1	246880000	246890000	GW11
chr1	245310000	245320000	chr1	245530000	245540000	GW11
chr1	245310000	245320000	chr1	246280000	246290000	GW11
chr1	245310000	245320000	chr1	246670000	246680000	GW11
chr1	245320000	245330000	chr1	245770000	245780000	GW11
chr1	245320000	245330000	chr1	246160000	246170000	GW11
chr1	245540000	245550000	chr1	246590000	246600000	GW11
chr1	246040000	246050000	chr1	246890000	246900000	GW11
chr1	246180000	246190000	chr1	246620000	246630000	GW11
chr1	246490000	246500000	chr1	246590000	246600000	GW11
chr1	246650000	246660000	chr1	246910000	246920000	GW11
chr1	247090000	247100000	chr1	247490000	247500000	GW11
chr1	247100000	247110000	chr1	247680000	247690000	GW11
chr1	247140000	247150000	chr1	247320000	247330000	GW11
chr1	247150000	247160000	chr1	247310000	247320000	GW11
chr1	247540000	247550000	chr1	247640000	247650000	GW11
chr1	247660000	247670000	chr1	248860000	248870000	GW11
chr1	247760000	247770000	chr1	247790000	247800000	GW11
chr1	248120000	248130000	chr1	248190000	248200000	GW11
chr1	248570000	248580000	chr1	248600000	248610000	GW11
chr1	248590000	248600000	chr1	249080000	249090000	GW11
chr1	248790000	248800000	chr1	248900000	248910000	GW11
chr1	248850000	248860000	chr1	248860000	248870000	GW11
chr1	248900000	248910000	chr1	249060000	249070000	GW11
chr1	249090000	249100000	chr1	249100000	249110000	GW11
chr1	249150000	249160000	chr1	249190000	249200000	GW11
chr10	120000	130000	chr10	200000	210000	GW11
chr10	160000	170000	chr10	1060000	1070000	GW11
chr10	220000	230000	chr10	1030000	1040000	GW11
chr10	690000	700000	chr10	930000	940000	GW11
chr10	980000	990000	chr10	1080000	1090000	GW11
chr10	1140000	1150000	chr10	3090000	3100000	GW11
chr10	1170000	1180000	chr10	1390000	1400000	GW11
chr10	1270000	1280000	chr10	1740000	1750000	GW11
chr10	1500000	1510000	chr10	1580000	1590000	GW11
chr10	1820000	1830000	chr10	2620000	2630000	GW11
chr10	2410000	2420000	chr10	2510000	2520000	GW11
chr10	2960000	2970000	chr10	3020000	3030000	GW11
chr10	3120000	3130000	chr10	3140000	3150000	GW11
chr10	3240000	3250000	chr10	4800000	4810000	GW11
chr10	3330000	3340000	chr10	3770000	3780000	GW11
chr10	3830000	3840000	chr10	4690000	4700000	GW11
chr10	4670000	4680000	chr10	4790000	4800000	GW11
chr10	4860000	4870000	chr10	5660000	5670000	GW11
chr10	4880000	4890000	chr10	5470000	5480000	GW11
chr10	4980000	4990000	chr10	5060000	5070000	GW11
chr10	5150000	5160000	chr10	5310000	5320000	GW11
chr10	5200000	5210000	chr10	8040000	8050000	GW11
chr10	5400000	5410000	chr10	6370000	6380000	GW11
chr10	5470000	5480000	chr10	5920000	5930000	GW11
chr10	5480000	5490000	chr10	5660000	5670000	GW11
chr10	5480000	5490000	chr10	5900000	5910000	GW11
chr10	5750000	5760000	chr10	5930000	5940000	GW11
chr10	6150000	6160000	chr10	6240000	6250000	GW11
chr10	6150000	6160000	chr10	6440000	6450000	GW11
chr10	6150000	6160000	chr10	7450000	7460000	GW11
chr10	6180000	6190000	chr10	6240000	6250000	GW11
chr10	6450000	6460000	chr10	6690000	6700000	GW11
chr10	6450000	6460000	chr10	7440000	7450000	GW11
chr10	6490000	6500000	chr10	7750000	7760000	GW11
chr10	6710000	6720000	chr10	7450000	7460000	GW11
chr10	6730000	6740000	chr10	7050000	7060000	GW11
chr10	6790000	6800000	chr10	8720000	8730000	GW11
chr10	6830000	6840000	chr10	7450000	7460000	GW11
chr10	6840000	6850000	chr10	6960000	6970000	GW11
chr10	7370000	7380000	chr10	7440000	7450000	GW11
chr10	7570000	7580000	chr10	7720000	7730000	GW11
chr10	7580000	7590000	chr10	9330000	9340000	GW11
chr10	7910000	7920000	chr10	8910000	8920000	GW11
chr10	7910000	7920000	chr10	9250000	9260000	GW11
chr10	7910000	7920000	chr10	9340000	9350000	GW11
chr10	7980000	7990000	chr10	9780000	9790000	GW11
chr10	9140000	9150000	chr10	9240000	9250000	GW11
chr10	9370000	9380000	chr10	11510000	11520000	GW11
chr10	9380000	9390000	chr10	11310000	11320000	GW11
chr10	9660000	9670000	chr10	10230000	10240000	GW11
chr10	9990000	10000000	chr10	10900000	10910000	GW11
chr10	10000000	10010000	chr10	10990000	11000000	GW11
chr10	10360000	10370000	chr10	11050000	11060000	GW11
chr10	10460000	10470000	chr10	10900000	10910000	GW11
chr10	10630000	10640000	chr10	10940000	10950000	GW11
chr10	10920000	10930000	chr10	11310000	11320000	GW11
chr10	10970000	10980000	chr10	11040000	11050000	GW11
chr10	11060000	11070000	chr10	11240000	11250000	GW11
chr10	11130000	11140000	chr10	12610000	12620000	GW11
chr10	11570000	11580000	chr10	11770000	11780000	GW11
chr10	11820000	11830000	chr10	12060000	12070000	GW11
chr10	11830000	11840000	chr10	12030000	12040000	GW11
chr10	11920000	11930000	chr10	12930000	12940000	GW11
chr10	12250000	12260000	chr10	13110000	13120000	GW11
chr10	12300000	12310000	chr10	12750000	12760000	GW11
chr10	12750000	12760000	chr10	13100000	13110000	GW11
chr10	12750000	12760000	chr10	13120000	13130000	GW11
chr10	12940000	12950000	chr10	14820000	14830000	GW11
chr10	13190000	13200000	chr10	13580000	13590000	GW11
chr10	13200000	13210000	chr10	13340000	13350000	GW11
chr10	13410000	13420000	chr10	13580000	13590000	GW11
chr10	13410000	13420000	chr10	13780000	13790000	GW11
chr10	13620000	13630000	chr10	14460000	14470000	GW11
chr10	13650000	13660000	chr10	13820000	13830000	GW11
chr10	13660000	13670000	chr10	14520000	14530000	GW11
chr10	13700000	13710000	chr10	14930000	14940000	GW11
chr10	13820000	13830000	chr10	14520000	14530000	GW11
chr10	13830000	13840000	chr10	14130000	14140000	GW11
chr10	13930000	13940000	chr10	14470000	14480000	GW11
chr10	13940000	13950000	chr10	14060000	14070000	GW11
chr10	14230000	14240000	chr10	14510000	14520000	GW11
chr10	14540000	14550000	chr10	15140000	15150000	GW11
chr10	14550000	14560000	chr10	14860000	14870000	GW11
chr10	14570000	14580000	chr10	15140000	15150000	GW11
chr10	14980000	14990000	chr10	15130000	15140000	GW11
chr10	15250000	15260000	chr10	15400000	15410000	GW11
chr10	15460000	15470000	chr10	15770000	15780000	GW11
chr10	15470000	15480000	chr10	15870000	15880000	GW11
chr10	15500000	15510000	chr10	16800000	16810000	GW11
chr10	15690000	15700000	chr10	16530000	16540000	GW11
chr10	15900000	15910000	chr10	17290000	17300000	GW11
chr10	15940000	15950000	chr10	16560000	16570000	GW11
chr10	15940000	15950000	chr10	16810000	16820000	GW11
chr10	16100000	16110000	chr10	18320000	18330000	GW11
chr10	16280000	16290000	chr10	17200000	17210000	GW11
chr10	16580000	16590000	chr10	16680000	16690000	GW11
chr10	16680000	16690000	chr10	18570000	18580000	GW11
chr10	16730000	16740000	chr10	16800000	16810000	GW11
chr10	16810000	16820000	chr10	18460000	18470000	GW11
chr10	16860000	16870000	chr10	17470000	17480000	GW11
chr10	16870000	16880000	chr10	17680000	17690000	GW11
chr10	16870000	16880000	chr10	18500000	18510000	GW11
chr10	16880000	16890000	chr10	17270000	17280000	GW11
chr10	16880000	16890000	chr10	17470000	17480000	GW11
chr10	16910000	16920000	chr10	17080000	17090000	GW11
chr10	17150000	17160000	chr10	18280000	18290000	GW11
chr10	17230000	17240000	chr10	17470000	17480000	GW11
chr10	17510000	17520000	chr10	17650000	17660000	GW11
chr10	17640000	17650000	chr10	18500000	18510000	GW11
chr10	17660000	17670000	chr10	17750000	17760000	GW11
chr10	17740000	17750000	chr10	18930000	18940000	GW11
chr10	17760000	17770000	chr10	19680000	19690000	GW11
chr10	18240000	18250000	chr10	18300000	18310000	GW11
chr10	18320000	18330000	chr10	19380000	19390000	GW11
chr10	18570000	18580000	chr10	19520000	19530000	GW11
chr10	18730000	18740000	chr10	19290000	19300000	GW11
chr10	18780000	18790000	chr10	18860000	18870000	GW11
chr10	19050000	19060000	chr10	20070000	20080000	GW11
chr10	19060000	19070000	chr10	20430000	20440000	GW11
chr10	19080000	19090000	chr10	21060000	21070000	GW11
chr10	19540000	19550000	chr10	19630000	19640000	GW11
chr10	19680000	19690000	chr10	21470000	21480000	GW11
chr10	19750000	19760000	chr10	19860000	19870000	GW11
chr10	19790000	19800000	chr10	20170000	20180000	GW11
chr10	19940000	19950000	chr10	21040000	21050000	GW11
chr10	20090000	20100000	chr10	21040000	21050000	GW11
chr10	20930000	20940000	chr10	21040000	21050000	GW11
chr10	21150000	21160000	chr10	22240000	22250000	GW11
chr10	21160000	21170000	chr10	21540000	21550000	GW11
chr10	21170000	21180000	chr10	21770000	21780000	GW11
chr10	21330000	21340000	chr10	23280000	23290000	GW11
chr10	21350000	21360000	chr10	21560000	21570000	GW11
chr10	21390000	21400000	chr10	22200000	22210000	GW11
chr10	21780000	21790000	chr10	22230000	22240000	GW11
chr10	21790000	21800000	chr10	23270000	23280000	GW11
chr10	21800000	21810000	chr10	22530000	22540000	GW11
chr10	21800000	21810000	chr10	22620000	22630000	GW11
chr10	21810000	21820000	chr10	22740000	22750000	GW11
chr10	21850000	21860000	chr10	22010000	22020000	GW11
chr10	21880000	21890000	chr10	22180000	22190000	GW11
chr10	22090000	22100000	chr10	22210000	22220000	GW11
chr10	22290000	22300000	chr10	22510000	22520000	GW11
chr10	22290000	22300000	chr10	23270000	23280000	GW11
chr10	22360000	22370000	chr10	22410000	22420000	GW11
chr10	22410000	22420000	chr10	23040000	23050000	GW11
chr10	22540000	22550000	chr10	22620000	22630000	GW11
chr10	22650000	22660000	chr10	23870000	23880000	GW11
chr10	23100000	23110000	chr10	24220000	24230000	GW11
chr10	23230000	23240000	chr10	23780000	23790000	GW11
chr10	23440000	23450000	chr10	23570000	23580000	GW11
chr10	23440000	23450000	chr10	23810000	23820000	GW11
chr10	23440000	23450000	chr10	24840000	24850000	GW11
chr10	23450000	23460000	chr10	25300000	25310000	GW11
chr10	23490000	23500000	chr10	26730000	26740000	GW11
chr10	23510000	23520000	chr10	25470000	25480000	GW11
chr10	23580000	23590000	chr10	24480000	24490000	GW11
chr10	23600000	23610000	chr10	23820000	23830000	GW11
chr10	23790000	23800000	chr10	24780000	24790000	GW11
chr10	23950000	23960000	chr10	24780000	24790000	GW11
chr10	24910000	24920000	chr10	24990000	25000000	GW11
chr10	24970000	24980000	chr10	25290000	25300000	GW11
chr10	25000000	25010000	chr10	25230000	25240000	GW11
chr10	25320000	25330000	chr10	25990000	26000000	GW11
chr10	25350000	25360000	chr10	26840000	26850000	GW11
chr10	25360000	25370000	chr10	25540000	25550000	GW11
chr10	26010000	26020000	chr10	26840000	26850000	GW11
chr10	26010000	26020000	chr10	27160000	27170000	GW11
chr10	26040000	26050000	chr10	26280000	26290000	GW11
chr10	26040000	26050000	chr10	26510000	26520000	GW11
chr10	26050000	26060000	chr10	26500000	26510000	GW11
chr10	26050000	26060000	chr10	26840000	26850000	GW11
chr10	26150000	26160000	chr10	26520000	26530000	GW11
chr10	26170000	26180000	chr10	26500000	26510000	GW11
chr10	26180000	26190000	chr10	26300000	26310000	GW11
chr10	26280000	26290000	chr10	26510000	26520000	GW11
chr10	26390000	26400000	chr10	27210000	27220000	GW11
chr10	26560000	26570000	chr10	26840000	26850000	GW11
chr10	26600000	26610000	chr10	27180000	27190000	GW11
chr10	26640000	26650000	chr10	28360000	28370000	GW11
chr10	26650000	26660000	chr10	27740000	27750000	GW11
chr10	26880000	26890000	chr10	26930000	26940000	GW11
chr10	27010000	27020000	chr10	27170000	27180000	GW11
chr10	27020000	27030000	chr10	27640000	27650000	GW11
chr10	27220000	27230000	chr10	27290000	27300000	GW11
chr10	27390000	27400000	chr10	27510000	27520000	GW11
chr10	27730000	27740000	chr10	28530000	28540000	GW11
chr10	27730000	27740000	chr10	28660000	28670000	GW11
chr10	27870000	27880000	chr10	28120000	28130000	GW11
chr10	28400000	28410000	chr10	28480000	28490000	GW11
chr10	28500000	28510000	chr10	28650000	28660000	GW11
chr10	28530000	28540000	chr10	28680000	28690000	GW11
chr10	28650000	28660000	chr10	29590000	29600000	GW11
chr10	28830000	28840000	chr10	28900000	28910000	GW11
chr10	28940000	28950000	chr10	30860000	30870000	GW11
chr10	28950000	28960000	chr10	29590000	29600000	GW11
chr10	29220000	29230000	chr10	29590000	29600000	GW11
chr10	29650000	29660000	chr10	29870000	29880000	GW11
chr10	29760000	29770000	chr10	30020000	30030000	GW11
chr10	30200000	30210000	chr10	30240000	30250000	GW11
chr10	30290000	30300000	chr10	30870000	30880000	GW11
chr10	30300000	30310000	chr10	30850000	30860000	GW11
chr10	30680000	30690000	chr10	30870000	30880000	GW11
chr10	30720000	30730000	chr10	30820000	30830000	GW11
chr10	30960000	30970000	chr10	32270000	32280000	GW11
chr10	30980000	30990000	chr10	32100000	32110000	GW11
chr10	31030000	31040000	chr10	31600000	31610000	GW11
chr10	31080000	31090000	chr10	31310000	31320000	GW11
chr10	31230000	31240000	chr10	32070000	32080000	GW11
chr10	31370000	31380000	chr10	33200000	33210000	GW11
chr10	31410000	31420000	chr10	32040000	32050000	GW11
chr10	31610000	31620000	chr10	32060000	32070000	GW11
chr10	32150000	32160000	chr10	32300000	32310000	GW11
chr10	32170000	32180000	chr10	32620000	32630000	GW11
chr10	32300000	32310000	chr10	32600000	32610000	GW11
chr10	32480000	32490000	chr10	33290000	33300000	GW11
chr10	32560000	32570000	chr10	32760000	32770000	GW11
chr10	32590000	32600000	chr10	32650000	32660000	GW11
chr10	32630000	32640000	chr10	33270000	33280000	GW11
chr10	33070000	33080000	chr10	33110000	33120000	GW11
chr10	33070000	33080000	chr10	34100000	34110000	GW11
chr10	33080000	33090000	chr10	33280000	33290000	GW11
chr10	33080000	33090000	chr10	34930000	34940000	GW11
chr10	33610000	33620000	chr10	34660000	34670000	GW11
chr10	33610000	33620000	chr10	34920000	34930000	GW11
chr10	33620000	33630000	chr10	34390000	34400000	GW11
chr10	33760000	33770000	chr10	34380000	34390000	GW11
chr10	33780000	33790000	chr10	34360000	34370000	GW11
chr10	34040000	34050000	chr10	34620000	34630000	GW11
chr10	34550000	34560000	chr10	34920000	34930000	GW11
chr10	34670000	34680000	chr10	36140000	36150000	GW11
chr10	34850000	34860000	chr10	34910000	34920000	GW11
chr10	34960000	34970000	chr10	35500000	35510000	GW11
chr10	35010000	35020000	chr10	35100000	35110000	GW11
chr10	35010000	35020000	chr10	35310000	35320000	GW11
chr10	35530000	35540000	chr10	35890000	35900000	GW11
chr10	35590000	35600000	chr10	37520000	37530000	GW11
chr10	35630000	35640000	chr10	35810000	35820000	GW11
chr10	35710000	35720000	chr10	37580000	37590000	GW11
chr10	35910000	35920000	chr10	37170000	37180000	GW11
chr10	35920000	35930000	chr10	37060000	37070000	GW11
chr10	35930000	35940000	chr10	36820000	36830000	GW11
chr10	36450000	36460000	chr10	37020000	37030000	GW11
chr10	36650000	36660000	chr10	38180000	38190000	GW11
chr10	37190000	37200000	chr10	38310000	38320000	GW11
chr10	37280000	37290000	chr10	37320000	37330000	GW11
chr10	37360000	37370000	chr10	38530000	38540000	GW11
chr10	37850000	37860000	chr10	38010000	38020000	GW11
chr10	37880000	37890000	chr10	38180000	38190000	GW11
chr10	38060000	38070000	chr10	38190000	38200000	GW11
chr10	38300000	38310000	chr10	38380000	38390000	GW11
chr10	42910000	42920000	chr10	42950000	42960000	GW11
chr10	43180000	43190000	chr10	44470000	44480000	GW11
chr10	43340000	43350000	chr10	43570000	43580000	GW11
chr10	43360000	43370000	chr10	43950000	43960000	GW11
chr10	43780000	43790000	chr10	43950000	43960000	GW11
chr10	43980000	43990000	chr10	44110000	44120000	GW11
chr10	44130000	44140000	chr10	45370000	45380000	GW11
chr10	44170000	44180000	chr10	45370000	45380000	GW11
chr10	44190000	44200000	chr10	44880000	44890000	GW11
chr10	44400000	44410000	chr10	45200000	45210000	GW11
chr10	44860000	44870000	chr10	45470000	45480000	GW11
chr10	45220000	45230000	chr10	45320000	45330000	GW11
chr10	45350000	45360000	chr10	45470000	45480000	GW11
chr10	45500000	45510000	chr10	47010000	47020000	GW11
chr10	45540000	45550000	chr10	45710000	45720000	GW11
chr10	45780000	45790000	chr10	45880000	45890000	GW11
chr10	46170000	46180000	chr10	46990000	47000000	GW11
chr10	47070000	47080000	chr10	48600000	48610000	GW11
chr10	47140000	47150000	chr10	48340000	48350000	GW11
chr10	47620000	47630000	chr10	47670000	47680000	GW11
chr10	47630000	47640000	chr10	48600000	48610000	GW11
chr10	48320000	48330000	chr10	49450000	49460000	GW11
chr10	48320000	48330000	chr10	49700000	49710000	GW11
chr10	48580000	48590000	chr10	48650000	48660000	GW11
chr10	48590000	48600000	chr10	50050000	50060000	GW11
chr10	48610000	48620000	chr10	49400000	49410000	GW11
chr10	49390000	49400000	chr10	49450000	49460000	GW11
chr10	49410000	49420000	chr10	49480000	49490000	GW11
chr10	49500000	49510000	chr10	49640000	49650000	GW11
chr10	49580000	49590000	chr10	49650000	49660000	GW11
chr10	49580000	49590000	chr10	49810000	49820000	GW11
chr10	49850000	49860000	chr10	50720000	50730000	GW11
chr10	49860000	49870000	chr10	50720000	50730000	GW11
chr10	49860000	49870000	chr10	51820000	51830000	GW11
chr10	49980000	49990000	chr10	50030000	50040000	GW11
chr10	50080000	50090000	chr10	52020000	52030000	GW11
chr10	50180000	50190000	chr10	50460000	50470000	GW11
chr10	50450000	50460000	chr10	50500000	50510000	GW11
chr10	50550000	50560000	chr10	50620000	50630000	GW11
chr10	50730000	50740000	chr10	52610000	52620000	GW11
chr10	50810000	50820000	chr10	52050000	52060000	GW11
chr10	50810000	50820000	chr10	52540000	52550000	GW11
chr10	50820000	50830000	chr10	50920000	50930000	GW11
chr10	50830000	50840000	chr10	52370000	52380000	GW11
chr10	50990000	51000000	chr10	52050000	52060000	GW11
chr10	51490000	51500000	chr10	51520000	51530000	GW11
chr10	51500000	51510000	chr10	51510000	51520000	GW11
chr10	51560000	51570000	chr10	51590000	51600000	GW11
chr10	51780000	51790000	chr10	51810000	51820000	GW11
chr10	51780000	51790000	chr10	52050000	52060000	GW11
chr10	51810000	51820000	chr10	52410000	52420000	GW11
chr10	52370000	52380000	chr10	52430000	52440000	GW11
chr10	52700000	52710000	chr10	54470000	54480000	GW11
chr10	52730000	52740000	chr10	54260000	54270000	GW11
chr10	52760000	52770000	chr10	53970000	53980000	GW11
chr10	52790000	52800000	chr10	54780000	54790000	GW11
chr10	52810000	52820000	chr10	53720000	53730000	GW11
chr10	53080000	53090000	chr10	54330000	54340000	GW11
chr10	53220000	53230000	chr10	54500000	54510000	GW11
chr10	53340000	53350000	chr10	53600000	53610000	GW11
chr10	53520000	53530000	chr10	55150000	55160000	GW11
chr10	53600000	53610000	chr10	53950000	53960000	GW11
chr10	53780000	53790000	chr10	53990000	54000000	GW11
chr10	54040000	54050000	chr10	54490000	54500000	GW11
chr10	54060000	54070000	chr10	54250000	54260000	GW11
chr10	54060000	54070000	chr10	54480000	54490000	GW11
chr10	54430000	54440000	chr10	54490000	54500000	GW11
chr10	54590000	54600000	chr10	59460000	59470000	GW11
chr10	55060000	55070000	chr10	59320000	59330000	GW11
chr10	55250000	55260000	chr10	55530000	55540000	GW11
chr10	55440000	55450000	chr10	59270000	59280000	GW11
chr10	55500000	55510000	chr10	56480000	56490000	GW11
chr10	55620000	55630000	chr10	56550000	56560000	GW11
chr10	56250000	56260000	chr10	60220000	60230000	GW11
chr10	56360000	56370000	chr10	59630000	59640000	GW11
chr10	57440000	57450000	chr10	57570000	57580000	GW11
chr10	57500000	57510000	chr10	58340000	58350000	GW11
chr10	57660000	57670000	chr10	59620000	59630000	GW11
chr10	57670000	57680000	chr10	58130000	58140000	GW11
chr10	57790000	57800000	chr10	57850000	57860000	GW11
chr10	57790000	57800000	chr10	60220000	60230000	GW11
chr10	57950000	57960000	chr10	60460000	60470000	GW11
chr10	58020000	58030000	chr10	59190000	59200000	GW11
chr10	58040000	58050000	chr10	58450000	58460000	GW11
chr10	58120000	58130000	chr10	59630000	59640000	GW11
chr10	59100000	59110000	chr10	59830000	59840000	GW11
chr10	59420000	59430000	chr10	59750000	59760000	GW11
chr10	59570000	59580000	chr10	59630000	59640000	GW11
chr10	59950000	59960000	chr10	60050000	60060000	GW11
chr10	59950000	59960000	chr10	60610000	60620000	GW11
chr10	60040000	60050000	chr10	61990000	62000000	GW11
chr10	60140000	60150000	chr10	60400000	60410000	GW11
chr10	60560000	60570000	chr10	61370000	61380000	GW11
chr10	60570000	60580000	chr10	60940000	60950000	GW11
chr10	60630000	60640000	chr10	61780000	61790000	GW11
chr10	60700000	60710000	chr10	61350000	61360000	GW11
chr10	60720000	60730000	chr10	60940000	60950000	GW11
chr10	60740000	60750000	chr10	61980000	61990000	GW11
chr10	60960000	60970000	chr10	62160000	62170000	GW11
chr10	60990000	61000000	chr10	61380000	61390000	GW11
chr10	61290000	61300000	chr10	61350000	61360000	GW11
chr10	61380000	61390000	chr10	62410000	62420000	GW11
chr10	61390000	61400000	chr10	62190000	62200000	GW11
chr10	61410000	61420000	chr10	61930000	61940000	GW11
chr10	61850000	61860000	chr10	62400000	62410000	GW11
chr10	61860000	61870000	chr10	62190000	62200000	GW11
chr10	62200000	62210000	chr10	62400000	62410000	GW11
chr10	62540000	62550000	chr10	64000000	64010000	GW11
chr10	62570000	62580000	chr10	63040000	63050000	GW11
chr10	62570000	62580000	chr10	63490000	63500000	GW11
chr10	62630000	62640000	chr10	62760000	62770000	GW11
chr10	63030000	63040000	chr10	64630000	64640000	GW11
chr10	63500000	63510000	chr10	63620000	63630000	GW11
chr10	63660000	63670000	chr10	64000000	64010000	GW11
chr10	63770000	63780000	chr10	64150000	64160000	GW11
chr10	63790000	63800000	chr10	64000000	64010000	GW11
chr10	63960000	63970000	chr10	66940000	66950000	GW11
chr10	64020000	64030000	chr10	64840000	64850000	GW11
chr10	64190000	64200000	chr10	65480000	65490000	GW11
chr10	64200000	64210000	chr10	64840000	64850000	GW11
chr10	64580000	64590000	chr10	64880000	64890000	GW11
chr10	64680000	64690000	chr10	64790000	64800000	GW11
chr10	64980000	64990000	chr10	65390000	65400000	GW11
chr10	65230000	65240000	chr10	65380000	65390000	GW11
chr10	65300000	65310000	chr10	67630000	67640000	GW11
chr10	65320000	65330000	chr10	70260000	70270000	GW11
chr10	65610000	65620000	chr10	67940000	67950000	GW11
chr10	65620000	65630000	chr10	68690000	68700000	GW11
chr10	65620000	65630000	chr10	69290000	69300000	GW11
chr10	65620000	65630000	chr10	69540000	69550000	GW11
chr10	65700000	65710000	chr10	67170000	67180000	GW11
chr10	65810000	65820000	chr10	67930000	67940000	GW11
chr10	65820000	65830000	chr10	68930000	68940000	GW11
chr10	65880000	65890000	chr10	67520000	67530000	GW11
chr10	65980000	65990000	chr10	66010000	66020000	GW11
chr10	66000000	66010000	chr10	67400000	67410000	GW11
chr10	66330000	66340000	chr10	68090000	68100000	GW11
chr10	66680000	66690000	chr10	66800000	66810000	GW11
chr10	66780000	66790000	chr10	66840000	66850000	GW11
chr10	67050000	67060000	chr10	67100000	67110000	GW11
chr10	68040000	68050000	chr10	68340000	68350000	GW11
chr10	68110000	68120000	chr10	68190000	68200000	GW11
chr10	68410000	68420000	chr10	68480000	68490000	GW11
chr10	68680000	68690000	chr10	69490000	69500000	GW11
chr10	69250000	69260000	chr10	69320000	69330000	GW11
chr10	69460000	69470000	chr10	69540000	69550000	GW11
chr10	69460000	69470000	chr10	69760000	69770000	GW11
chr10	69530000	69540000	chr10	70050000	70060000	GW11
chr10	69610000	69620000	chr10	70070000	70080000	GW11
chr10	69630000	69640000	chr10	69840000	69850000	GW11
chr10	69670000	69680000	chr10	70740000	70750000	GW11
chr10	69830000	69840000	chr10	70090000	70100000	GW11
chr10	69970000	69980000	chr10	70060000	70070000	GW11
chr10	70130000	70140000	chr10	70690000	70700000	GW11
chr10	70140000	70150000	chr10	70230000	70240000	GW11
chr10	70180000	70190000	chr10	70530000	70540000	GW11
chr10	70540000	70550000	chr10	71160000	71170000	GW11
chr10	70550000	70560000	chr10	70660000	70670000	GW11
chr10	70580000	70590000	chr10	71390000	71400000	GW11
chr10	70760000	70770000	chr10	70960000	70970000	GW11
chr10	70760000	70770000	chr10	71150000	71160000	GW11
chr10	70800000	70810000	chr10	71340000	71350000	GW11
chr10	71000000	71010000	chr10	71150000	71160000	GW11
chr10	71160000	71170000	chr10	71390000	71400000	GW11
chr10	71400000	71410000	chr10	71670000	71680000	GW11
chr10	71440000	71450000	chr10	71480000	71490000	GW11
chr10	71450000	71460000	chr10	71580000	71590000	GW11
chr10	71970000	71980000	chr10	72630000	72640000	GW11
chr10	71980000	71990000	chr10	72120000	72130000	GW11
chr10	72330000	72340000	chr10	73240000	73250000	GW11
chr10	72670000	72680000	chr10	73020000	73030000	GW11
chr10	72670000	72680000	chr10	73590000	73600000	GW11
chr10	72820000	72830000	chr10	72980000	72990000	GW11
chr10	73070000	73080000	chr10	73460000	73470000	GW11
chr10	73080000	73090000	chr10	73980000	73990000	GW11
chr10	73090000	73100000	chr10	73360000	73370000	GW11
chr10	73380000	73390000	chr10	73460000	73470000	GW11
chr10	73650000	73660000	chr10	74580000	74590000	GW11
chr10	73660000	73670000	chr10	73980000	73990000	GW11
chr10	73730000	73740000	chr10	74910000	74920000	GW11
chr10	74020000	74030000	chr10	74080000	74090000	GW11
chr10	74040000	74050000	chr10	74050000	74060000	GW11
chr10	74110000	74120000	chr10	74590000	74600000	GW11
chr10	74120000	74130000	chr10	74580000	74590000	GW11
chr10	74190000	74200000	chr10	74340000	74350000	GW11
chr10	75290000	75300000	chr10	75400000	75410000	GW11
chr10	75490000	75500000	chr10	75560000	75570000	GW11
chr10	75610000	75620000	chr10	75820000	75830000	GW11
chr10	75610000	75620000	chr10	75980000	75990000	GW11
chr10	75670000	75680000	chr10	76680000	76690000	GW11
chr10	76010000	76020000	chr10	76980000	76990000	GW11
chr10	76020000	76030000	chr10	76590000	76600000	GW11
chr10	76020000	76030000	chr10	76850000	76860000	GW11
chr10	76260000	76270000	chr10	77320000	77330000	GW11
chr10	76430000	76440000	chr10	77610000	77620000	GW11
chr10	76580000	76590000	chr10	76760000	76770000	GW11
chr10	76600000	76610000	chr10	76980000	76990000	GW11
chr10	76760000	76770000	chr10	76810000	76820000	GW11
chr10	76850000	76860000	chr10	76980000	76990000	GW11
chr10	76870000	76880000	chr10	76980000	76990000	GW11
chr10	76940000	76950000	chr10	78880000	78890000	GW11
chr10	77040000	77050000	chr10	77150000	77160000	GW11
chr10	77070000	77080000	chr10	78560000	78570000	GW11
chr10	77150000	77160000	chr10	78300000	78310000	GW11
chr10	77150000	77160000	chr10	78740000	78750000	GW11
chr10	77160000	77170000	chr10	77790000	77800000	GW11
chr10	77160000	77170000	chr10	78060000	78070000	GW11
chr10	77160000	77170000	chr10	78730000	78740000	GW11
chr10	77630000	77640000	chr10	77700000	77710000	GW11
chr10	77710000	77720000	chr10	78340000	78350000	GW11
chr10	78500000	78510000	chr10	78580000	78590000	GW11
chr10	78910000	78920000	chr10	79780000	79790000	GW11
chr10	78920000	78930000	chr10	80030000	80040000	GW11
chr10	78930000	78940000	chr10	79400000	79410000	GW11
chr10	78960000	78970000	chr10	79250000	79260000	GW11
chr10	79150000	79160000	chr10	79360000	79370000	GW11
chr10	79600000	79610000	chr10	79760000	79770000	GW11
chr10	79780000	79790000	chr10	80950000	80960000	GW11
chr10	79800000	79810000	chr10	80950000	80960000	GW11
chr10	79810000	79820000	chr10	80820000	80830000	GW11
chr10	79960000	79970000	chr10	80960000	80970000	GW11
chr10	79970000	79980000	chr10	80820000	80830000	GW11
chr10	79990000	80000000	chr10	80270000	80280000	GW11
chr10	80630000	80640000	chr10	81910000	81920000	GW11
chr10	80810000	80820000	chr10	80920000	80930000	GW11
chr10	80920000	80930000	chr10	81050000	81060000	GW11
chr10	81290000	81300000	chr10	81380000	81390000	GW11
chr10	81410000	81420000	chr10	85270000	85280000	GW11
chr10	81900000	81910000	chr10	81980000	81990000	GW11
chr10	82480000	82490000	chr10	83610000	83620000	GW11
chr10	82640000	82650000	chr10	83710000	83720000	GW11
chr10	82670000	82680000	chr10	83960000	83970000	GW11
chr10	82940000	82950000	chr10	84860000	84870000	GW11
chr10	83240000	83250000	chr10	85210000	85220000	GW11
chr10	83540000	83550000	chr10	85510000	85520000	GW11
chr10	83620000	83630000	chr10	85840000	85850000	GW11
chr10	83640000	83650000	chr10	85630000	85640000	GW11
chr10	83650000	83660000	chr10	85130000	85140000	GW11
chr10	84400000	84410000	chr10	84910000	84920000	GW11
chr10	85660000	85670000	chr10	85710000	85720000	GW11
chr10	85660000	85670000	chr10	87040000	87050000	GW11
chr10	85930000	85940000	chr10	87850000	87860000	GW11
chr10	86000000	86010000	chr10	88290000	88300000	GW11
chr10	86120000	86130000	chr10	86270000	86280000	GW11
chr10	86130000	86140000	chr10	86290000	86300000	GW11
chr10	86140000	86150000	chr10	88120000	88130000	GW11
chr10	86550000	86560000	chr10	88120000	88130000	GW11
chr10	87290000	87300000	chr10	88120000	88130000	GW11
chr10	87520000	87530000	chr10	88120000	88130000	GW11
chr10	87570000	87580000	chr10	87630000	87640000	GW11
chr10	87680000	87690000	chr10	88110000	88120000	GW11
chr10	87750000	87760000	chr10	88120000	88130000	GW11
chr10	88200000	88210000	chr10	89710000	89720000	GW11
chr10	88220000	88230000	chr10	89530000	89540000	GW11
chr10	88220000	88230000	chr10	89720000	89730000	GW11
chr10	88310000	88320000	chr10	88440000	88450000	GW11
chr10	88670000	88680000	chr10	88910000	88920000	GW11
chr10	88920000	88930000	chr10	88970000	88980000	GW11
chr10	89180000	89190000	chr10	89280000	89290000	GW11
chr10	89270000	89280000	chr10	89540000	89550000	GW11
chr10	89610000	89620000	chr10	90160000	90170000	GW11
chr10	89610000	89620000	chr10	90320000	90330000	GW11
chr10	89620000	89630000	chr10	89710000	89720000	GW11
chr10	89770000	89780000	chr10	89900000	89910000	GW11
chr10	90090000	90100000	chr10	92010000	92020000	GW11
chr10	90320000	90330000	chr10	90970000	90980000	GW11
chr10	90340000	90350000	chr10	90680000	90690000	GW11
chr10	90890000	90900000	chr10	92040000	92050000	GW11
chr10	91040000	91050000	chr10	92950000	92960000	GW11
chr10	91170000	91180000	chr10	91430000	91440000	GW11
chr10	91170000	91180000	chr10	92630000	92640000	GW11
chr10	91550000	91560000	chr10	92620000	92630000	GW11
chr10	91610000	91620000	chr10	92440000	92450000	GW11
chr10	91730000	91740000	chr10	92530000	92540000	GW11
chr10	91840000	91850000	chr10	93460000	93470000	GW11
chr10	92080000	92090000	chr10	92150000	92160000	GW11
chr10	92300000	92310000	chr10	92400000	92410000	GW11
chr10	92660000	92670000	chr10	93010000	93020000	GW11
chr10	92680000	92690000	chr10	93670000	93680000	GW11
chr10	93010000	93020000	chr10	93080000	93090000	GW11
chr10	93170000	93180000	chr10	94350000	94360000	GW11
chr10	93230000	93240000	chr10	94180000	94190000	GW11
chr10	93260000	93270000	chr10	93410000	93420000	GW11
chr10	93510000	93520000	chr10	94190000	94200000	GW11
chr10	93610000	93620000	chr10	93740000	93750000	GW11
[truncated: 116,117 more rows]

## Sheet: CS chromatin loops
chromosome1	start1	end1	chromosome2	start2	end2	stage
chr1	920000	930000	chr1	1520000	1530000	GW11
chr1	1490000	1500000	chr1	1700000	1710000	GW11
chr1	1510000	1520000	chr1	1520000	1530000	GW11
chr1	1700000	1710000	chr1	1790000	1800000	GW11
chr1	1740000	1750000	chr1	1980000	1990000	GW11
chr1	1870000	1880000	chr1	1980000	1990000	GW11
chr1	1960000	1970000	chr1	2890000	2900000	GW11
chr1	2000000	2010000	chr1	2070000	2080000	GW11
chr1	2120000	2130000	chr1	2310000	2320000	GW11
chr1	2120000	2130000	chr1	2480000	2490000	GW11
chr1	2340000	2350000	chr1	2740000	2750000	GW11
chr1	2340000	2350000	chr1	3330000	3340000	GW11
chr1	2350000	2360000	chr1	2480000	2490000	GW11
chr1	2740000	2750000	chr1	2890000	2900000	GW11
chr1	2760000	2770000	chr1	3320000	3330000	GW11
chr1	2990000	3000000	chr1	3260000	3270000	GW11
chr1	3400000	3410000	chr1	3530000	3540000	GW11
chr1	3740000	3750000	chr1	3800000	3810000	GW11
chr1	3820000	3830000	chr1	4690000	4700000	GW11
chr1	3830000	3840000	chr1	5790000	5800000	GW11
chr1	3840000	3850000	chr1	4000000	4010000	GW11
chr1	3990000	4000000	chr1	5920000	5930000	GW11
chr1	4040000	4050000	chr1	4890000	4900000	GW11
chr1	4060000	4070000	chr1	5090000	5100000	GW11
chr1	4120000	4130000	chr1	5600000	5610000	GW11
chr1	4520000	4530000	chr1	5100000	5110000	GW11
chr1	4710000	4720000	chr1	4880000	4890000	GW11
chr1	4710000	4720000	chr1	5970000	5980000	GW11
chr1	4710000	4720000	chr1	5980000	5990000	GW11
chr1	4730000	4740000	chr1	5520000	5530000	GW11
chr1	4750000	4760000	chr1	5810000	5820000	GW11
chr1	4960000	4970000	chr1	5270000	5280000	GW11
chr1	5560000	5570000	chr1	5970000	5980000	GW11
chr1	5570000	5580000	chr1	5800000	5810000	GW11
chr1	5670000	5680000	chr1	6480000	6490000	GW11
chr1	5690000	5700000	chr1	5790000	5800000	GW11
chr1	5810000	5820000	chr1	5960000	5970000	GW11
chr1	6090000	6100000	chr1	6500000	6510000	GW11
chr1	6100000	6110000	chr1	6280000	6290000	GW11
chr1	6300000	6310000	chr1	6500000	6510000	GW11
chr1	6340000	6350000	chr1	7710000	7720000	GW11
chr1	6380000	6390000	chr1	10170000	10180000	GW11
chr1	6600000	6610000	chr1	6670000	6680000	GW11
chr1	6620000	6630000	chr1	6750000	6760000	GW11
chr1	6760000	6770000	chr1	7700000	7710000	GW11
chr1	6810000	6820000	chr1	8150000	8160000	GW11
chr1	6850000	6860000	chr1	7260000	7270000	GW11
chr1	6850000	6860000	chr1	7700000	7710000	GW11
chr1	6860000	6870000	chr1	8350000	8360000	GW11
chr1	7010000	7020000	chr1	7060000	7070000	GW11
chr1	7100000	7110000	chr1	7700000	7710000	GW11
chr1	7400000	7410000	chr1	7470000	7480000	GW11
chr1	7400000	7410000	chr1	7980000	7990000	GW11
chr1	7720000	7730000	chr1	7810000	7820000	GW11
chr1	7770000	7780000	chr1	8390000	8400000	GW11
chr1	8030000	8040000	chr1	9180000	9190000	GW11
chr1	8080000	8090000	chr1	8370000	8380000	GW11
chr1	8460000	8470000	chr1	8610000	8620000	GW11
chr1	8470000	8480000	chr1	8760000	8770000	GW11
chr1	8500000	8510000	chr1	8870000	8880000	GW11
chr1	8630000	8640000	chr1	8910000	8920000	GW11
chr1	8640000	8650000	chr1	8760000	8770000	GW11
chr1	8650000	8660000	chr1	9870000	9880000	GW11
chr1	8760000	8770000	chr1	8900000	8910000	GW11
chr1	8790000	8800000	chr1	8910000	8920000	GW11
chr1	8970000	8980000	chr1	9050000	9060000	GW11
chr1	8970000	8980000	chr1	9250000	9260000	GW11
chr1	8980000	8990000	chr1	9550000	9560000	GW11
chr1	9150000	9160000	chr1	10490000	10500000	GW11
chr1	9160000	9170000	chr1	9550000	9560000	GW11
chr1	9280000	9290000	chr1	9890000	9900000	GW11
chr1	9320000	9330000	chr1	9540000	9550000	GW11
chr1	9320000	9330000	chr1	10490000	10500000	GW11
chr1	9670000	9680000	chr1	10500000	10510000	GW11
chr1	9730000	9740000	chr1	11630000	11640000	GW11
chr1	10350000	10360000	chr1	11250000	11260000	GW11
chr1	10570000	10580000	chr1	11000000	11010000	GW11
chr1	10730000	10740000	chr1	10860000	10870000	GW11
chr1	11090000	11100000	chr1	11280000	11290000	GW11
chr1	11090000	11100000	chr1	11700000	11710000	GW11
chr1	11100000	11110000	chr1	15870000	15880000	GW11
chr1	11330000	11340000	chr1	11700000	11710000	GW11
chr1	11520000	11530000	chr1	11690000	11700000	GW11
chr1	11710000	11720000	chr1	11740000	11750000	GW11
chr1	11730000	11740000	chr1	11770000	11780000	GW11
chr1	11880000	11890000	chr1	12020000	12030000	GW11
chr1	11890000	11900000	chr1	12270000	12280000	GW11
chr1	12040000	12050000	chr1	12070000	12080000	GW11
chr1	12150000	12160000	chr1	12680000	12690000	GW11
chr1	12180000	12190000	chr1	12260000	12270000	GW11
chr1	12370000	12380000	chr1	12680000	12690000	GW11
chr1	12460000	12470000	chr1	12530000	12540000	GW11
chr1	12610000	12620000	chr1	12650000	12660000	GW11
chr1	12640000	12650000	chr1	14580000	14590000	GW11
chr1	12770000	12780000	chr1	12900000	12910000	GW11
chr1	12790000	12800000	chr1	14990000	15000000	GW11
chr1	12870000	12880000	chr1	13850000	13860000	GW11
chr1	13810000	13820000	chr1	13960000	13970000	GW11
chr1	13850000	13860000	chr1	14640000	14650000	GW11
chr1	13870000	13880000	chr1	15140000	15150000	GW11
chr1	13970000	13980000	chr1	15380000	15390000	GW11
chr1	13990000	14000000	chr1	14280000	14290000	GW11
chr1	14120000	14130000	chr1	14910000	14920000	GW11
chr1	14280000	14290000	chr1	15370000	15380000	GW11
chr1	14310000	14320000	chr1	15590000	15600000	GW11
chr1	14440000	14450000	chr1	15360000	15370000	GW11
chr1	14450000	14460000	chr1	14920000	14930000	GW11
chr1	14800000	14810000	chr1	14920000	14930000	GW11
chr1	14920000	14930000	chr1	15000000	15010000	GW11
chr1	15450000	15460000	chr1	15730000	15740000	GW11
chr1	15460000	15470000	chr1	15610000	15620000	GW11
chr1	15460000	15470000	chr1	15630000	15640000	GW11
chr1	15650000	15660000	chr1	15750000	15760000	GW11
chr1	15840000	15850000	chr1	15940000	15950000	GW11
chr1	15880000	15890000	chr1	16050000	16060000	GW11
chr1	16120000	16130000	chr1	16380000	16390000	GW11
chr1	16360000	16370000	chr1	16380000	16390000	GW11
chr1	16400000	16410000	chr1	16510000	16520000	GW11
chr1	16410000	16420000	chr1	16570000	16580000	GW11
chr1	16560000	16570000	chr1	16680000	16690000	GW11
chr1	16570000	16580000	chr1	16690000	16700000	GW11
chr1	17230000	17240000	chr1	17360000	17370000	GW11
chr1	17270000	17280000	chr1	17740000	17750000	GW11
chr1	17280000	17290000	chr1	17370000	17380000	GW11
chr1	17300000	17310000	chr1	20780000	20790000	GW11
chr1	17350000	17360000	chr1	19290000	19300000	GW11
chr1	17410000	17420000	chr1	18460000	18470000	GW11
chr1	17450000	17460000	chr1	17560000	17570000	GW11
chr1	17450000	17460000	chr1	17730000	17740000	GW11
chr1	17490000	17500000	chr1	19080000	19090000	GW11
chr1	17730000	17740000	chr1	18910000	18920000	GW11
chr1	17750000	17760000	chr1	17950000	17960000	GW11
chr1	17830000	17840000	chr1	18130000	18140000	GW11
chr1	17850000	17860000	chr1	17900000	17910000	GW11
chr1	17910000	17920000	chr1	19140000	19150000	GW11
chr1	17970000	17980000	chr1	18660000	18670000	GW11
chr1	17970000	17980000	chr1	19140000	19150000	GW11
chr1	17980000	17990000	chr1	18420000	18430000	GW11
chr1	17980000	17990000	chr1	18900000	18910000	GW11
chr1	18050000	18060000	chr1	18220000	18230000	GW11
chr1	18120000	18130000	chr1	20030000	20040000	GW11
chr1	18130000	18140000	chr1	18610000	18620000	GW11
chr1	18170000	18180000	chr1	19110000	19120000	GW11
chr1	18270000	18280000	chr1	18400000	18410000	GW11
chr1	18270000	18280000	chr1	18870000	18880000	GW11
chr1	18430000	18440000	chr1	18900000	18910000	GW11
chr1	18450000	18460000	chr1	18640000	18650000	GW11
chr1	18740000	18750000	chr1	18850000	18860000	GW11
chr1	18920000	18930000	chr1	19140000	19150000	GW11
chr1	18960000	18970000	chr1	19600000	19610000	GW11
chr1	19200000	19210000	chr1	19950000	19960000	GW11
chr1	19230000	19240000	chr1	19410000	19420000	GW11
chr1	19430000	19440000	chr1	19960000	19970000	GW11
chr1	19510000	19520000	chr1	21120000	21130000	GW11
chr1	19550000	19560000	chr1	22020000	22030000	GW11
chr1	19560000	19570000	chr1	19630000	19640000	GW11
chr1	19660000	19670000	chr1	19970000	19980000	GW11
chr1	19700000	19710000	chr1	20460000	20470000	GW11
chr1	20020000	20030000	chr1	20200000	20210000	GW11
chr1	20080000	20090000	chr1	20370000	20380000	GW11
chr1	20160000	20170000	chr1	20370000	20380000	GW11
chr1	20190000	20200000	chr1	21350000	21360000	GW11
chr1	20230000	20240000	chr1	20830000	20840000	GW11
chr1	20240000	20250000	chr1	20950000	20960000	GW11
chr1	20300000	20310000	chr1	20470000	20480000	GW11
chr1	20530000	20540000	chr1	20810000	20820000	GW11
chr1	20700000	20710000	chr1	20800000	20810000	GW11
chr1	20840000	20850000	chr1	20960000	20970000	GW11
chr1	20870000	20880000	chr1	22820000	22830000	GW11
chr1	20970000	20980000	chr1	21900000	21910000	GW11
chr1	21210000	21220000	chr1	21510000	21520000	GW11
chr1	21570000	21580000	chr1	21990000	22000000	GW11
chr1	21580000	21590000	chr1	21690000	21700000	GW11
chr1	21690000	21700000	chr1	21980000	21990000	GW11
chr1	21880000	21890000	chr1	21970000	21980000	GW11
chr1	22020000	22030000	chr1	22150000	22160000	GW11
chr1	22020000	22030000	chr1	22280000	22290000	GW11
chr1	22300000	22310000	chr1	22330000	22340000	GW11
chr1	22400000	22410000	chr1	23620000	23630000	GW11
chr1	22430000	22440000	chr1	22730000	22740000	GW11
chr1	22430000	22440000	chr1	22960000	22970000	GW11
chr1	22510000	22520000	chr1	23270000	23280000	GW11
chr1	22740000	22750000	chr1	22960000	22970000	GW11
chr1	22770000	22780000	chr1	23180000	23190000	GW11
chr1	22990000	23000000	chr1	23510000	23520000	GW11
chr1	23010000	23020000	chr1	23230000	23240000	GW11
chr1	23030000	23040000	chr1	23210000	23220000	GW11
chr1	23280000	23290000	chr1	23500000	23510000	GW11
chr1	23370000	23380000	chr1	23620000	23630000	GW11
chr1	23420000	23430000	chr1	23500000	23510000	GW11
chr1	23420000	23430000	chr1	23510000	23520000	GW11
chr1	23440000	23450000	chr1	24610000	24620000	GW11
chr1	23870000	23880000	chr1	23960000	23970000	GW11
chr1	24120000	24130000	chr1	24280000	24290000	GW11
chr1	24230000	24240000	chr1	24360000	24370000	GW11
chr1	24400000	24410000	chr1	24940000	24950000	GW11
chr1	24510000	24520000	chr1	24960000	24970000	GW11
chr1	24520000	24530000	chr1	24710000	24720000	GW11
chr1	24530000	24540000	chr1	25140000	25150000	GW11
chr1	24730000	24740000	chr1	25160000	25170000	GW11
chr1	24970000	24980000	chr1	25550000	25560000	GW11
chr1	25010000	25020000	chr1	25150000	25160000	GW11
chr1	25180000	25190000	chr1	25520000	25530000	GW11
chr1	25250000	25260000	chr1	25530000	25540000	GW11
chr1	25560000	25570000	chr1	25820000	25830000	GW11
chr1	25600000	25610000	chr1	26120000	26130000	GW11
chr1	25620000	25630000	chr1	27570000	27580000	GW11
chr1	25920000	25930000	chr1	26110000	26120000	GW11
chr1	26180000	26190000	chr1	27150000	27160000	GW11
chr1	26220000	26230000	chr1	26320000	26330000	GW11
chr1	26350000	26360000	chr1	26490000	26500000	GW11
chr1	26360000	26370000	chr1	27340000	27350000	GW11
chr1	26430000	26440000	chr1	26740000	26750000	GW11
chr1	26600000	26610000	chr1	26740000	26750000	GW11
chr1	26770000	26780000	chr1	26820000	26830000	GW11
chr1	26910000	26920000	chr1	27130000	27140000	GW11
chr1	26920000	26930000	chr1	27200000	27210000	GW11
chr1	26940000	26950000	chr1	27010000	27020000	GW11
chr1	26960000	26970000	chr1	27510000	27520000	GW11
chr1	27360000	27370000	chr1	27610000	27620000	GW11
chr1	27370000	27380000	chr1	27420000	27430000	GW11
chr1	27380000	27390000	chr1	27970000	27980000	GW11
chr1	27420000	27430000	chr1	27610000	27620000	GW11
chr1	27450000	27460000	chr1	27700000	27710000	GW11
chr1	27620000	27630000	chr1	27710000	27720000	GW11
chr1	27620000	27630000	chr1	27930000	27940000	GW11
chr1	27660000	27670000	chr1	28420000	28430000	GW11
chr1	27710000	27720000	chr1	27920000	27930000	GW11
chr1	27850000	27860000	chr1	27920000	27930000	GW11
chr1	27930000	27940000	chr1	27980000	27990000	GW11
chr1	28090000	28100000	chr1	28520000	28530000	GW11
chr1	28170000	28180000	chr1	30080000	30090000	GW11
chr1	28340000	28350000	chr1	29420000	29430000	GW11
chr1	28680000	28690000	chr1	29210000	29220000	GW11
chr1	28830000	28840000	chr1	29480000	29490000	GW11
chr1	28840000	28850000	chr1	29200000	29210000	GW11
chr1	28930000	28940000	chr1	29060000	29070000	GW11
chr1	28980000	28990000	chr1	29080000	29090000	GW11
chr1	29100000	29110000	chr1	29490000	29500000	GW11
chr1	29110000	29120000	chr1	29200000	29210000	GW11
chr1	29110000	29120000	chr1	29360000	29370000	GW11
chr1	29140000	29150000	chr1	30150000	30160000	GW11
chr1	29200000	29210000	chr1	29360000	29370000	GW11
chr1	29200000	29210000	chr1	29520000	29530000	GW11
chr1	29200000	29210000	chr1	31180000	31190000	GW11
chr1	29410000	29420000	chr1	29480000	29490000	GW11
chr1	29550000	29560000	chr1	30580000	30590000	GW11
chr1	29560000	29570000	chr1	30260000	30270000	GW11
chr1	29560000	29570000	chr1	31170000	31180000	GW11
chr1	29570000	29580000	chr1	30560000	30570000	GW11
chr1	29570000	29580000	chr1	30840000	30850000	GW11
chr1	29770000	29780000	chr1	31730000	31740000	GW11
chr1	29800000	29810000	chr1	30460000	30470000	GW11
chr1	30110000	30120000	chr1	32180000	32190000	GW11
chr1	30240000	30250000	chr1	31120000	31130000	GW11
chr1	30260000	30270000	chr1	30580000	30590000	GW11
chr1	30350000	30360000	chr1	31590000	31600000	GW11
chr1	30570000	30580000	chr1	31170000	31180000	GW11
chr1	30820000	30830000	chr1	31150000	31160000	GW11
chr1	31190000	31200000	chr1	31260000	31270000	GW11
chr1	31250000	31260000	chr1	31880000	31890000	GW11
chr1	31270000	31280000	chr1	31380000	31390000	GW11
chr1	31370000	31380000	chr1	31890000	31900000	GW11
chr1	31430000	31440000	chr1	31530000	31540000	GW11
chr1	31640000	31650000	chr1	31880000	31890000	GW11
chr1	31650000	31660000	chr1	31800000	31810000	GW11
chr1	31660000	31670000	chr1	32010000	32020000	GW11
chr1	31660000	31670000	chr1	32250000	32260000	GW11
chr1	31810000	31820000	chr1	33770000	33780000	GW11
chr1	32020000	32030000	chr1	32430000	32440000	GW11
chr1	32030000	32040000	chr1	32260000	32270000	GW11
chr1	32130000	32140000	chr1	32250000	32260000	GW11
chr1	32140000	32150000	chr1	32430000	32440000	GW11
chr1	32250000	32260000	chr1	32420000	32430000	GW11
chr1	32410000	32420000	chr1	32470000	32480000	GW11
chr1	32550000	32560000	chr1	32670000	32680000	GW11
chr1	32660000	32670000	chr1	32790000	32800000	GW11
chr1	32860000	32870000	chr1	33110000	33120000	GW11
chr1	32860000	32870000	chr1	33230000	33240000	GW11
chr1	32870000	32880000	chr1	33740000	33750000	GW11
chr1	32910000	32920000	chr1	33510000	33520000	GW11
chr1	33100000	33110000	chr1	33230000	33240000	GW11
chr1	33330000	33340000	chr1	33520000	33530000	GW11
chr1	33400000	33410000	chr1	33510000	33520000	GW11
chr1	33560000	33570000	chr1	33920000	33930000	GW11
chr1	33570000	33580000	chr1	34060000	34070000	GW11
chr1	33600000	33610000	chr1	33830000	33840000	GW11
chr1	33650000	33660000	chr1	35180000	35190000	GW11
chr1	33670000	33680000	chr1	34010000	34020000	GW11
chr1	33690000	33700000	chr1	34540000	34550000	GW11
chr1	33760000	33770000	chr1	33830000	33840000	GW11
chr1	33760000	33770000	chr1	33920000	33930000	GW11
chr1	33830000	33840000	chr1	35200000	35210000	GW11
chr1	34090000	34100000	chr1	34590000	34600000	GW11
chr1	34090000	34100000	chr1	35210000	35220000	GW11
chr1	34100000	34110000	chr1	35050000	35060000	GW11
chr1	34260000	34270000	chr1	35410000	35420000	GW11
chr1	34640000	34650000	chr1	35050000	35060000	GW11
chr1	35610000	35620000	chr1	36460000	36470000	GW11
chr1	35660000	35670000	chr1	35760000	35770000	GW11
chr1	35910000	35920000	chr1	36020000	36030000	GW11
chr1	35910000	35920000	chr1	36190000	36200000	GW11
chr1	36030000	36040000	chr1	36190000	36200000	GW11
chr1	36560000	36570000	chr1	36830000	36840000	GW11
chr1	36980000	36990000	chr1	38160000	38170000	GW11
chr1	36980000	36990000	chr1	38320000	38330000	GW11
chr1	37000000	37010000	chr1	38130000	38140000	GW11
chr1	37020000	37030000	chr1	37950000	37960000	GW11
chr1	37030000	37040000	chr1	37900000	37910000	GW11
chr1	37040000	37050000	chr1	37080000	37090000	GW11
chr1	37040000	37050000	chr1	37500000	37510000	GW11
chr1	37180000	37190000	chr1	37480000	37490000	GW11
chr1	37220000	37230000	chr1	39110000	39120000	GW11
chr1	37500000	37510000	chr1	37890000	37900000	GW11
chr1	37510000	37520000	chr1	37900000	37910000	GW11
chr1	37670000	37680000	chr1	38920000	38930000	GW11
chr1	37730000	37740000	chr1	37840000	37850000	GW11
chr1	37960000	37970000	chr1	38130000	38140000	GW11
chr1	38010000	38020000	chr1	39340000	39350000	GW11
chr1	38050000	38060000	chr1	38320000	38330000	GW11
chr1	38050000	38060000	chr1	38430000	38440000	GW11
chr1	38060000	38070000	chr1	38140000	38150000	GW11
chr1	38060000	38070000	chr1	38150000	38160000	GW11
chr1	38120000	38130000	chr1	38990000	39000000	GW11
chr1	38160000	38170000	chr1	38270000	38280000	GW11
chr1	38260000	38270000	chr1	38320000	38330000	GW11
chr1	38260000	38270000	chr1	38600000	38610000	GW11
chr1	38340000	38350000	chr1	38430000	38440000	GW11
chr1	38360000	38370000	chr1	38780000	38790000	GW11
chr1	38410000	38420000	chr1	40180000	40190000	GW11
chr1	38480000	38490000	chr1	39520000	39530000	GW11
chr1	38490000	38500000	chr1	39290000	39300000	GW11
chr1	38720000	38730000	chr1	39260000	39270000	GW11
chr1	39030000	39040000	chr1	39240000	39250000	GW11
chr1	39080000	39090000	chr1	39220000	39230000	GW11
chr1	39320000	39330000	chr1	39450000	39460000	GW11
chr1	39330000	39340000	chr1	39480000	39490000	GW11
chr1	39550000	39560000	chr1	39810000	39820000	GW11
chr1	39560000	39570000	chr1	40180000	40190000	GW11
chr1	39790000	39800000	chr1	39920000	39930000	GW11
chr1	40070000	40080000	chr1	40180000	40190000	GW11
chr1	40140000	40150000	chr1	40830000	40840000	GW11
chr1	40280000	40290000	chr1	40440000	40450000	GW11
chr1	40360000	40370000	chr1	41150000	41160000	GW11
chr1	40380000	40390000	chr1	40490000	40500000	GW11
chr1	40540000	40550000	chr1	40800000	40810000	GW11
chr1	40540000	40550000	chr1	43820000	43830000	GW11
chr1	40610000	40620000	chr1	40800000	40810000	GW11
chr1	40620000	40630000	chr1	40870000	40880000	GW11
chr1	41000000	41010000	chr1	42670000	42680000	GW11
chr1	41050000	41060000	chr1	41310000	41320000	GW11
chr1	41340000	41350000	chr1	41400000	41410000	GW11
chr1	41430000	41440000	chr1	41640000	41650000	GW11
chr1	41480000	41490000	chr1	42190000	42200000	GW11
chr1	41610000	41620000	chr1	41690000	41700000	GW11
chr1	41620000	41630000	chr1	42960000	42970000	GW11
chr1	41740000	41750000	chr1	41880000	41890000	GW11
chr1	42010000	42020000	chr1	43170000	43180000	GW11
chr1	42030000	42040000	chr1	42630000	42640000	GW11
chr1	42830000	42840000	chr1	43330000	43340000	GW11
chr1	42930000	42940000	chr1	43140000	43150000	GW11
chr1	42970000	42980000	chr1	43580000	43590000	GW11
chr1	43230000	43240000	chr1	43530000	43540000	GW11
chr1	43380000	43390000	chr1	43540000	43550000	GW11
chr1	43650000	43660000	chr1	43840000	43850000	GW11
chr1	43820000	43830000	chr1	43910000	43920000	GW11
chr1	43830000	43840000	chr1	44410000	44420000	GW11
chr1	43990000	44000000	chr1	44410000	44420000	GW11
chr1	43990000	44000000	chr1	45180000	45190000	GW11
chr1	44000000	44010000	chr1	44660000	44670000	GW11
chr1	44230000	44240000	chr1	44390000	44400000	GW11
chr1	44240000	44250000	chr1	44500000	44510000	GW11
chr1	44310000	44320000	chr1	45880000	45890000	GW11
chr1	44440000	44450000	chr1	44500000	44510000	GW11
chr1	44470000	44480000	chr1	45140000	45150000	GW11
chr1	44700000	44710000	chr1	44870000	44880000	GW11
chr1	44700000	44710000	chr1	44990000	45000000	GW11
chr1	44700000	44710000	chr1	45100000	45110000	GW11
chr1	44700000	44710000	chr1	45110000	45120000	GW11
chr1	44870000	44880000	chr1	45100000	45110000	GW11
chr1	45000000	45010000	chr1	45090000	45100000	GW11
chr1	45270000	45280000	chr1	45450000	45460000	GW11
chr1	45300000	45310000	chr1	45760000	45770000	GW11
chr1	45360000	45370000	chr1	46430000	46440000	GW11
chr1	45470000	45480000	chr1	45950000	45960000	GW11
chr1	45470000	45480000	chr1	46680000	46690000	GW11
chr1	45480000	45490000	chr1	45760000	45770000	GW11
chr1	45770000	45780000	chr1	45800000	45810000	GW11
chr1	45820000	45830000	chr1	46030000	46040000	GW11
chr1	45980000	45990000	chr1	46050000	46060000	GW11
chr1	46360000	46370000	chr1	46550000	46560000	GW11
chr1	46500000	46510000	chr1	46640000	46650000	GW11
chr1	46720000	46730000	chr1	46790000	46800000	GW11
chr1	46910000	46920000	chr1	46990000	47000000	GW11
chr1	46940000	46950000	chr1	48490000	48500000	GW11
chr1	46950000	46960000	chr1	47690000	47700000	GW11
chr1	46950000	46960000	chr1	47900000	47910000	GW11
chr1	47050000	47060000	chr1	47170000	47180000	GW11
chr1	47090000	47100000	chr1	47190000	47200000	GW11
chr1	47220000	47230000	chr1	47400000	47410000	GW11
chr1	47400000	47410000	chr1	47600000	47610000	GW11
chr1	47640000	47650000	chr1	48190000	48200000	GW11
chr1	47690000	47700000	chr1	47900000	47910000	GW11
chr1	47690000	47700000	chr1	51440000	51450000	GW11
chr1	47870000	47880000	chr1	48690000	48700000	GW11
chr1	47890000	47900000	chr1	48170000	48180000	GW11
chr1	47900000	47910000	chr1	50880000	50890000	GW11
chr1	47900000	47910000	chr1	51440000	51450000	GW11
chr1	47980000	47990000	chr1	49830000	49840000	GW11
chr1	48190000	48200000	chr1	48460000	48470000	GW11
chr1	48200000	48210000	chr1	48660000	48670000	GW11
chr1	48250000	48260000	chr1	48410000	48420000	GW11
chr1	48340000	48350000	chr1	48410000	48420000	GW11
chr1	48480000	48490000	chr1	48670000	48680000	GW11
chr1	48560000	48570000	chr1	48690000	48700000	GW11
chr1	48570000	48580000	chr1	50810000	50820000	GW11
chr1	48800000	48810000	chr1	50440000	50450000	GW11
chr1	48840000	48850000	chr1	49150000	49160000	GW11
chr1	48860000	48870000	chr1	50110000	50120000	GW11
chr1	48980000	48990000	chr1	50780000	50790000	GW11
chr1	49000000	49010000	chr1	49250000	49260000	GW11
chr1	49240000	49250000	chr1	50570000	50580000	GW11
chr1	49310000	49320000	chr1	49690000	49700000	GW11
chr1	49670000	49680000	chr1	49700000	49710000	GW11
chr1	49720000	49730000	chr1	50270000	50280000	GW11
chr1	49860000	49870000	chr1	51370000	51380000	GW11
chr1	49880000	49890000	chr1	50420000	50430000	GW11
chr1	49960000	49970000	chr1	51600000	51610000	GW11
chr1	50490000	50500000	chr1	50540000	50550000	GW11
chr1	50570000	50580000	chr1	50790000	50800000	GW11
chr1	50830000	50840000	chr1	51190000	51200000	GW11
chr1	50830000	50840000	chr1	51660000	51670000	GW11
chr1	50880000	50890000	chr1	52530000	52540000	GW11
chr1	50890000	50900000	chr1	51440000	51450000	GW11
chr1	51240000	51250000	chr1	51650000	51660000	GW11
chr1	51240000	51250000	chr1	52250000	52260000	GW11
chr1	51420000	51430000	chr1	51700000	51710000	GW11
chr1	51520000	51530000	chr1	52700000	52710000	GW11
chr1	51730000	51740000	chr1	52230000	52240000	GW11
chr1	51750000	51760000	chr1	51820000	51830000	GW11
chr1	51840000	51850000	chr1	51980000	51990000	GW11
chr1	51850000	51860000	chr1	52280000	52290000	GW11
chr1	51980000	51990000	chr1	52190000	52200000	GW11
chr1	52090000	52100000	chr1	52230000	52240000	GW11
chr1	52090000	52100000	chr1	52410000	52420000	GW11
chr1	52110000	52120000	chr1	53070000	53080000	GW11
chr1	52350000	52360000	chr1	52460000	52470000	GW11
chr1	52580000	52590000	chr1	53650000	53660000	GW11
chr1	52600000	52610000	chr1	52810000	52820000	GW11
chr1	52600000	52610000	chr1	53000000	53010000	GW11
chr1	52870000	52880000	chr1	53150000	53160000	GW11
chr1	52920000	52930000	chr1	53670000	53680000	GW11
chr1	53010000	53020000	chr1	53150000	53160000	GW11
chr1	53160000	53170000	chr1	53640000	53650000	GW11
chr1	53380000	53390000	chr1	53640000	53650000	GW11
chr1	53510000	53520000	chr1	53630000	53640000	GW11
chr1	53740000	53750000	chr1	53850000	53860000	GW11
chr1	53740000	53750000	chr1	53860000	53870000	GW11
chr1	53740000	53750000	chr1	54210000	54220000	GW11
chr1	53910000	53920000	chr1	55260000	55270000	GW11
chr1	53940000	53950000	chr1	54160000	54170000	GW11
chr1	54300000	54310000	chr1	54520000	54530000	GW11
chr1	54340000	54350000	chr1	54410000	54420000	GW11
chr1	54530000	54540000	chr1	54860000	54870000	GW11
chr1	54530000	54540000	chr1	54950000	54960000	GW11
chr1	54530000	54540000	chr1	55270000	55280000	GW11
chr1	54690000	54700000	chr1	54840000	54850000	GW11
chr1	54870000	54880000	chr1	54940000	54950000	GW11
chr1	54870000	54880000	chr1	54950000	54960000	GW11
chr1	54990000	55000000	chr1	55280000	55290000	GW11
chr1	55060000	55070000	chr1	55150000	55160000	GW11
chr1	55430000	55440000	chr1	55480000	55490000	GW11
chr1	55580000	55590000	chr1	56380000	56390000	GW11
chr1	55590000	55600000	chr1	55730000	55740000	GW11
chr1	55600000	55610000	chr1	55730000	55740000	GW11
chr1	55600000	55610000	chr1	57060000	57070000	GW11
chr1	55610000	55620000	chr1	57160000	57170000	GW11
chr1	55840000	55850000	chr1	57040000	57050000	GW11
chr1	55850000	55860000	chr1	56900000	56910000	GW11
chr1	55950000	55960000	chr1	56760000	56770000	GW11
chr1	56170000	56180000	chr1	56640000	56650000	GW11
chr1	56230000	56240000	chr1	56340000	56350000	GW11
chr1	56430000	56440000	chr1	57450000	57460000	GW11
chr1	56460000	56470000	chr1	56550000	56560000	GW11
chr1	56650000	56660000	chr1	57000000	57010000	GW11
chr1	56760000	56770000	chr1	59560000	59570000	GW11
chr1	57060000	57070000	chr1	57170000	57180000	GW11
chr1	57290000	57300000	chr1	57890000	57900000	GW11
chr1	57290000	57300000	chr1	58620000	58630000	GW11
chr1	57300000	57310000	chr1	57470000	57480000	GW11
chr1	57300000	57310000	chr1	57570000	57580000	GW11
chr1	57300000	57310000	chr1	58710000	58720000	GW11
chr1	57310000	57320000	chr1	58510000	58520000	GW11
chr1	57720000	57730000	chr1	57880000	57890000	GW11
chr1	57720000	57730000	chr1	58460000	58470000	GW11
chr1	57750000	57760000	chr1	58700000	58710000	GW11
chr1	57880000	57890000	chr1	58690000	58700000	GW11
chr1	57890000	57900000	chr1	58630000	58640000	GW11
chr1	57930000	57940000	chr1	58110000	58120000	GW11
chr1	58160000	58170000	chr1	58650000	58660000	GW11
chr1	58540000	58550000	chr1	60070000	60080000	GW11
chr1	58580000	58590000	chr1	58640000	58650000	GW11
chr1	58730000	58740000	chr1	58840000	58850000	GW11
chr1	58730000	58740000	chr1	58960000	58970000	GW11
chr1	58970000	58980000	chr1	60220000	60230000	GW11
chr1	58990000	59000000	chr1	59120000	59130000	GW11
chr1	59200000	59210000	chr1	60220000	60230000	GW11
chr1	59210000	59220000	chr1	59750000	59760000	GW11
chr1	59210000	59220000	chr1	60160000	60170000	GW11
chr1	59700000	59710000	chr1	60900000	60910000	GW11
chr1	59880000	59890000	chr1	61850000	61860000	GW11
chr1	60350000	60360000	chr1	60420000	60430000	GW11
chr1	60430000	60440000	chr1	61510000	61520000	GW11
chr1	60430000	60440000	chr1	62310000	62320000	GW11
chr1	60470000	60480000	chr1	62830000	62840000	GW11
chr1	60630000	60640000	chr1	60670000	60680000	GW11
chr1	60740000	60750000	chr1	61510000	61520000	GW11
chr1	60740000	60750000	chr1	62310000	62320000	GW11
chr1	60950000	60960000	chr1	62510000	62520000	GW11
chr1	61040000	61050000	chr1	62120000	62130000	GW11
chr1	61510000	61520000	chr1	62310000	62320000	GW11
chr1	61520000	61530000	chr1	61910000	61920000	GW11
chr1	61760000	61770000	chr1	61890000	61900000	GW11
chr1	61840000	61850000	chr1	62560000	62570000	GW11
chr1	61920000	61930000	chr1	62300000	62310000	GW11
chr1	62150000	62160000	chr1	62560000	62570000	GW11
chr1	62160000	62170000	chr1	62890000	62900000	GW11
chr1	62240000	62250000	chr1	62290000	62300000	GW11
chr1	62410000	62420000	chr1	62600000	62610000	GW11
chr1	62640000	62650000	chr1	62870000	62880000	GW11
chr1	62640000	62650000	chr1	63210000	63220000	GW11
chr1	62950000	62960000	chr1	63840000	63850000	GW11
chr1	62970000	62980000	chr1	63210000	63220000	GW11
chr1	63290000	63300000	chr1	64000000	64010000	GW11
chr1	63300000	63310000	chr1	63900000	63910000	GW11
chr1	63340000	63350000	chr1	63560000	63570000	GW11
chr1	63400000	63410000	chr1	65370000	65380000	GW11
chr1	63540000	63550000	chr1	63790000	63800000	GW11
chr1	63550000	63560000	chr1	63790000	63800000	GW11
chr1	63870000	63880000	chr1	63920000	63930000	GW11
chr1	64070000	64080000	chr1	65270000	65280000	GW11
chr1	64080000	64090000	chr1	64700000	64710000	GW11
chr1	64140000	64150000	chr1	66060000	66070000	GW11
chr1	64150000	64160000	chr1	64600000	64610000	GW11
chr1	64390000	64400000	chr1	64590000	64600000	GW11
chr1	64460000	64470000	chr1	66060000	66070000	GW11
chr1	64710000	64720000	chr1	66150000	66160000	GW11
chr1	64730000	64740000	chr1	65280000	65290000	GW11
chr1	64800000	64810000	chr1	66610000	66620000	GW11
chr1	64880000	64890000	chr1	65280000	65290000	GW11
chr1	64890000	64900000	chr1	66140000	66150000	GW11
chr1	65510000	65520000	chr1	66150000	66160000	GW11
chr1	65690000	65700000	chr1	66150000	66160000	GW11
chr1	65720000	65730000	chr1	65870000	65880000	GW11
chr1	65830000	65840000	chr1	67120000	67130000	GW11
chr1	65900000	65910000	chr1	66150000	66160000	GW11
chr1	65920000	65930000	chr1	66910000	66920000	GW11
chr1	66390000	66400000	chr1	66950000	66960000	GW11
chr1	66420000	66430000	chr1	66700000	66710000	GW11
chr1	66710000	66720000	chr1	66910000	66920000	GW11
chr1	66800000	66810000	chr1	67870000	67880000	GW11
chr1	66960000	66970000	chr1	67150000	67160000	GW11
chr1	67440000	67450000	chr1	67610000	67620000	GW11
chr1	67450000	67460000	chr1	67960000	67970000	GW11
chr1	67680000	67690000	chr1	67960000	67970000	GW11
chr1	67710000	67720000	chr1	69220000	69230000	GW11
chr1	67820000	67830000	chr1	69500000	69510000	GW11
chr1	68000000	68010000	chr1	68220000	68230000	GW11
chr1	68140000	68150000	chr1	68220000	68230000	GW11
chr1	68230000	68240000	chr1	68570000	68580000	GW11
chr1	68230000	68240000	chr1	68810000	68820000	GW11
chr1	68270000	68280000	chr1	71150000	71160000	GW11
chr1	68340000	68350000	chr1	69910000	69920000	GW11
chr1	68580000	68590000	chr1	68800000	68810000	GW11
chr1	68690000	68700000	chr1	70030000	70040000	GW11
chr1	69050000	69060000	chr1	70940000	70950000	GW11
chr1	69630000	69640000	chr1	69970000	69980000	GW11
chr1	69630000	69640000	chr1	70460000	70470000	GW11
chr1	69910000	69920000	chr1	70770000	70780000	GW11
chr1	70680000	70690000	chr1	70780000	70790000	GW11
chr1	70690000	70700000	chr1	71520000	71530000	GW11
chr1	70880000	70890000	chr1	72700000	72710000	GW11
chr1	70990000	71000000	chr1	71510000	71520000	GW11
chr1	71010000	71020000	chr1	71120000	71130000	GW11
chr1	71020000	71030000	chr1	75660000	75670000	GW11
chr1	71060000	71070000	chr1	72940000	72950000	GW11
chr1	71270000	71280000	chr1	74700000	74710000	GW11
chr1	71330000	71340000	chr1	71410000	71420000	GW11
chr1	71610000	71620000	chr1	73030000	73040000	GW11
chr1	72040000	72050000	chr1	73830000	73840000	GW11
chr1	72040000	72050000	chr1	74960000	74970000	GW11
chr1	72110000	72120000	chr1	72290000	72300000	GW11
chr1	72290000	72300000	chr1	72450000	72460000	GW11
chr1	72290000	72300000	chr1	72630000	72640000	GW11
chr1	72290000	72300000	chr1	72740000	72750000	GW11
chr1	72480000	72490000	chr1	72730000	72740000	GW11
chr1	72510000	72520000	chr1	74470000	74480000	GW11
chr1	72750000	72760000	chr1	74120000	74130000	GW11
chr1	73070000	73080000	chr1	74110000	74120000	GW11
chr1	73080000	73090000	chr1	74940000	74950000	GW11
chr1	73550000	73560000	chr1	74790000	74800000	GW11
chr1	74130000	74140000	chr1	75160000	75170000	GW11
chr1	74160000	74170000	chr1	74970000	74980000	GW11
chr1	74330000	74340000	chr1	75150000	75160000	GW11
chr1	74340000	74350000	chr1	75120000	75130000	GW11
chr1	74350000	74360000	chr1	74940000	74950000	GW11
chr1	74460000	74470000	chr1	74930000	74940000	GW11
chr1	74470000	74480000	chr1	75180000	75190000	GW11
chr1	74690000	74700000	chr1	74780000	74790000	GW11
chr1	74810000	74820000	chr1	75160000	75170000	GW11
chr1	74960000	74970000	chr1	75150000	75160000	GW11
chr1	74970000	74980000	chr1	75150000	75160000	GW11
chr1	74980000	74990000	chr1	75100000	75110000	GW11
chr1	75240000	75250000	chr1	75670000	75680000	GW11
chr1	75280000	75290000	chr1	76160000	76170000	GW11
chr1	75340000	75350000	chr1	75410000	75420000	GW11
chr1	75340000	75350000	chr1	76350000	76360000	GW11
chr1	75510000	75520000	chr1	76310000	76320000	GW11
chr1	75690000	75700000	chr1	77590000	77600000	GW11
chr1	75700000	75710000	chr1	76090000	76100000	GW11
chr1	75920000	75930000	chr1	77450000	77460000	GW11
chr1	76110000	76120000	chr1	76280000	76290000	GW11
chr1	76290000	76300000	chr1	76440000	76450000	GW11
chr1	76400000	76410000	chr1	77990000	78000000	GW11
chr1	76450000	76460000	chr1	77590000	77600000	GW11
chr1	76460000	76470000	chr1	76570000	76580000	GW11
chr1	76490000	76500000	chr1	77060000	77070000	GW11
chr1	76610000	76620000	chr1	77590000	77600000	GW11
chr1	76620000	76630000	chr1	76770000	76780000	GW11
chr1	76620000	76630000	chr1	76980000	76990000	GW11
chr1	76620000	76630000	chr1	77140000	77150000	GW11
chr1	76620000	76630000	chr1	77330000	77340000	GW11
chr1	76760000	76770000	chr1	76960000	76970000	GW11
chr1	76970000	76980000	chr1	77110000	77120000	GW11
chr1	76970000	76980000	chr1	77580000	77590000	GW11
chr1	77120000	77130000	chr1	77590000	77600000	GW11
chr1	77320000	77330000	chr1	77570000	77580000	GW11
chr1	77610000	77620000	chr1	78000000	78010000	GW11
chr1	77640000	77650000	chr1	78390000	78400000	GW11
chr1	77650000	77660000	chr1	78800000	78810000	GW11
chr1	77870000	77880000	chr1	77960000	77970000	GW11
chr1	78140000	78150000	chr1	78230000	78240000	GW11
chr1	78180000	78190000	chr1	78430000	78440000	GW11
chr1	78280000	78290000	chr1	78570000	78580000	GW11
chr1	78300000	78310000	chr1	79150000	79160000	GW11
chr1	78350000	78360000	chr1	79490000	79500000	GW11
chr1	78440000	78450000	chr1	78570000	78580000	GW11
chr1	78600000	78610000	chr1	79070000	79080000	GW11
chr1	78610000	78620000	chr1	79070000	79080000	GW11
chr1	78620000	78630000	chr1	78690000	78700000	GW11
chr1	78740000	78750000	chr1	79670000	79680000	GW11
chr1	79230000	79240000	chr1	80070000	80080000	GW11
chr1	79300000	79310000	chr1	82210000	82220000	GW11
chr1	79310000	79320000	chr1	80660000	80670000	GW11
chr1	79390000	79400000	chr1	81100000	81110000	GW11
chr1	79760000	79770000	chr1	80850000	80860000	GW11
chr1	80210000	80220000	chr1	82140000	82150000	GW11
chr1	80440000	80450000	chr1	81820000	81830000	GW11
chr1	80480000	80490000	chr1	81160000	81170000	GW11
chr1	80670000	80680000	chr1	81500000	81510000	GW11
chr1	80670000	80680000	chr1	82250000	82260000	GW11
chr1	80680000	80690000	chr1	81760000	81770000	GW11
chr1	81340000	81350000	chr1	83060000	83070000	GW11
chr1	81770000	81780000	chr1	82220000	82230000	GW11
chr1	81780000	81790000	chr1	82450000	82460000	GW11
chr1	81800000	81810000	chr1	82640000	82650000	GW11
chr1	82270000	82280000	chr1	82390000	82400000	GW11
chr1	82300000	82310000	chr1	83270000	83280000	GW11
chr1	82360000	82370000	chr1	84310000	84320000	GW11
chr1	82360000	82370000	chr1	84350000	84360000	GW11
chr1	82530000	82540000	chr1	84220000	84230000	GW11
chr1	82600000	82610000	chr1	82710000	82720000	GW11
chr1	83000000	83010000	chr1	83510000	83520000	GW11
chr1	83280000	83290000	chr1	83470000	83480000	GW11
chr1	83320000	83330000	chr1	84310000	84320000	GW11
chr1	83510000	83520000	chr1	84320000	84330000	GW11
chr1	84370000	84380000	chr1	84580000	84590000	GW11
chr1	84370000	84380000	chr1	85210000	85220000	GW11
chr1	84390000	84400000	chr1	84900000	84910000	GW11
chr1	84410000	84420000	chr1	85400000	85410000	GW11
chr1	84450000	84460000	chr1	86050000	86060000	GW11
chr1	84600000	84610000	chr1	84890000	84900000	GW11
chr1	84630000	84640000	chr1	84760000	84770000	GW11
chr1	84910000	84920000	chr1	85390000	85400000	GW11
chr1	84980000	84990000	chr1	85070000	85080000	GW11
chr1	85140000	85150000	chr1	85210000	85220000	GW11
chr1	85410000	85420000	chr1	85720000	85730000	GW11
chr1	85740000	85750000	chr1	85930000	85940000	GW11
chr1	85760000	85770000	chr1	86150000	86160000	GW11
chr1	85770000	85780000	chr1	86480000	86490000	GW11
chr1	85940000	85950000	chr1	86140000	86150000	GW11
chr1	86040000	86050000	chr1	88430000	88440000	GW11
chr1	86070000	86080000	chr1	86160000	86170000	GW11
chr1	86140000	86150000	chr1	87390000	87400000	GW11
chr1	86330000	86340000	chr1	87040000	87050000	GW11
chr1	86850000	86860000	chr1	87160000	87170000	GW11
chr1	86900000	86910000	chr1	87490000	87500000	GW11
chr1	87000000	87010000	chr1	88960000	88970000	GW11
chr1	87020000	87030000	chr1	87740000	87750000	GW11
chr1	87090000	87100000	chr1	87490000	87500000	GW11
chr1	87280000	87290000	chr1	87530000	87540000	GW11
chr1	87380000	87390000	chr1	89280000	89290000	GW11
chr1	87590000	87600000	chr1	88760000	88770000	GW11
chr1	87590000	87600000	chr1	89340000	89350000	GW11
chr1	87600000	87610000	chr1	87790000	87800000	GW11
chr1	87600000	87610000	chr1	88540000	88550000	GW11
chr1	87610000	87620000	chr1	88410000	88420000	GW11
chr1	87750000	87760000	chr1	88960000	88970000	GW11
chr1	87750000	87760000	chr1	89340000	89350000	GW11
chr1	87790000	87800000	chr1	88150000	88160000	GW11
chr1	87790000	87800000	chr1	88530000	88540000	GW11
chr1	87790000	87800000	chr1	88780000	88790000	GW11
chr1	88150000	88160000	chr1	89370000	89380000	GW11
chr1	88500000	88510000	chr1	89050000	89060000	GW11
chr1	89160000	89170000	chr1	89310000	89320000	GW11
chr1	89280000	89290000	chr1	90130000	90140000	GW11
chr1	89440000	89450000	chr1	90210000	90220000	GW11
chr1	89450000	89460000	chr1	90450000	90460000	GW11
chr1	89460000	89470000	chr1	89820000	89830000	GW11
chr1	89460000	89470000	chr1	89920000	89930000	GW11
chr1	89940000	89950000	chr1	90220000	90230000	GW11
chr1	89950000	89960000	chr1	90450000	90460000	GW11
chr1	90240000	90250000	chr1	90990000	91000000	GW11
chr1	90250000	90260000	chr1	90450000	90460000	GW11
chr1	90290000	90300000	chr1	91490000	91500000	GW11
chr1	90520000	90530000	chr1	91440000	91450000	GW11
chr1	90520000	90530000	chr1	91750000	91760000	GW11
chr1	90520000	90530000	chr1	91950000	91960000	GW11
chr1	90550000	90560000	chr1	91550000	91560000	GW11
chr1	90570000	90580000	chr1	91180000	91190000	GW11
chr1	90610000	90620000	chr1	90960000	90970000	GW11
chr1	91170000	91180000	chr1	91430000	91440000	GW11
chr1	91180000	91190000	chr1	92940000	92950000	GW11
chr1	91190000	91200000	chr1	91300000	91310000	GW11
chr1	91510000	91520000	chr1	91570000	91580000	GW11
chr1	91630000	91640000	chr1	91740000	91750000	GW11
chr1	91630000	91640000	chr1	91970000	91980000	GW11
chr1	91630000	91640000	chr1	92390000	92400000	GW11
chr1	91750000	91760000	chr1	91970000	91980000	GW11
chr1	91790000	91800000	chr1	92720000	92730000	GW11
chr1	91970000	91980000	chr1	92390000	92400000	GW11
chr1	91970000	91980000	chr1	92750000	92760000	GW11
chr1	92210000	92220000	chr1	93010000	93020000	GW11
chr1	92480000	92490000	chr1	93090000	93100000	GW11
chr1	92480000	92490000	chr1	93210000	93220000	GW11
chr1	92490000	92500000	chr1	92740000	92750000	GW11
chr1	92780000	92790000	chr1	93210000	93220000	GW11
chr1	92780000	92790000	chr1	93580000	93590000	GW11
chr1	93320000	93330000	chr1	93450000	93460000	GW11
chr1	93320000	93330000	chr1	93460000	93470000	GW11
chr1	93640000	93650000	chr1	94020000	94030000	GW11
chr1	93680000	93690000	chr1	94670000	94680000	GW11
chr1	93800000	93810000	chr1	94310000	94320000	GW11
chr1	93910000	93920000	chr1	94080000	94090000	GW11
chr1	93910000	93920000	chr1	94310000	94320000	GW11
chr1	93920000	93930000	chr1	94010000	94020000	GW11
chr1	94090000	94100000	chr1	94310000	94320000	GW11
chr1	94370000	94380000	chr1	94440000	94450000	GW11
chr1	94510000	94520000	chr1	94700000	94710000	GW11
chr1	94510000	94520000	chr1	94800000	94810000	GW11
chr1	94970000	94980000	chr1	95260000	95270000	GW11
chr1	94980000	94990000	chr1	95070000	95080000	GW11
chr1	94980000	94990000	chr1	95260000	95270000	GW11
chr1	94980000	94990000	chr1	95510000	95520000	GW11
chr1	95100000	95110000	chr1	97360000	97370000	GW11
chr1	95150000	95160000	chr1	98600000	98610000	GW11
chr1	95280000	95290000	chr1	95500000	95510000	GW11
chr1	95330000	95340000	chr1	98500000	98510000	GW11
chr1	95340000	95350000	chr1	97880000	97890000	GW11
chr1	95710000	95720000	chr1	97670000	97680000	GW11
chr1	95760000	95770000	chr1	98510000	98520000	GW11
chr1	95770000	95780000	chr1	98920000	98930000	GW11
chr1	95780000	95790000	chr1	97150000	97160000	GW11
chr1	96100000	96110000	chr1	97890000	97900000	GW11
chr1	96120000	96130000	chr1	97040000	97050000	GW11
chr1	96410000	96420000	chr1	98930000	98940000	GW11
chr1	96430000	96440000	chr1	96680000	96690000	GW11
chr1	96510000	96520000	chr1	97750000	97760000	GW11
chr1	96700000	96710000	chr1	97290000	97300000	GW11
chr1	96700000	96710000	chr1	98520000	98530000	GW11
chr1	96710000	96720000	chr1	98220000	98230000	GW11
chr1	96980000	96990000	chr1	97300000	97310000	GW11
chr1	97190000	97200000	chr1	97220000	97230000	GW11
chr1	97190000	97200000	chr1	98510000	98520000	GW11
chr1	97220000	97230000	chr1	97290000	97300000	GW11
chr1	97430000	97440000	chr1	98500000	98510000	GW11
chr1	97430000	97440000	chr1	98930000	98940000	GW11
chr1	97450000	97460000	chr1	97660000	97670000	GW11
chr1	97460000	97470000	chr1	99420000	99430000	GW11
chr1	97620000	97630000	chr1	98070000	98080000	GW11
chr1	97660000	97670000	chr1	98500000	98510000	GW11
chr1	98010000	98020000	chr1	100130000	100140000	GW11
chr1	98090000	98100000	chr1	98200000	98210000	GW11
chr1	98280000	98290000	chr1	98510000	98520000	GW11
chr1	98280000	98290000	chr1	99980000	99990000	GW11
chr1	98510000	98520000	chr1	98930000	98940000	GW11
chr1	98600000	98610000	chr1	100140000	100150000	GW11
chr1	98920000	98930000	chr1	99940000	99950000	GW11
chr1	98970000	98980000	chr1	100170000	100180000	GW11
chr1	99200000	99210000	chr1	100180000	100190000	GW11
chr1	99210000	99220000	chr1	99940000	99950000	GW11
chr1	99470000	99480000	chr1	99940000	99950000	GW11
chr1	99480000	99490000	chr1	99920000	99930000	GW11
chr1	99640000	99650000	chr1	99940000	99950000	GW11
chr1	99650000	99660000	chr1	100170000	100180000	GW11
chr1	99700000	99710000	chr1	100760000	100770000	GW11
chr1	99940000	99950000	chr1	100170000	100180000	GW11
chr1	100260000	100270000	chr1	101320000	101330000	GW11
chr1	100270000	100280000	chr1	100920000	100930000	GW11
chr1	100270000	100280000	chr1	101330000	101340000	GW11
chr1	100400000	100410000	chr1	102350000	102360000	GW11
chr1	100450000	100460000	chr1	101330000	101340000	GW11
chr1	100550000	100560000	chr1	100690000	100700000	GW11
chr1	100640000	100650000	chr1	102220000	102230000	GW11
chr1	100660000	100670000	chr1	101320000	101330000	GW11
chr1	100920000	100930000	chr1	101330000	101340000	GW11
chr1	101080000	101090000	chr1	101140000	101150000	GW11
chr1	101190000	101200000	chr1	101270000	101280000	GW11
chr1	101380000	101390000	chr1	101750000	101760000	GW11
chr1	101390000	101400000	chr1	103370000	103380000	GW11
chr1	101410000	101420000	chr1	104050000	104060000	GW11
chr1	101450000	101460000	chr1	102610000	102620000	GW11
chr1	101580000	101590000	chr1	101840000	101850000	GW11
chr1	101770000	101780000	chr1	102620000	102630000	GW11
chr1	101770000	101780000	chr1	104050000	104060000	GW11
chr1	101800000	101810000	chr1	102440000	102450000	GW11
chr1	101800000	101810000	chr1	103770000	103780000	GW11
chr1	101940000	101950000	chr1	102710000	102720000	GW11
chr1	101960000	101970000	chr1	102510000	102520000	GW11
chr1	102010000	102020000	chr1	102260000	102270000	GW11
chr1	102030000	102040000	chr1	104000000	104010000	GW11
chr1	102270000	102280000	chr1	102470000	102480000	GW11
chr1	102280000	102290000	chr1	102650000	102660000	GW11
chr1	102460000	102470000	chr1	102650000	102660000	GW11
chr1	102650000	102660000	chr1	104060000	104070000	GW11
chr1	102730000	102740000	chr1	103410000	103420000	GW11
chr1	102760000	102770000	chr1	102810000	102820000	GW11
chr1	102840000	102850000	chr1	104020000	104030000	GW11
chr1	103160000	103170000	chr1	103210000	103220000	GW11
chr1	103570000	103580000	chr1	104050000	104060000	GW11
chr1	103630000	103640000	chr1	103740000	103750000	GW11
chr1	104080000	104090000	chr1	104130000	104140000	GW11
chr1	104080000	104090000	chr1	104420000	104430000	GW11
chr1	104130000	104140000	chr1	109080000	109090000	GW11
chr1	104330000	104340000	chr1	108280000	108290000	GW11
chr1	104340000	104350000	chr1	106580000	106590000	GW11
chr1	104350000	104360000	chr1	104460000	104470000	GW11
chr1	104500000	104510000	chr1	105890000	105900000	GW11
chr1	104500000	104510000	chr1	106480000	106490000	GW11
chr1	104510000	104520000	chr1	106190000	106200000	GW11
chr1	104570000	104580000	chr1	105730000	105740000	GW11
chr1	104580000	104590000	chr1	106010000	106020000	GW11
chr1	104650000	104660000	chr1	106610000	106620000	GW11
chr1	104670000	104680000	chr1	108300000	108310000	GW11
chr1	104740000	104750000	chr1	106190000	106200000	GW11
chr1	105200000	105210000	chr1	106360000	106370000	GW11
chr1	105580000	105590000	chr1	107530000	107540000	GW11
chr1	105620000	105630000	chr1	107510000	107520000	GW11
chr1	106280000	106290000	chr1	108040000	108050000	GW11
chr1	106320000	106330000	chr1	108290000	108300000	GW11
chr1	106530000	106540000	chr1	107580000	107590000	GW11
chr1	106550000	106560000	chr1	107300000	107310000	GW11
chr1	106550000	106560000	chr1	107850000	107860000	GW11
chr1	106570000	106580000	chr1	107710000	107720000	GW11
chr1	106570000	106580000	chr1	108020000	108030000	GW11
chr1	106570000	106580000	chr1	108280000	108290000	GW11
chr1	106610000	106620000	chr1	106810000	106820000	GW11
chr1	106810000	106820000	chr1	107610000	107620000	GW11
chr1	106820000	106830000	chr1	108060000	108070000	GW11
chr1	107310000	107320000	chr1	108100000	108110000	GW11
chr1	107600000	107610000	chr1	107670000	107680000	GW11
chr1	107730000	107740000	chr1	109130000	109140000	GW11
chr1	107880000	107890000	chr1	107990000	108000000	GW11
chr1	107890000	107900000	chr1	108290000	108300000	GW11
chr1	107990000	108000000	chr1	108070000	108080000	GW11
chr1	108080000	108090000	chr1	108270000	108280000	GW11
chr1	108130000	108140000	chr1	108730000	108740000	GW11
chr1	108200000	108210000	chr1	108270000	108280000	GW11
chr1	108320000	108330000	chr1	108660000	108670000	GW11
chr1	108320000	108330000	chr1	109080000	109090000	GW11
chr1	108320000	108330000	chr1	109190000	109200000	GW11
chr1	108330000	108340000	chr1	109450000	109460000	GW11
chr1	108410000	108420000	chr1	108460000	108470000	GW11
chr1	108540000	108550000	chr1	109700000	109710000	GW11
chr1	108630000	108640000	chr1	108690000	108700000	GW11
chr1	108750000	108760000	chr1	109060000	109070000	GW11
chr1	108890000	108900000	chr1	109880000	109890000	GW11
chr1	109050000	109060000	chr1	109180000	109190000	GW11
chr1	109050000	109060000	chr1	109440000	109450000	GW11
chr1	109060000	109070000	chr1	109210000	109220000	GW11
chr1	109240000	109250000	chr1	109430000	109440000	GW11
chr1	109360000	109370000	chr1	109440000	109450000	GW11
chr1	109360000	109370000	chr1	112000000	112010000	GW11
chr1	109480000	109490000	chr1	109550000	109560000	GW11
chr1	109510000	109520000	chr1	110880000	110890000	GW11
chr1	109630000	109640000	chr1	109800000	109810000	GW11
chr1	109810000	109820000	chr1	109940000	109950000	GW11
chr1	109810000	109820000	chr1	110070000	110080000	GW11
chr1	109810000	109820000	chr1	110530000	110540000	GW11
chr1	109810000	109820000	chr1	110930000	110940000	GW11
chr1	110030000	110040000	chr1	110070000	110080000	GW11
chr1	110080000	110090000	chr1	110310000	110320000	GW11
chr1	110080000	110090000	chr1	110520000	110530000	GW11
chr1	110090000	110100000	chr1	110170000	110180000	GW11
chr1	110100000	110110000	chr1	110900000	110910000	GW11
chr1	110170000	110180000	chr1	111000000	111010000	GW11
chr1	110180000	110190000	chr1	110320000	110330000	GW11
chr1	110310000	110320000	chr1	110520000	110530000	GW11
chr1	110380000	110390000	chr1	111340000	111350000	GW11
chr1	110590000	110600000	chr1	111000000	111010000	GW11
chr1	110730000	110740000	chr1	111160000	111170000	GW11
chr1	110740000	110750000	chr1	110850000	110860000	GW11
chr1	110740000	110750000	chr1	111000000	111010000	GW11
chr1	111060000	111070000	chr1	111150000	111160000	GW11
chr1	111060000	111070000	chr1	111320000	111330000	GW11
chr1	111160000	111170000	chr1	111310000	111320000	GW11
chr1	111360000	111370000	chr1	111940000	111950000	GW11
chr1	111380000	111390000	chr1	111490000	111500000	GW11
chr1	111480000	111490000	chr1	111530000	111540000	GW11
chr1	111600000	111610000	chr1	111640000	111650000	GW11
chr1	111610000	111620000	chr1	113540000	113550000	GW11
chr1	111660000	111670000	chr1	111730000	111740000	GW11
chr1	111670000	111680000	chr1	113640000	113650000	GW11
chr1	111680000	111690000	chr1	111980000	111990000	GW11
chr1	111680000	111690000	chr1	112290000	112300000	GW11
chr1	111990000	112000000	chr1	113490000	113500000	GW11
chr1	112030000	112040000	chr1	112300000	112310000	GW11
chr1	112260000	112270000	chr1	113190000	113200000	GW11
chr1	112280000	112290000	chr1	113600000	113610000	GW11
chr1	112350000	112360000	chr1	112820000	112830000	GW11
chr1	112350000	112360000	chr1	112910000	112920000	GW11
chr1	112430000	112440000	chr1	112500000	112510000	GW11
chr1	112750000	112760000	chr1	114240000	114250000	GW11
chr1	112930000	112940000	chr1	113160000	113170000	GW11
chr1	112980000	112990000	chr1	113670000	113680000	GW11
chr1	113240000	113250000	chr1	114210000	114220000	GW11
chr1	113250000	113260000	chr1	113610000	113620000	GW11
chr1	113610000	113620000	chr1	115300000	115310000	GW11
chr1	113670000	113680000	chr1	114470000	114480000	GW11
chr1	113680000	113690000	chr1	114210000	114220000	GW11
chr1	113940000	113950000	chr1	114210000	114220000	GW11
chr1	114220000	114230000	chr1	114350000	114360000	GW11
chr1	114440000	114450000	chr1	114470000	114480000	GW11
chr1	114440000	114450000	chr1	115250000	115260000	GW11
chr1	114470000	114480000	chr1	115290000	115300000	GW11
chr1	114520000	114530000	chr1	114820000	114830000	GW11
chr1	114860000	114870000	chr1	116160000	116170000	GW11
chr1	114900000	114910000	chr1	115240000	115250000	GW11
chr1	114920000	114930000	chr1	115270000	115280000	GW11
chr1	115250000	115260000	chr1	115320000	115330000	GW11
chr1	115260000	115270000	chr1	115320000	115330000	GW11
chr1	115530000	115540000	chr1	116150000	116160000	GW11
chr1	115670000	115680000	chr1	116290000	116300000	GW11
chr1	115680000	115690000	chr1	116130000	116140000	GW11
chr1	115680000	115690000	chr1	116150000	116160000	GW11
chr1	116370000	116380000	chr1	116510000	116520000	GW11
chr1	116680000	116690000	chr1	117020000	117030000	GW11
chr1	116690000	116700000	chr1	118420000	118430000	GW11
chr1	116750000	116760000	chr1	119830000	119840000	GW11
chr1	117110000	117120000	chr1	117590000	117600000	GW11
chr1	117130000	117140000	chr1	118420000	118430000	GW11
chr1	117270000	117280000	chr1	117590000	117600000	GW11
chr1	117390000	117400000	chr1	117570000	117580000	GW11
chr1	117580000	117590000	chr1	118320000	118330000	GW11
chr1	117610000	117620000	chr1	117670000	117680000	GW11
chr1	117610000	117620000	chr1	117820000	117830000	GW11
chr1	117610000	117620000	chr1	118430000	118440000	GW11
chr1	117610000	117620000	chr1	119540000	119550000	GW11
chr1	117630000	117640000	chr1	118300000	118310000	GW11
chr1	117930000	117940000	chr1	118000000	118010000	GW11
chr1	118050000	118060000	chr1	118300000	118310000	GW11
chr1	118260000	118270000	chr1	118320000	118330000	GW11
chr1	118400000	118410000	chr1	118480000	118490000	GW11
chr1	118450000	118460000	chr1	119540000	119550000	GW11
chr1	118680000	118690000	chr1	119870000	119880000	GW11
chr1	118690000	118700000	chr1	119550000	119560000	GW11
chr1	119410000	119420000	chr1	119440000	119450000	GW11
chr1	119530000	119540000	chr1	120200000	120210000	GW11
chr1	119540000	119550000	chr1	119670000	119680000	GW11
chr1	119680000	119690000	chr1	120180000	120190000	GW11
chr1	119830000	119840000	chr1	119900000	119910000	GW11
chr1	120290000	120300000	chr1	120320000	120330000	GW11
chr1	120330000	120340000	chr1	120470000	120480000	GW11
chr1	120340000	120350000	chr1	120490000	120500000	GW11
chr1	121200000	121210000	chr1	121340000	121350000	GW11
chr1	144540000	144550000	chr1	145270000	145280000	GW11
chr1	144850000	144860000	chr1	145270000	145280000	GW11
chr1	144850000	144860000	chr1	145400000	145410000	GW11
chr1	144890000	144900000	chr1	144900000	144910000	GW11
chr1	144900000	144910000	chr1	145470000	145480000	GW11
chr1	145270000	145280000	chr1	147230000	147240000	GW11
chr1	145420000	145430000	chr1	145540000	145550000	GW11
chr1	145630000	145640000	chr1	145730000	145740000	GW11
chr1	145710000	145720000	chr1	149190000	149200000	GW11
chr1	146520000	146530000	chr1	147290000	147300000	GW11
chr1	146550000	146560000	chr1	147780000	147790000	GW11
chr1	146550000	146560000	chr1	149200000	149210000	GW11
chr1	146640000	146650000	chr1	146710000	146720000	GW11
chr1	146740000	146750000	chr1	146860000	146870000	GW11
chr1	146740000	146750000	chr1	147130000	147140000	GW11
chr1	146740000	146750000	chr1	147370000	147380000	GW11
chr1	146910000	146920000	chr1	147760000	147770000	GW11
chr1	146960000	146970000	chr1	147100000	147110000	GW11
chr1	146960000	146970000	chr1	147360000	147370000	GW11
chr1	147010000	147020000	chr1	149870000	149880000	GW11
chr1	147190000	147200000	chr1	147350000	147360000	GW11
chr1	147320000	147330000	chr1	147810000	147820000	GW11
chr1	147710000	147720000	chr1	149230000	149240000	GW11
chr1	147740000	147750000	chr1	147790000	147800000	GW11
chr1	149910000	149920000	chr1	150180000	150190000	GW11
chr1	149920000	149930000	chr1	150020000	150030000	GW11
chr1	150200000	150210000	chr1	150290000	150300000	GW11
chr1	150240000	150250000	chr1	150320000	150330000	GW11
chr1	150300000	150310000	chr1	151150000	151160000	GW11
chr1	150310000	150320000	chr1	150540000	150550000	GW11
chr1	150430000	150440000	chr1	150790000	150800000	GW11
chr1	150640000	150650000	chr1	150800000	150810000	GW11
chr1	151030000	151040000	chr1	151120000	151130000	GW11
chr1	151130000	151140000	chr1	151250000	151260000	GW11
chr1	151270000	151280000	chr1	151310000	151320000	GW11
chr1	151560000	151570000	chr1	151700000	151710000	GW11
chr1	151660000	151670000	chr1	151710000	151720000	GW11
chr1	151900000	151910000	chr1	151970000	151980000	GW11
chr1	151900000	151910000	chr1	152140000	152150000	GW11
chr1	151910000	151920000	chr1	152370000	152380000	GW11
chr1	152020000	152030000	chr1	152420000	152430000	GW11
chr1	152220000	152230000	chr1	152520000	152530000	GW11
chr1	152310000	152320000	chr1	153130000	153140000	GW11
chr1	152350000	152360000	chr1	152650000	152660000	GW11
chr1	152360000	152370000	chr1	152520000	152530000	GW11
chr1	152530000	152540000	chr1	154040000	154050000	GW11
chr1	152650000	152660000	chr1	153200000	153210000	GW11
chr1	152840000	152850000	chr1	153190000	153200000	GW11
chr1	152870000	152880000	chr1	153550000	153560000	GW11
chr1	153300000	153310000	chr1	153680000	153690000	GW11
chr1	153310000	153320000	chr1	153730000	153740000	GW11
chr1	153320000	153330000	chr1	153460000	153470000	GW11
chr1	153450000	153460000	chr1	153540000	153550000	GW11
chr1	153480000	153490000	chr1	153730000	153740000	GW11
chr1	153480000	153490000	chr1	153960000	153970000	GW11
chr1	153650000	153660000	chr1	153720000	153730000	GW11
chr1	153750000	153760000	chr1	153930000	153940000	GW11
chr1	153900000	153910000	chr1	155850000	155860000	GW11
chr1	153940000	153950000	chr1	154190000	154200000	GW11
chr1	154130000	154140000	chr1	154230000	154240000	GW11
chr1	154440000	154450000	chr1	154490000	154500000	GW11
chr1	154530000	154540000	chr1	154930000	154940000	GW11
chr1	154530000	154540000	chr1	155040000	155050000	GW11
chr1	154630000	154640000	chr1	154860000	154870000	GW11
chr1	154940000	154950000	chr1	155030000	155040000	GW11
chr1	155060000	155070000	chr1	155140000	155150000	GW11
chr1	155210000	155220000	chr1	155300000	155310000	GW11
chr1	155210000	155220000	chr1	155880000	155890000	GW11
chr1	155290000	155300000	chr1	155910000	155920000	GW11
chr1	155320000	155330000	chr1	155590000	155600000	GW11
chr1	155900000	155910000	chr1	155950000	155960000	GW11
chr1	156060000	156070000	chr1	156190000	156200000	GW11
chr1	156350000	156360000	chr1	156410000	156420000	GW11
chr1	156350000	156360000	chr1	156570000	156580000	GW11
chr1	156650000	156660000	chr1	156850000	156860000	GW11
chr1	156660000	156670000	chr1	156690000	156700000	GW11
chr1	156760000	156770000	chr1	156850000	156860000	GW11
chr1	156870000	156880000	chr1	158080000	158090000	GW11
chr1	156890000	156900000	chr1	157090000	157100000	GW11
chr1	157020000	157030000	chr1	158970000	158980000	GW11
chr1	157060000	157070000	chr1	157460000	157470000	GW11
chr1	157110000	157120000	chr1	158080000	158090000	GW11
chr1	157130000	157140000	chr1	157470000	157480000	GW11
chr1	157130000	157140000	chr1	158080000	158090000	GW11
chr1	157140000	157150000	chr1	157930000	157940000	GW11
chr1	157170000	157180000	chr1	159020000	159030000	GW11
chr1	157240000	157250000	chr1	159220000	159230000	GW11
chr1	157340000	157350000	chr1	157450000	157460000	GW11
chr1	157340000	157350000	chr1	158090000	158100000	GW11
chr1	157520000	157530000	chr1	158980000	158990000	GW11
chr1	157540000	157550000	chr1	158090000	158100000	GW11
chr1	157550000	157560000	chr1	157920000	157930000	GW11
chr1	157560000	157570000	chr1	157900000	157910000	GW11
chr1	157560000	157570000	chr1	158550000	158560000	GW11
chr1	157570000	157580000	chr1	157620000	157630000	GW11
chr1	157710000	157720000	chr1	160110000	160120000	GW11
chr1	157830000	157840000	chr1	158100000	158110000	GW11
chr1	157930000	157940000	chr1	158090000	158100000	GW11
chr1	157950000	157960000	chr1	158080000	158090000	GW11
chr1	157980000	157990000	chr1	159850000	159860000	GW11
chr1	158170000	158180000	chr1	158960000	158970000	GW11
chr1	158200000	158210000	chr1	158310000	158320000	GW11
chr1	159080000	159090000	chr1	159210000	159220000	GW11
chr1	159110000	159120000	chr1	159990000	160000000	GW11
chr1	159130000	159140000	chr1	159170000	159180000	GW11
chr1	159150000	159160000	chr1	160250000	160260000	GW11
chr1	159170000	159180000	chr1	159840000	159850000	GW11
chr1	159170000	159180000	chr1	161090000	161100000	GW11
chr1	159190000	159200000	chr1	159730000	159740000	GW11
chr1	159510000	159520000	chr1	159630000	159640000	GW11
chr1	159760000	159770000	chr1	159850000	159860000	GW11
chr1	160060000	160070000	chr1	160350000	160360000	GW11
chr1	160070000	160080000	chr1	160250000	160260000	GW11
chr1	160410000	160420000	chr1	160450000	160460000	GW11
chr1	161170000	161180000	chr1	161350000	161360000	GW11
chr1	161170000	161180000	chr1	162130000	162140000	GW11
chr1	161190000	161200000	chr1	161710000	161720000	GW11
chr1	161350000	161360000	chr1	161710000	161720000	GW11
chr1	161380000	161390000	chr1	161700000	161710000	GW11
chr1	161450000	161460000	chr1	161710000	161720000	GW11
chr1	161490000	161500000	chr1	161580000	161590000	GW11
chr1	161720000	161730000	chr1	163280000	163290000	GW11
chr1	161760000	161770000	chr1	162000000	162010000	GW11
chr1	161760000	161770000	chr1	162480000	162490000	GW11
chr1	161760000	161770000	chr1	162760000	162770000	GW11
chr1	162000000	162010000	chr1	162480000	162490000	GW11
chr1	162000000	162010000	chr1	162780000	162790000	GW11
chr1	162040000	162050000	chr1	162350000	162360000	GW11
chr1	162220000	162230000	chr1	164120000	164130000	GW11
chr1	162420000	162430000	chr1	162920000	162930000	GW11
chr1	162580000	162590000	chr1	163280000	163290000	GW11
chr1	162820000	162830000	chr1	163040000	163050000	GW11
chr1	162820000	162830000	chr1	163140000	163150000	GW11
chr1	162820000	162830000	chr1	163280000	163290000	GW11
chr1	163330000	163340000	chr1	165550000	165560000	GW11
chr1	163360000	163370000	chr1	165040000	165050000	GW11
chr1	163380000	163390000	chr1	164750000	164760000	GW11
chr1	163390000	163400000	chr1	164270000	164280000	GW11
chr1	163390000	163400000	chr1	165340000	165350000	GW11
chr1	163400000	163410000	chr1	163500000	163510000	GW11
chr1	163400000	163410000	chr1	164500000	164510000	GW11
chr1	163400000	163410000	chr1	164570000	164580000	GW11
chr1	163500000	163510000	chr1	164750000	164760000	GW11
chr1	163510000	163520000	chr1	164730000	164740000	GW11
chr1	163540000	163550000	chr1	163770000	163780000	GW11
chr1	163610000	163620000	chr1	165480000	165490000	GW11
chr1	163780000	163790000	chr1	164490000	164500000	GW11
chr1	163790000	163800000	chr1	164740000	164750000	GW11
chr1	164180000	164190000	chr1	165510000	165520000	GW11
chr1	164280000	164290000	chr1	164520000	164530000	GW11
chr1	164280000	164290000	chr1	164750000	164760000	GW11
chr1	164430000	164440000	chr1	164980000	164990000	GW11
chr1	164490000	164500000	chr1	165200000	165210000	GW11
chr1	164530000	164540000	chr1	164750000	164760000	GW11
chr1	164790000	164800000	chr1	165050000	165060000	GW11
chr1	164880000	164890000	chr1	165510000	165520000	GW11
chr1	165080000	165090000	chr1	165560000	165570000	GW11
chr1	165100000	165110000	chr1	165320000	165330000	GW11
chr1	165360000	165370000	chr1	165560000	165570000	GW11
chr1	165360000	165370000	chr1	165880000	165890000	GW11
chr1	165370000	165380000	chr1	165550000	165560000	GW11
chr1	165440000	165450000	chr1	167390000	167400000	GW11
chr1	165580000	165590000	chr1	165870000	165880000	GW11
chr1	165660000	165670000	chr1	166840000	166850000	GW11
chr1	165680000	165690000	chr1	165880000	165890000	GW11
chr1	165690000	165700000	chr1	165880000	165890000	GW11
chr1	165700000	165710000	chr1	166440000	166450000	GW11
chr1	165820000	165830000	chr1	166760000	166770000	GW11
chr1	165890000	165900000	chr1	166130000	166140000	GW11
chr1	165890000	165900000	chr1	166440000	166450000	GW11
chr1	165890000	165900000	chr1	167020000	167030000	GW11
chr1	165910000	165920000	chr1	166810000	166820000	GW11
chr1	166470000	166480000	chr1	166980000	166990000	GW11
chr1	166710000	166720000	chr1	166760000	166770000	GW11
chr1	166860000	166870000	chr1	167020000	167030000	GW11
chr1	166880000	166890000	chr1	167650000	167660000	GW11
chr1	167000000	167010000	chr1	167640000	167650000	GW11
chr1	167030000	167040000	chr1	167650000	167660000	GW11
chr1	167040000	167050000	chr1	167170000	167180000	GW11
chr1	167040000	167050000	chr1	167510000	167520000	GW11
chr1	167220000	167230000	chr1	167650000	167660000	GW11
chr1	167230000	167240000	chr1	167500000	167510000	GW11
chr1	167370000	167380000	chr1	167500000	167510000	GW11
chr1	167380000	167390000	chr1	167650000	167660000	GW11
chr1	167520000	167530000	chr1	167650000	167660000	GW11
chr1	167710000	167720000	chr1	168130000	168140000	GW11
chr1	167800000	167810000	chr1	169110000	169120000	GW11
chr1	167900000	167910000	chr1	169770000	169780000	GW11
chr1	168050000	168060000	chr1	168100000	168110000	GW11
chr1	168160000	168170000	chr1	168230000	168240000	GW11
chr1	168310000	168320000	chr1	168540000	168550000	GW11
chr1	168310000	168320000	chr1	169320000	169330000	GW11
chr1	168510000	168520000	chr1	168540000	168550000	GW11
chr1	168560000	168570000	chr1	169320000	169330000	GW11
chr1	168580000	168590000	chr1	169070000	169080000	GW11
chr1	168720000	168730000	chr1	171580000	171590000	GW11
chr1	168810000	168820000	chr1	169600000	169610000	GW11
chr1	169400000	169410000	chr1	169470000	169480000	GW11
chr1	169520000	169530000	chr1	169780000	169790000	GW11
chr1	169630000	169640000	chr1	172630000	172640000	GW11
chr1	169760000	169770000	chr1	169860000	169870000	GW11
chr1	169800000	169810000	chr1	171500000	171510000	GW11
chr1	169850000	169860000	chr1	170000000	170010000	GW11
chr1	169880000	169890000	chr1	171290000	171300000	GW11
chr1	169890000	169900000	chr1	170880000	170890000	GW11
chr1	169890000	169900000	chr1	170900000	170910000	GW11
chr1	170380000	170390000	chr1	171370000	171380000	GW11
chr1	170480000	170490000	chr1	170850000	170860000	GW11
chr1	170510000	170520000	chr1	170610000	170620000	GW11
chr1	170620000	170630000	chr1	171230000	171240000	GW11
chr1	171040000	171050000	chr1	171210000	171220000	GW11
chr1	171120000	171130000	chr1	172590000	172600000	GW11
chr1	171290000	171300000	chr1	171420000	171430000	GW11
chr1	171370000	171380000	chr1	172770000	172780000	GW11
chr1	171480000	171490000	chr1	171560000	171570000	GW11
chr1	171530000	171540000	chr1	171690000	171700000	GW11
chr1	171770000	171780000	chr1	171950000	171960000	GW11
chr1	171770000	171780000	chr1	172400000	172410000	GW11
chr1	171970000	171980000	chr1	172410000	172420000	GW11
chr1	172390000	172400000	chr1	173040000	173050000	GW11
chr1	172400000	172410000	chr1	173390000	173400000	GW11
chr1	172740000	172750000	chr1	173890000	173900000	GW11
chr1	172740000	172750000	chr1	174050000	174060000	GW11
chr1	172810000	172820000	chr1	174680000	174690000	GW11
chr1	173100000	173110000	chr1	174500000	174510000	GW11
chr1	173120000	173130000	chr1	174060000	174070000	GW11
chr1	173170000	173180000	chr1	176220000	176230000	GW11
chr1	173290000	173300000	chr1	173550000	173560000	GW11
chr1	173400000	173410000	chr1	173790000	173800000	GW11
chr1	173420000	173430000	chr1	174600000	174610000	GW11
chr1	173790000	173800000	chr1	173920000	173930000	GW11
chr1	173790000	173800000	chr1	174950000	174960000	GW11
chr1	173950000	173960000	chr1	174170000	174180000	GW11
chr1	173980000	173990000	chr1	174970000	174980000	GW11
chr1	174220000	174230000	chr1	174710000	174720000	GW11
chr1	174730000	174740000	chr1	174960000	174970000	GW11
chr1	174770000	174780000	chr1	176130000	176140000	GW11
chr1	174980000	174990000	chr1	176950000	176960000	GW11
chr1	175000000	175010000	chr1	176820000	176830000	GW11
chr1	175020000	175030000	chr1	176670000	176680000	GW11
chr1	175110000	175120000	chr1	176830000	176840000	GW11
chr1	175120000	175130000	chr1	176030000	176040000	GW11
chr1	175220000	175230000	chr1	175520000	175530000	GW11
chr1	175390000	175400000	chr1	176010000	176020000	GW11
chr1	175390000	175400000	chr1	176470000	176480000	GW11
chr1	175400000	175410000	chr1	177320000	177330000	GW11
chr1	175440000	175450000	chr1	175720000	175730000	GW11
chr1	175460000	175470000	chr1	175830000	175840000	GW11
chr1	175780000	175790000	chr1	176770000	176780000	GW11
chr1	175860000	175870000	chr1	176660000	176670000	GW11
chr1	175900000	175910000	chr1	176000000	176010000	GW11
chr1	176330000	176340000	chr1	176810000	176820000	GW11
chr1	176330000	176340000	chr1	177220000	177230000	GW11
chr1	176340000	176350000	chr1	176660000	176670000	GW11
chr1	176520000	176530000	chr1	176660000	176670000	GW11
chr1	176520000	176530000	chr1	176800000	176810000	GW11
chr1	176530000	176540000	chr1	176660000	176670000	GW11
chr1	176530000	176540000	chr1	177900000	177910000	GW11
chr1	176550000	176560000	chr1	177400000	177410000	GW11
chr1	176820000	176830000	chr1	177710000	177720000	GW11
chr1	176870000	176880000	chr1	177750000	177760000	GW11
chr1	176870000	176880000	chr1	177910000	177920000	GW11
chr1	176900000	176910000	chr1	177120000	177130000	GW11
chr1	177110000	177120000	chr1	177750000	177760000	GW11
chr1	177180000	177190000	chr1	178210000	178220000	GW11
chr1	177240000	177250000	chr1	178610000	178620000	GW11
chr1	177400000	177410000	chr1	177860000	177870000	GW11
chr1	177460000	177470000	chr1	179420000	179430000	GW11
chr1	177570000	177580000	chr1	177600000	177610000	GW11
chr1	177570000	177580000	chr1	177900000	177910000	GW11
chr1	177640000	177650000	chr1	179170000	179180000	GW11
chr1	177730000	177740000	chr1	177840000	177850000	GW11
chr1	177920000	177930000	chr1	178470000	178480000	GW11
chr1	177980000	177990000	chr1	178270000	178280000	GW11
chr1	178050000	178060000	chr1	178990000	179000000	GW11
chr1	178070000	178080000	chr1	179150000	179160000	GW11
chr1	178270000	178280000	chr1	179330000	179340000	GW11
chr1	178280000	178290000	chr1	178500000	178510000	GW11
chr1	178280000	178290000	chr1	178970000	178980000	GW11
chr1	178290000	178300000	chr1	178700000	178710000	GW11
chr1	178480000	178490000	chr1	179320000	179330000	GW11
chr1	178500000	178510000	chr1	178970000	178980000	GW11
chr1	178500000	178510000	chr1	179330000	179340000	GW11
chr1	179050000	179060000	chr1	179330000	179340000	GW11
chr1	179090000	179100000	chr1	179580000	179590000	GW11
chr1	179260000	179270000	chr1	180410000	180420000	GW11
chr1	179390000	179400000	chr1	179500000	179510000	GW11
chr1	179450000	179460000	chr1	180270000	180280000	GW11
chr1	179670000	179680000	chr1	179770000	179780000	GW11
chr1	179670000	179680000	chr1	180330000	180340000	GW11
chr1	179840000	179850000	chr1	180450000	180460000	GW11
chr1	179990000	180000000	chr1	180050000	180060000	GW11
chr1	180160000	180170000	chr1	180410000	180420000	GW11
chr1	180160000	180170000	chr1	181110000	181120000	GW11
chr1	180200000	180210000	chr1	180880000	180890000	GW11
chr1	180480000	180490000	chr1	180830000	180840000	GW11
chr1	180490000	180500000	chr1	181130000	181140000	GW11
chr1	180490000	180500000	chr1	181390000	181400000	GW11
chr1	180600000	180610000	chr1	180830000	180840000	GW11
chr1	180850000	180860000	chr1	181110000	181120000	GW11
chr1	180910000	180920000	chr1	181390000	181400000	GW11
chr1	180990000	181000000	chr1	182360000	182370000	GW11
chr1	181070000	181080000	chr1	181120000	181130000	GW11
chr1	181150000	181160000	chr1	181390000	181400000	GW11
chr1	181150000	181160000	chr1	181640000	181650000	GW11
chr1	181220000	181230000	chr1	182480000	182490000	GW11
chr1	181240000	181250000	chr1	181920000	181930000	GW11
chr1	181430000	181440000	chr1	181910000	181920000	GW11
chr1	181440000	181450000	chr1	182380000	182390000	GW11
chr1	181450000	181460000	chr1	181640000	181650000	GW11
chr1	181450000	181460000	chr1	182020000	182030000	GW11
chr1	181490000	181500000	chr1	182730000	182740000	GW11
chr1	181690000	181700000	chr1	182150000	182160000	GW11
chr1	182050000	182060000	chr1	182360000	182370000	GW11
chr1	182050000	182060000	chr1	182770000	182780000	GW11
chr1	182090000	182100000	chr1	183860000	183870000	GW11
chr1	182390000	182400000	chr1	182740000	182750000	GW11
chr1	182410000	182420000	chr1	182530000	182540000	GW11
chr1	182470000	182480000	chr1	183090000	183100000	GW11
chr1	182560000	182570000	chr1	182750000	182760000	GW11
chr1	182590000	182600000	chr1	183580000	183590000	GW11
chr1	182830000	182840000	chr1	183500000	183510000	GW11
chr1	182920000	182930000	chr1	183200000	183210000	GW11
chr1	182990000	183000000	chr1	183200000	183210000	GW11
chr1	183000000	183010000	chr1	183060000	183070000	GW11
chr1	183150000	183160000	chr1	184000000	184010000	GW11
chr1	183250000	183260000	chr1	183500000	183510000	GW11
chr1	183440000	183450000	chr1	183590000	183600000	GW11
chr1	183620000	183630000	chr1	183880000	183890000	GW11
chr1	183620000	183630000	chr1	184640000	184650000	GW11
chr1	184030000	184040000	chr1	184330000	184340000	GW11
chr1	184040000	184050000	chr1	184630000	184640000	GW11
chr1	184260000	184270000	chr1	185220000	185230000	GW11
chr1	184330000	184340000	chr1	184640000	184650000	GW11
chr1	184670000	184680000	chr1	186320000	186330000	GW11
chr1	184700000	184710000	chr1	186290000	186300000	GW11
chr1	184720000	184730000	chr1	185120000	185130000	GW11
chr1	184770000	184780000	chr1	185140000	185150000	GW11
chr1	184770000	184780000	chr1	185640000	185650000	GW11
chr1	184770000	184780000	chr1	186180000	186190000	GW11
chr1	184810000	184820000	chr1	185870000	185880000	GW11
chr1	184990000	185000000	chr1	185110000	185120000	GW11
chr1	185070000	185080000	chr1	185270000	185280000	GW11
chr1	185110000	185120000	chr1	185610000	185620000	GW11
chr1	185260000	185270000	chr1	186330000	186340000	GW11
chr1	185280000	185290000	chr1	185640000	185650000	GW11
chr1	185680000	185690000	chr1	186180000	186190000	GW11
chr1	186050000	186060000	chr1	186100000	186110000	GW11
chr1	186260000	186270000	chr1	186900000	186910000	GW11
chr1	186280000	186290000	chr1	186380000	186390000	GW11
chr1	186450000	186460000	chr1	186950000	186960000	GW11
chr1	186460000	186470000	chr1	186590000	186600000	GW11
chr1	186460000	186470000	chr1	188490000	188500000	GW11
chr1	187030000	187040000	chr1	187390000	187400000	GW11
chr1	187030000	187040000	chr1	187740000	187750000	GW11
chr1	187050000	187060000	chr1	187230000	187240000	GW11
chr1	187170000	187180000	chr1	189200000	189210000	GW11
chr1	187230000	187240000	chr1	190440000	190450000	GW11
chr1	187250000	187260000	chr1	188120000	188130000	GW11
chr1	187260000	187270000	chr1	187730000	187740000	GW11
chr1	187730000	187740000	chr1	188570000	188580000	GW11
chr1	188110000	188120000	chr1	191270000	191280000	GW11
chr1	188820000	188830000	chr1	190500000	190510000	GW11
chr1	188920000	188930000	chr1	192620000	192630000	GW11
chr1	189090000	189100000	chr1	190210000	190220000	GW11
chr1	189180000	189190000	chr1	190300000	190310000	GW11
chr1	189210000	189220000	chr1	189990000	190000000	GW11
chr1	189220000	189230000	chr1	190740000	190750000	GW11
chr1	189370000	189380000	chr1	189610000	189620000	GW11
chr1	189510000	189520000	chr1	189570000	189580000	GW11
chr1	189900000	189910000	chr1	190940000	190950000	GW11
chr1	189920000	189930000	chr1	191850000	191860000	GW11
chr1	190440000	190450000	chr1	192410000	192420000	GW11
chr1	191270000	191280000	chr1	191460000	191470000	GW11
chr1	191500000	191510000	chr1	191920000	191930000	GW11
chr1	192200000	192210000	chr1	192960000	192970000	GW11
chr1	192240000	192250000	chr1	192330000	192340000	GW11
chr1	192420000	192430000	chr1	192570000	192580000	GW11
chr1	192430000	192440000	chr1	192980000	192990000	GW11
chr1	192440000	192450000	chr1	192570000	192580000	GW11
chr1	192440000	192450000	chr1	192770000	192780000	GW11
chr1	192440000	192450000	chr1	192980000	192990000	GW11
chr1	192710000	192720000	chr1	193920000	193930000	GW11
chr1	192770000	192780000	chr1	192980000	192990000	GW11
chr1	192770000	192780000	chr1	192990000	193000000	GW11
chr1	193170000	193180000	chr1	193360000	193370000	GW11
chr1	193250000	193260000	chr1	195240000	195250000	GW11
chr1	193290000	193300000	chr1	193800000	193810000	GW11
chr1	193420000	193430000	chr1	193660000	193670000	GW11
chr1	193490000	193500000	chr1	195720000	195730000	GW11
chr1	193900000	193910000	chr1	193950000	193960000	GW11
chr1	193910000	193920000	chr1	195890000	195900000	GW11
chr1	194270000	194280000	chr1	196250000	196260000	GW11
chr1	196110000	196120000	chr1	196630000	196640000	GW11
chr1	196400000	196410000	chr1	196450000	196460000	GW11
chr1	196470000	196480000	chr1	196850000	196860000	GW11
chr1	196890000	196900000	chr1	197970000	197980000	GW11
chr1	197140000	197150000	chr1	198430000	198440000	GW11
chr1	197160000	197170000	chr1	198040000	198050000	GW11
chr1	197170000	197180000	chr1	197230000	197240000	GW11
chr1	197290000	197300000	chr1	198660000	198670000	GW11
chr1	197300000	197310000	chr1	197480000	197490000	GW11
chr1	197490000	197500000	chr1	198650000	198660000	GW11
chr1	197500000	197510000	chr1	198240000	198250000	GW11
chr1	197520000	197530000	chr1	198440000	198450000	GW11
chr1	197570000	197580000	chr1	197890000	197900000	GW11
chr1	197570000	197580000	chr1	198260000	198270000	GW11
chr1	197570000	197580000	chr1	198650000	198660000	GW11
chr1	197590000	197600000	chr1	199530000	199540000	GW11
chr1	197630000	197640000	chr1	197720000	197730000	GW11
chr1	197870000	197880000	chr1	198900000	198910000	GW11
chr1	197880000	197890000	chr1	198120000	198130000	GW11
chr1	197880000	197890000	chr1	198260000	198270000	GW11
chr1	197880000	197890000	chr1	198430000	198440000	GW11
chr1	197880000	197890000	chr1	198640000	198650000	GW11
chr1	197900000	197910000	chr1	198440000	198450000	GW11
chr1	198120000	198130000	chr1	198240000	198250000	GW11
chr1	198250000	198260000	chr1	198640000	198650000	GW11
chr1	198450000	198460000	chr1	198640000	198650000	GW11
chr1	198730000	198740000	chr1	199520000	199530000	GW11
chr1	198740000	198750000	chr1	199520000	199530000	GW11
chr1	198740000	198750000	chr1	200270000	200280000	GW11
chr1	198780000	198790000	chr1	199850000	199860000	GW11
chr1	198780000	198790000	chr1	200440000	200450000	GW11
chr1	198800000	198810000	chr1	199090000	199100000	GW11
chr1	198960000	198970000	chr1	199790000	199800000	GW11
chr1	199050000	199060000	chr1	199470000	199480000	GW11
chr1	199080000	199090000	chr1	199360000	199370000	GW11
chr1	199610000	199620000	chr1	200150000	200160000	GW11
chr1	199650000	199660000	chr1	200260000	200270000	GW11
chr1	199650000	199660000	chr1	200450000	200460000	GW11
chr1	200010000	200020000	chr1	200360000	200370000	GW11
chr1	200260000	200270000	chr1	200420000	200430000	GW11
chr1	200580000	200590000	chr1	201330000	201340000	GW11
chr1	200590000	200600000	chr1	200770000	200780000	GW11
chr1	200590000	200600000	chr1	201080000	201090000	GW11
chr1	200600000	200610000	chr1	201770000	201780000	GW11
chr1	200930000	200940000	chr1	201080000	201090000	GW11
chr1	200970000	200980000	chr1	201820000	201830000	GW11
chr1	201170000	201180000	chr1	201390000	201400000	GW11
chr1	201400000	201410000	chr1	201480000	201490000	GW11
chr1	201490000	201500000	chr1	201930000	201940000	GW11
chr1	201500000	201510000	chr1	202090000	202100000	GW11
chr1	201520000	201530000	chr1	201670000	201680000	GW11
chr1	201520000	201530000	chr1	201760000	201770000	GW11
chr1	201670000	201680000	chr1	201750000	201760000	GW11
chr1	201850000	201860000	chr1	201940000	201950000	GW11
chr1	201850000	201860000	chr1	203760000	203770000	GW11
chr1	201890000	201900000	chr1	202220000	202230000	GW11
chr1	201960000	201970000	chr1	202100000	202110000	GW11
chr1	201970000	201980000	chr1	202100000	202110000	GW11
chr1	201970000	201980000	chr1	202910000	202920000	GW11
chr1	202150000	202160000	chr1	202270000	202280000	GW11
chr1	202150000	202160000	chr1	202280000	202290000	GW11
chr1	202430000	202440000	chr1	202680000	202690000	GW11
chr1	202460000	202470000	chr1	202680000	202690000	GW11
chr1	202680000	202690000	chr1	203210000	203220000	GW11
chr1	202690000	202700000	chr1	202850000	202860000	GW11
chr1	202890000	202900000	chr1	202970000	202980000	GW11
chr1	202990000	203000000	chr1	203230000	203240000	GW11
chr1	203010000	203020000	chr1	203450000	203460000	GW11
chr1	203240000	203250000	chr1	203290000	203300000	GW11
chr1	203280000	203290000	chr1	204980000	204990000	GW11
chr1	203310000	203320000	chr1	203450000	203460000	GW11
chr1	203310000	203320000	chr1	203670000	203680000	GW11
chr1	203360000	203370000	chr1	205130000	205140000	GW11
chr1	203470000	203480000	chr1	203670000	203680000	GW11
chr1	203790000	203800000	chr1	204820000	204830000	GW11
chr1	203800000	203810000	chr1	205140000	205150000	GW11
chr1	203820000	203830000	chr1	204340000	204350000	GW11
chr1	203830000	203840000	chr1	204090000	204100000	GW11
chr1	204130000	204140000	chr1	204330000	204340000	GW11
chr1	204180000	204190000	chr1	204330000	204340000	GW11
chr1	204400000	204410000	chr1	204480000	204490000	GW11
chr1	204500000	204510000	chr1	205060000	205070000	GW11
chr1	204530000	204540000	chr1	204770000	204780000	GW11
chr1	204530000	204540000	chr1	204910000	204920000	GW11
chr1	204780000	204790000	chr1	204930000	204940000	GW11
chr1	204940000	204950000	chr1	205220000	205230000	GW11
chr1	204950000	204960000	chr1	205030000	205040000	GW11
chr1	205070000	205080000	chr1	205210000	205220000	GW11
chr1	205230000	205240000	chr1	205490000	205500000	GW11
chr1	205240000	205250000	chr1	205290000	205300000	GW11
chr1	205330000	205340000	chr1	205480000	205490000	GW11
chr1	205490000	205500000	chr1	205620000	205630000	GW11
chr1	205510000	205520000	chr1	206260000	206270000	GW11
chr1	205630000	205640000	chr1	206230000	206240000	GW11
chr1	205800000	205810000	chr1	205860000	205870000	GW11
chr1	205860000	205870000	chr1	206210000	206220000	GW11
chr1	205860000	205870000	chr1	206610000	206620000	GW11
chr1	205880000	205890000	chr1	207800000	207810000	GW11
chr1	206200000	206210000	chr1	206310000	206320000	GW11
chr1	206200000	206210000	chr1	207090000	207100000	GW11
chr1	206210000	206220000	chr1	206600000	206610000	GW11
chr1	206220000	206230000	chr1	207660000	207670000	GW11
chr1	206230000	206240000	chr1	207780000	207790000	GW11
chr1	206270000	206280000	chr1	207650000	207660000	GW11
chr1	206290000	206300000	chr1	209010000	209020000	GW11
chr1	206640000	206650000	chr1	206830000	206840000	GW11
chr1	206640000	206650000	chr1	207080000	207090000	GW11
chr1	206660000	206670000	chr1	207150000	207160000	GW11
chr1	206670000	206680000	chr1	206750000	206760000	GW11
chr1	206810000	206820000	chr1	207800000	207810000	GW11
[truncated: 82,761 more rows]

## Sheet: TL chromatin loops
chromosome1	start1	end1	chromosome2	start2	end2	stage
[truncated: 81,119 more rows]

[truncated: 1 more sheets: HP chromatin loops]
