# Supplementary material for: Spatiotemporal 3D chromatin organization across multiple brain regions during human fetal development
Source: Cell Discov. 2025 May 16;11:50. doi: 10.1038/s41421-025-00798-w (PMC12081887; doi:10.1038/s41421-025-00798-w)
Supplement: Supplementary file 6 — Supplymentary Table S4 [file 41421_2025_798_MOESM6_ESM.xlsx]

## Sheet: overall summary
neuropsychiatric disorders/traits	abbreviation	# studies	# GWAS SNPs (p-value < 10-6)	unique	HaploRegv4.1 extended	# unique SNPs (hg38)	# unique SNPs (hg19)
Autism spectrum disorder	ASD	7	368	253	3641	3525	3488
Attention deficit hyperactivity disorder	ADHD	17	142	111	2126	1902	1881
Schizophrenia	SCZ	63	2208	1235	37953	24634	24314
Major depressive disorder	MDD	35	333	273	8447	7070	6975
Alzheimer's disease	AD	56	1046	739	7387	6189	6132
Parkinsons' disease	PD	24	242	141	8409	4853	4764
Amyotrophic lateral sclerosis	ALS	18	93	76	1712	1396	1387
Intelligence quotient	IQ	8	1255	1114	24840	20379	20147

## Sheet: ASD
pubMedID	First Author	Date of publication	Journal	Title	Reported traits	Initial sample size	Replication sample size	GWAS SNPs (p<1e-6)	population
23453885	Smoller JW	2013-02-27	Lancet	Identification of risk loci with shared effects on five major psychiatric disorders: a genome-wide analysis.	Autism spectrum disorder, attention deficit-hyperactivity disorder, bipolar disorder, major depressive disorder, and schizophrenia (combined)	6,990 European ancestry Bipolar disorder cases, 9,227 European ancestry Major depressive disorder cases, 9,379 European ancestry Schizophrenia cases, 161 European ancestry Autism spectrum disorder cases, 4,788 European ancestry Autism spectrum disorder trio cases, 840 European ancestry Attention deficit-hyperactivity disorder cases, 1,947 European ancestry Attention defcit-hyperactivity disorder …	NA	52	EUR
25534755	Chaste P	2014-09-30	Biol Psychiatry	A genome-wide association study of autism using the Simons Simplex Collection: Does reducing phenotypic heterogeneity in autism increase genetic homogeneity?	Autism spectrum disorder-related traits	1633 European ancestry trios, 942 trios	NA	6	EUR
26314684	Liu X	2015-08-28	Autism Res	Genome-wide Association Study of Autism Spectrum Disorder in the East Asian Populations.	Autism spectrum disorder	156 Japanese ancestry cases, 620 Japanese ancestry controls	205 Japanese ancestry cases, 184 Japanese ancestry controls, 418 Han Chinese ancestry cases and 836 Han Chinese ancestry controls from 418 trios	1	ASN
28533516	Cantor RM	2017-05-23	Mol Psychiatry	ASD restricted and repetitive behaviors associated at 17q21.33: genes prioritized by expression in fetal brains.	Restricted and repetitive behaviours in autism spectrum disorder	4,664 European ancestry children from 2,145 families	NA	1	EUR
28540026	Anney RJL	2017-05-22	Mol Autism	Meta-analysis of GWAS of over 16,000 individuals with autism spectrum disorder highlights a novel locus at 10q24.32 and a significant overlap with schizophrenia.	Autism spectrum disorder or schizophrenia	schizophrenia cases and controls (see Ripke, 2014), up to 6,197 European ancestry ASD cases, up to 7,377 European ancestry controls, up to 1,190 ASD cases, up to 1,190 controls	NA	289	EUR
28641744	Guo W	2017-07-01	Eur Neuropsychopharmacol	Polygenic risk score and heritability estimates reveals a genetic relationship between ASD and OCD.	Obsessive-compulsive disorder or autism spectrum disorder	2,998 European ancestry obsessive-compulsive disorder cases, 6,898 European ancestry autism spectrum disorder cases	NA	1	EUR
30804558	Grove J	2019-02-25	Nat Genet	Identification of common genetic risk variants for autism spectrum disorder.	Autism spectrum disorder	18,381 European ancestry cases, 27,969 European ancestry controls	2,119 European ancestry cases, 142,379 European ancestry controls	18	EUR

## Sheet: ADHD
pubMedID	First Author	Date of publication	Journal	Title	Reported traits	Initial sample size	Replication sample size	GWAS SNPs (p<1e-6)	population
18839057	Lesch KP	2008-10-07	J Neural Transm (Vienna)	Molecular genetics of adult ADHD: converging evidence from genome-wide association and extended pedigree linkage studies.	Attention deficit hyperactivity disorder	343 European ancestry cases, 250 European ancestry controls, 54 controls	NA	10	EUR
18846501	Sonuga-Barke EJ	2008-10-07	Am J Med Genet B Neuropsychiatr Genet	Does parental expressed emotion moderate genetic effects in ADHD? An exploration using a genome wide association scan.	Attention deficit hyperactivity disorder symptoms (maternal expressed emotions interaction)	909 European ancestry trios	NA	1	EUR
18937294	Lasky-Su J	2008-12-05	Am J Med Genet B Neuropsychiatr Genet	Genome-wide association scan of the time to onset of attention deficit hyperactivity disorder.	Attention deficit hyperactivity disorder (time to onset)	930 European ancestry trios	NA	2	EUR
20732626	Mick E	2010-05-14	J Am Acad Child Adolesc Psychiatry	Family-based genome-wide association scan of attention-deficit/hyperactivity disorder.	Attention deficit hyperactivity disorder	735 trios from 732 families	NA	2	EUR
23453885	Smoller JW	2013-02-27	Lancet	Identification of risk loci with shared effects on five major psychiatric disorders: a genome-wide analysis.	Autism spectrum disorder, attention deficit-hyperactivity disorder, bipolar disorder, major depressive disorder, and schizophrenia (combined)	6,990 European ancestry Bipolar disorder cases, 9,227 European ancestry Major depressive disorder cases, 9,379 European ancestry Schizophrenia cases, 161 European ancestry Autism spectrum disorder cases, 4,788 European ancestry Autism spectrum disorder trio cases, 840 European ancestry Attention deficit-hyperactivity disorder cases, 1,947 European ancestry Attention defcit-hyperactivity disorder …	NA	52	EUR
23527680	Ebejer JL	2013-04-01	Twin Res Hum Genet	Genome-wide association study of inattention and hyperactivity-impulsivity measured as quantitative traits.	Attention deficit hyperactivity disorder (hyperactivity-impulsivity symptoms)	1,851 individuals	155 individuals	1	EUR
23728934	Yang L	2013-05-31	Am J Med Genet B Neuropsychiatr Genet	Polygenic transmission and complex neuro developmental network for attention deficit hyperactivity disorder: genome-wide association study of both common and rare variants.	Attention deficit hyperactivity disorder	1,040 Han Chinese ancestry cases, 963 Han Chinese ancestry controls	NA	1	ASN
26174813	Alemany S	2015-07-14	Am J Med Genet B Neuropsychiatr Genet	New suggestive genetic loci and biological pathways for attention function in adult attention-deficit/hyperactivity disorder.	Attention function in attention deficit hyperactive disorder	479 European ancestry adult cases	NA	5	EUR
27663945	Middeldorp CM	2016-08-05	J Am Acad Child Adolesc Psychiatry	A Genome-Wide Association Meta-Analysis of Attention-Deficit/Hyperactivity Disorder Symptoms in Population-Based Pediatric Cohorts.	Attention deficit hyperactivity disorder symptom score	17,666 children	NA	1	EUR
27890468	van Hulzen KJE	2016-10-18	Biol Psychiatry	Genetic Overlap Between Attention-Deficit/Hyperactivity Disorder and Bipolar Disorder: Evidence From Genome-wide Association Study Meta-analysis.	Bipolar disorder (age of onset <21) or attention deficit hyperactivity disorder	5,167 European ancestry bipolar disorder cases, 2,950 European ancestry ADHD cases, 1,659 European and unknown ancestry ADHD cases, 16,325 European ancestry controls, 2,942 European and unknown ancestry controls, 2,096 controls	NA	16	EUR
28416812	Yang L	2017-04-18	Mol Psychiatry	A new locus regulating MICALL2 expression was identified for association with executive inhibition in children with attention deficit hyperactivity disorder.	Executive inhibition (Stroop WIT and CIT) in attention deficit hyperactivity disorder	up to 780 Han Chinese ancestry child or adolescent individuals	up to 922 Han Chinese ancestry child or adolescent individuals	1	ASN
29325848	Martin J	2017-12-02	Biol Psychiatry	A Genetic Investigation of Sex Bias in the Prevalence of Attention-Deficit/Hyperactivity Disorder.	Attention deficit hyperactivity disorder	14,154 European ancestry male cases, 17,948 European ancestry male controls, 4,945 European ancestry female cases, 16,246 European ancestry female controls	NA	14	EUR
30478444	Demontis D	2018-11-26	Nat Genet	Discovery of the first genome-wide significant risk loci for attention deficit/hyperactivity disorder.	Attention deficit hyperactivity disorder	19,099 European ancestry cases, 72 non-European ancestry cases, 1,012 Han Chinese ancestry cases, 34,194 European ancestry controls, 72 non-European ancestry controls, 925 Han Chinese ancestry controls	5,085 Icelandic ancestry cases, 5,857 cases, 131,122 Icelandic ancestry controls, 70,393 controls	11	ASN,EUR
30563984	Hawi Z	2018-12-18	Transl Psychiatry	A case-control genome-wide association study of ADHD discovers a novel association with the tenascin R (TNR) gene.	Attention deficit hyperactivity disorder	480 European ancestry cases, 1,208 European ancestry controls	NA	3	EUR
30610198	Soler Artigas M	2019-01-04	Mol Psychiatry	Attention-deficit/hyperactivity disorder and lifetime cannabis use: genetic overlap and causality.	Attention deficit hyperactivity disorder or cannabis use	18,345 European ancestry ADHD cases, 14,374 European ancestry cannabis use cases, 50,410 European ancestry controls	NA	15	EUR
30659475	Arias-Vasquez A	2019-01-18	Behav Genet	A Potential Role for the STXBP5-AS1 Gene in Adult ADHD Symptoms.	Attention deficit hyperactivity disorder symptom score	14,689 European ancestry adults, 14,776 children	NA	1	EUR
30818988	Klein M	2019-03-01	Am J Psychiatry	Genetic Markers of ADHD-Related Variations in Intracranial Volume.	Attention deficit hyperactivity disorder or amygdala volume (pleiotropy)	19,099 European ancestry ADHD cases, 1,084 ADHD cases, 34,194 European ancestry controls, 997 controls, 11,757 European ancestry individuals	NA	6	EUR

## Sheet: SCZ
pubMedID	First Author	Date of publication	Journal	Title	Reported traits	Initial sample size	Replication sample size	GWAS SNPs (p<1e-6)	population
17522711	Lencz T	2007-03-20	Mol Psychiatry	Converging evidence for a pseudoautosomal cytokine receptor gene locus in schizophrenia.	Schizophrenia	178 European ancestry cases, 144 European ancestry controls	NA	2	EUR
18282107	Shifman S	2008-02-15	PLoS Genet	Genome-wide association identifies a common variant in the reelin gene that increases the risk of schizophrenia only in women.	Schizophrenia	660 Ashkenazi Jewish cases, 2,271 Ashkenazi Jewish controls	1,859 European ancestry cases, 3,943 European ancestry controls, 759 Ashkenazi Jewish cases, 3,389 Ashkenazi Jewish controls, 415 Han Chinese ancestry cases, 458 Han Chinese ancestry controls	1	ASN,EUR
18677311	O'Donovan MC	2008-07-30	Nat Genet	Identification of loci associated with schizophrenia by genome-wide association and follow-up.	Schizophrenia	479 European ancestry cases, 2,937 European ancestry controls	4,143 European ancestry cases, 6,515 European ancestry controls, 1,782 East Asian ancestry cases, 1,865 East Asian ancestry controls, 741 cases, 1,517 controls	1	ASN,EUR
19023125	Potkin SG	2008-11-20	Schizophr Bull	A genome-wide association study of schizophrenia using brain activation as a quantitative phenotype.	Brain imaging in schizophrenia (dorsolateral prefrontal cortex interaction)	46 European ancestry cases, 60 European ancestry controls, 18 cases, 14 controls	NA	1	EUR
19571808	Stefansson H	2009-07-01	Nature	Common variants conferring risk of schizophrenia.	Schizophrenia	2,663 European ancestry cases, 13,498 European ancestry controls	10,282 European ancestry cases, 21,093 European ancestry controls	11	EUR
19571809	Shi J	2009-07-01	Nature	Common variants on chromosome 6p22.1 are associated with schizophrenia.	Schizophrenia	2,681 European ancestry cases, 2,653 European ancestry controls, 1,286 African American cases, 973 African American controls	5,327 European ancestry cases, 16,424 European ancestry controls	8	AFR,EUR
19571811	Purcell SM	2009-07-01	Nature	Common polygenic variation contributes to risk of schizophrenia and bipolar disorder.	Schizophrenia	3,322 European ancestry cases, 3,587 European ancestry controls	4,692 European ancestry cases, 15,493 European ancestry controls	4	EUR
20713499	Huang J	2010-08-16	Am J Psychiatry	Cross-disorder genomewide analysis of schizophrenia, bipolar disorder, and depression.	Schizophrenia, bipolar disorder and depression (combined)	402 European ancestry schizophrenia cases, 1,021 European ancestry bipolar I cases, 493 European ancestry bipolar II cases, 1,210 European ancestry MDD cases, 1,060 European ancestry controls	NA	1	EUR
20889312	Wang KS	2010-10-01	Schizophr Res	A genome-wide meta-analysis identifies novel loci associated with schizophrenia and bipolar disorder.	Bipolar disorder and schizophrenia	651 European ancestry bipolar cases, 1,171 European ancestry schizophrenia cases, 2,412 European ancestry controls	NA	13	EUR
21057379	Curtis D	2010-11-04	Psychiatr Genet	Case-case genome-wide association analysis shows markers differentially associated with schizophrenia and bipolar disorder and implicates calcium channel genes.	Bipolar disorder and schizophrenia	506 European ancestry bipolar 1 disorder cases, 523 European ancestry schizophrenia cases, 505 European ancestry controls	NA	3	EUR
21107309	McClay JL	2010-11-24	Neuropsychopharmacology	Genome-wide pharmacogenomic study of neurocognition as an indicator of antipsychotic treatment response in schizophrenia.	Response to antipsychotic treatment in schizophrenia (reasoning)	738 European ancestry, African American, and other ancestry cases	NA	10	AFR,EUR
21682944	Alkelai A	2011-06-20	Int J Neuropsychopharmacol	DOCK4 and CEACAM21 as novel schizophrenia candidate genes in the Jewish population.	Schizophrenia	155 Jewish-Israeli ancestry cases and 176 Jewish-Israeli ancestry controls from 107 families	99 Arab-Israeli ancestry cases and 99 Arab-Israeli ancestry controls from 57 families	1	ASN,EUR
21926974	Ripke S	2011-09-18	Nat Genet	Genome-wide association study identifies five new schizophrenia loci.	Schizophrenia	9,394 European ancestry cases, 12,462 European ancestry controls	8,442 European ancestry cases, 21,397 European ancestry controls	13	EUR
22037552	Yue WH	2011-10-30	Nat Genet	Genome-wide association study identifies a susceptibility locus for schizophrenia in Han Chinese at 11p11.2.	Schizophrenia	746 Han Chinese ancestry cases, 1,599 Han Chinese ancestry controls	4,027 Han Chinese ancestry cases, 5,603 Han Chinese ancestry controls	2	ASN
22037555	Shi Y	2011-10-30	Nat Genet	Common variants on 8p12 and 1q24.2 confer risk of schizophrenia.	Schizophrenia	3,750 Han Chinese ancestry cases, 6,468 Han Chinese ancestry controls	4,383 Han Chinese ancestry cases, 4,539 Han Chinese ancestry controls	2	ASN
22479419	Liou YJ	2012-03-27	PLoS One	Genome-wide association study of treatment refractory schizophrenia in Han Chinese.	Schizophrenia (treatment resistant)	522 Han Chinese ancestry cases, 806 Han Chinese ancestry controls	273 Han Chinese ancestry cases	2	ASN
22648509	Wang KS	2012-05-31	J Mol Neurosci	PKNOX2 is associated with formal thought disorder in schizophrenia: a meta-analysis of two genome-wide association studies.	Formal thought disorder in schizophrenia	835 European ancestry cases, 2,694 European ancestry controls	NA	1	EUR
22688191	Bergen SE	2012-06-12	Mol Psychiatry	Genome-wide association study in a Swedish population yields support for greater CNV and MHC involvement in schizophrenia compared with bipolar disorder.	Bipolar disorder and schizophrenia	2,111 European ancestry schizophrenia cases, 836 European ancestry bipolar disorder cases, 2,535 European ancestry controls	NA	31	EUR
22883433	Irish Schizophrenia Genomics Consortium and the Wellcome Trust Case Control Consortium 2	2012-08-07	Biol Psychiatry	Genome-wide association study implicates HLA-C*01:02 as a risk factor at the major histocompatibility complex locus in schizophrenia.	Schizophrenia	1,606 European ancestry cases, 1,794 European ancestry controls	13,195 European ancestry cases, 31,021 European ancestry controls	8	EUR
23142968	Betcheva ET	2012-11-07	Psychiatr Genet	Whole-genome-wide association study in the Bulgarian population reveals HHAT as schizophrenia susceptibility gene.	Schizophrenia	188 European ancestry cases, 376 European ancestry controls	99 European ancestry cases, 328 European ancestry controls	1	EUR
23212062	Fanous AH	2012-12-01	Am J Psychiatry	Genome-wide association study of clinical dimensions of schizophrenia: polygenic effect on disorganized symptoms.	Schizophrenia	2,454 European ancestry cases	NA	1	EUR
23358160	Borglum AD	2013-01-29	Mol Psychiatry	Genome-wide study of association and interaction with maternal cytomegalovirus infection suggests new schizophrenia loci.	Schizophrenia	888 European ancestry cases, 882 European ancestry controls	2539 European ancestry cases, 5486 European ancestry controls	2	EUR
23382809	Xu C	2013-01-29	PLoS One	BCL9 and C9orf5 are associated with negative symptoms in schizophrenia: meta-analysis of two genome-wide association studies.	Schizophrenia (negative symptoms)	1,774 European ancestry cases, 2,726 European ancestry controls		1	EUR
23453885	Smoller JW	2013-02-27	Lancet	Identification of risk loci with shared effects on five major psychiatric disorders: a genome-wide analysis.	Autism spectrum disorder, attention deficit-hyperactivity disorder, bipolar disorder, major depressive disorder, and schizophrenia (combined)	6,990 European ancestry Bipolar disorder cases, 9,227 European ancestry Major depressive disorder cases, 9,379 European ancestry Schizophrenia cases, 161 European ancestry Autism spectrum disorder cases, 4,788 European ancestry Autism spectrum disorder trio cases, 840 European ancestry Attention deficit-hyperactivity disorder cases, 1,947 European ancestry Attention defcit-hyperactivity disorder …	NA	52	EUR
23894747	Aberg KA	2013-02-01	JAMA Psychiatry	A comprehensive family-based replication study of schizophrenia genes.	Schizophrenia	11,185 European ancestry cases, 10,768 European ancestry controls	1,262 African American ancestry individuals, 2,740 European ancestry individuals, 2,296 Asian ancestry individuals	19	EUR
23974872	Ripke S	2013-08-25	Nat Genet	Genome-wide association analysis identifies 13 new risk loci for schizophrenia.	Schizophrenia	5,001 European ancestry cases, 6,243 European ancestry controls, 8,832 cases, 12,067 controls	4,801 European ancestry cases, 4,741 European ancestry controls, 2,612 European and unknown ancestry cases, 15,021 European and unknown ancestry controls, 581 trios	26	EUR
24039173	McGrath LM	2013-09-13	Am J Med Genet B Neuropsychiatr Genet	Genetic predictors of risk and resilience in psychiatric disorders: a cross-disorder genome-wide association study of functional impairment in major depressive disorder, bipolar disorder, and schizophrenia.	Functional impairment in major depressive disorder, bipolar disorder and schizophrenia	2,246 European ancestry individuals	NA	1	EUR
24043878	Wong EH	2013-09-16	Schizophr Bull	Common variants on Xq28 conferring risk of schizophrenia in Han Chinese.	Schizophrenia	481 Han Chinese ancestry cases, 2,025 Han Chinese ancestry controls	1,088 Han Chinese ancestry cases, 1,063 Han Chinese ancestry controls	1	ASN
24086445	Wang Q	2013-09-24	PLoS One	Genome-wide association analysis with gray matter volume as a quantitative phenotype in first-episode treatment-naive patients with schizophrenia.	Gray matter volume (schizophrenia interaction)	74 Han Chinese ancestry cases, 51 Han Chinese ancestry controls	NA	2	ASN
24166486	Sleiman P	2013-10-29	Sci Rep	GWAS meta analysis identifies TSNARE1 as a novel Schizophrenia / Bipolar susceptibility locus.	Schizophrenia, schizoaffective disorder or bipolar disorder	11,985 European, African American, Asian, other and unknown ancestry schizophrenia cases, 377 European, African American, Asian, other and unknown ancestry schizoaffective disorder cases, 1,032 bipolar disorder cases, 34,676 European, African American, Asian, other and unknown ancestry controls	2652 individuals	5	ASN,AFR,EUR
24253340	Lencz T	2013-11-19	Nat Commun	Genome-wide association study implicates NDST3 in schizophrenia and bipolar disorder.	Schizophrenia	904 Ashkenazi Jewish cases, 1,640 Ashkenazi Jewish controls	3,944 European ancestry cases, 3,049 European ancestry controls, 921 African American cases, 954 African American controls, 550 Japanese ancestry cases, 530 Japanese ancestry controls	1	EUR
24280982	Ruderfer DM	2013-11-26	Mol Psychiatry	Polygenic dissection of diagnosis and clinical dimensions of bipolar disorder and schizophrenia.	Schizophrenia or bipolar disorder	Up to 4,528 European ancestry schizophrenia cases, up to 4,841 schizophrenia cases, up to 7,362 European ancestry bipolar disorder cases, up to 3,048 bipolar disorder cases, up to 11,637 European ancestry controls, up to 7,786 controls	NA	10	EUR
25056061	Ripke S	2014-07-22	Nature	Biological insights from 108 schizophrenia-associated genetic loci.	Schizophrenia	32,405 European ancestry cases, 42,221 European ancestry controls, 1,235 European ancestry cases and 1,235 European ancestry controls from 1235 parent-offspring trios, 1,836 East Asian ancestry cases, 3,383 East Asian ancestry controls	1,513 European ancestry cases, 66,236 European ancestry controls	97	EUR
25223841	Li J	2014-09-13	Schizophr Res	A genetic locus in 7p12.2 associated with treatment resistant schizophrenia.	Schizophrenia (treatment resistant)	79 European ancestry treatment resistant cases, 95 European ancestry non-treatment resistant cases	70 European ancestry treatment resistant cases, 125 European ancestry non-treatment resistant cases	1	EUR
26198764	Goes FS	2015-07-21	Am J Med Genet B Neuropsychiatr Genet	Genome-wide association study of schizophrenia in Ashkenazi Jews.	Schizophrenia	1,505 Ashkenazi Jewish founder cases, 2,553 Ashkenazi Jewish founder controls	NA	336	EUR
26242244	Ma Y	2015-08-05	Sci Rep	Association of chromosome 5q21.3 polymorphisms with the exploratory eye movement dysfunction in schizophrenia.	Exploratory eye movement dysfunction in schizophrenia (cognitive search score)	128 Han Chinese ancestry cases	NA	9	ASN
26249676	Wolthusen RP	2015-08-07	World J Biol Psychiatry	Genetic underpinnings of left superior temporal gyrus thickness in patients with schizophrenia.	Left superior temporal gyrus thickness (schizophrenia interaction)	113 schizophrenia cases, 126 controls	NA	2	EUR
26821981	Koga AT	2016-01-28	J Neural Transm (Vienna)	Genome-wide association analysis to predict optimal antipsychotic dosage in schizophrenia: a pilot study.	antipsychotic drug dosage in schizophrenia or schizoaffective disorder	up to 39 European ancestry schizophrenia cases, up to 40 European ancestry schizoaffective cases	NA	4	EUR
26856250	Sacchetti E	2016-02-09	Pharmacogenomics J	The GRM7 gene, early response to risperidone, and schizophrenia: a genome-wide association study and a confirmatory pharmacogenetic analysis.	Early response to risperidone in schizophrenia	86 European ancestry cases	NA	1	EUR
26876947	Saito T	2016-02-11	Biol Psychiatry	Pharmacogenomic Study of Clozapine-Induced Agranulocytosis/Granulocytopenia in a Japanese Population.	Clozapine-induced agranulocytosis/granulocytopenia in treatment-resistant schizophrenia	50 Japanese ancestry cases, 2905 Japanese ancestry controls	NA	7	ASN
27400856	Legge SE	2016-07-12	Mol Psychiatry	Genome-wide common and rare variant analysis provides novel insights into clozapine-associated neutropenia.	Clozapine-induced agranulocytosis/granulocytopenia in treatment-resistant schizophrenia	48 European ancestry cases, 18 European ancestry extreme cases, 5,583 European ancestry controls	161 cases, 249 clozapine-exposed controls, 947 unexposed controls	3	EUR
27846195	Li Q	2016-11-11	Pharmacogenet Genomics	Genome-wide association study of paliperidone efficacy.	Response to paliperidone in schizophrenia (CGI-S score)	1,390 European ancestry cases	NA	49	EUR
27922604	Yu H	2016-12-06	Mol Psychiatry	Common variants on 2p16.1, 6p22.1 and 10q24.32 are associated with schizophrenia in Han Chinese population.	Schizophrenia	4,384 Han Chinese ancestry cases and 5,770 Han Chinese ancestry controls	4,339 Han Chinese ancestry cases and 7,043 Han Chinese ancestry controls	12	ASN
28540026	Anney RJL	2017-05-22	Mol Autism	Meta-analysis of GWAS of over 16,000 individuals with autism spectrum disorder highlights a novel locus at 10q24.32 and a significant overlap with schizophrenia.	Autism spectrum disorder or schizophrenia	schizophrenia cases and controls (see Ripke, 2014), up to 6,197 European ancestry ASD cases, up to 7,377 European ancestry controls, up to 1,190 ASD cases, up to 1,190 controls	NA	289	EUR
28924203	Ren HY	2017-09-18	Sci Rep	The common variants implicated in microstructural abnormality of first episode and drug-naive patients with schizophrenia.	Abnormal white matter microstructure in first episode schizophrenia (multivariate analysis)	93 Han Chinese cases, 134 Han Chinese controls	NA	6	ASN
28991256	Li Z	2017-10-09	Nat Genet	Genome-wide association analysis identifies 30 new susceptibility loci for schizophrenia.	Schizophrenia	7,699 Chinese ancestry cases, 35,476 European ancestry cases, 18,327 Chinese ancestry controls, 46,839 European ancestry controls	4,384 Chinese ancestry cases, 5,770 Chinese ancestry controls	198	ASN,EUR
29064910	Kure Fischer E	2017-10-23	Int Clin Psychopharmacol	A molecular pathway analysis informs the genetic risk for arrhythmias during antipsychotic treatment.	Antipsychotic drug-induced QTc interval change in schizophrenia	434 European ancestry individuals, 202 African ancestry individuals, 25 individuals	NA	7	AFR,EUR
29121268	Amare AT	2017-11-09	JAMA Psychiatry	Association of Polygenic Score for Schizophrenia and HLA Antigen and Inflammation Genes With Response to Lithium in Bipolar Affective Disorder: A Genome-Wide Association Study.	Bipolar disorder lithium response (categorical) or schizophrenia	704 European and East Asian ancestry lithium responder bipolar disorder cases, 1,662 European and East Asian ancestry lithium non-responder bipolar disorder controls, 36,989 schizophrenia cases, controls (see Ripke 2014 PMID:25056061).	NA	21	ASN,EUR
29483656	Pardinas AF	2018-02-26	Nat Genet	Common schizophrenia alleles are enriched in mutation-intolerant genes and in regions under strong background selection.	Schizophrenia	40,675 European ancestry cases, 64,643 European ancestry controls	1,651 European ancestry cases, 4,111 cases, 142,717 European ancestry controls, 11,507 controls	109	EUR
29503163	Yu H	2018-03-01	Lancet Psychiatry	Five novel loci associated with antipsychotic treatment response in patients with schizophrenia: a genome-wide association study.	Response to antipsychotic treatment in schizophrenia	2,413 Han Chinese ancestry cases	1,379 Han Chinese ancestry cases	19	ASN
29730043	Li J	2018-05-02	Schizophr Res	Identifying the genetic risk factors for treatment response to lurasidone by genome-wide association study: A meta-analysis of samples from three independent clinical trials.	Response to lurasidone in schizophrenia	264 European ancestry cases, 158 African American ancestry cases	NA	6	AFR,EUR
30120336	Kikuchi M	2018-08-17	Sci Rep	Genome-wide Association Analysis of Eye Movement Dysfunction in Schizophrenia.	Eye movement in schizophrenia (horizontal position gain)	60 Japanese ancestry cases	NA	3	ASN
30285260	Ikeda M	2018-10-03	Schizophr Bull	Genome-Wide Association Study Detected Novel Susceptibility Genes for Schizophrenia and Shared Trans-Populations/Diseases Genetic Effect.	Schizophrenia	14,023 East Asian ancestry cases, 33,640 European ancestry cases, 31,505 East Asian ancestry controls, 43,456 European ancestry controls	NA	400	ASN,EUR
30470734	Hackinger S	2018-11-23	Transl Psychiatry	Evidence for genetic contribution to the increased risk of type 2 diabetes in schizophrenia.	Schizophrenia	924 Greek ancestry cases, 1,125 Greek ancestry controls	NA	3	EUR
30626913	Amare AT	2019-01-09	Mol Psychiatry	Bivariate genome-wide association analyses of the broad depression phenotype combined with major depressive disorder, bipolar disorder or schizophrenia reveal eight novel genetic loci for depression.	Broad depression or schizophrenia	9,240 European ancestry broad depression cases, 9,519 European ancestry broad depression controls, 51,258 European ancestry individuals, 36,989 European and East Asian ancestry schizophrenia cases, 113,075 European and East Asian ancestry schizophrenia controls	322,580 individuals	26	ASN,EUR
30647433	Legge SE	2019-01-15	Mol Psychiatry	A genome-wide association study in individuals of African ancestry reveals the importance of the Duffy-null genotype in the assessment of clozapine-related neutropenia.	Neutrophil level response to clozapine in treatment-resistant schizophrenia	552 Sub-Saharan African ancestry individuals	NA	2	AFR
30804558	Grove J	2019-02-25	Nat Genet	Identification of common genetic risk variants for autism spectrum disorder.	Autism and schizophrenia (MTAG)	18,381 European ancestry autism cases, 27,969 European ancestry controls, 34,129 schizophrenia cases, 45,512 controls	NA	2	EUR
30922102	Pardinas AF	2019-03-29	Am J Psychiatry	Pharmacogenomic Variants and Drug Interactions Identified Through the Genetic Analysis of Clozapine Metabolism.	Plasma clozapine levels in treatment-resistant schizophrenia	2,989 European ancestry individuals	NA	8	EUR
31116379	Meier SM	2019-05-22	JAMA Psychiatry	Genetic Variants Associated With Anxiety and Stress-Related Disorders: A Genome-Wide Association Study and Mouse-Model Study.	Anxiety and stress-related disorders (excluding co-morbid schizophrenia)	11,560 European ancestry cases, 19,225 European ancestry controls	NA	1	EUR
31155012	Nakahara S	2019-06-03	Psychol Med	Dentate gyrus volume deficit in schizophrenia.	Dentate gyrus volume x schizophrenia interaction	88 European ancestry cases, 22 Black or African American cases, 18 Asian ancestry cases, 1 American Indian or Alaskan Native ancestry case, 1 Native Hawaiian or Pacific Islander ancestry case, 111 European ancestry controls, 18 Black or African American controls, 13 Asian ancestry controls, 2 American Indian or Alaskan Native ancestry controls, 1 Native Hawaiian or Pacific Islander ancestry contr…	NA	1	ASN,AFR,AMR,EUR
31164008	Mullins N	2019-06-05	Am J Psychiatry	GWAS of Suicide Attempt in Psychiatric Disorders and Association With Major Depression Polygenic Risk Scores.	Suicide attempts in major depressive disorder or bipolar disorder or schizophrenia	1,622 European ancestry attempters with major depressive disorder, 8,786 European ancestry nonattempters with major depressive disorder, 3,264 European ancestry attempters with bipolar disorder, 5,500 European ancestry nonattempters with bipolar disorder, 1,683 European ancestry attempters with schizophrenia, 2,946 European ancestry nonattempters with schizophrenia	NA	14	EUR
31268507	Periyasamy S	2019-07-03	JAMA Psychiatry	Association of Schizophrenia Risk With Disordered Niacin Metabolism in an Indian Genome-wide Association Study.	Schizophrenia	816 Indian ancestry cases, 900 Indian ancestry controls, 505 Indian ancestry cases and 871 Indian ancestry controls from 405 families, up to 36,989 European and unknown ancestry cases, up to 113,075 European and unknown ancestry controls	NA	99	ASN,EUR
31374203	Lam M	2019-08-01	Am J Hum Genet	Pleiotropic Meta-Analysis of Cognition, Education, and Schizophrenia Differentiates Roles of Early Neurodevelopmental and Adult Synaptic Pathways.	Cognitive ability, years of educational attainment or schizophrenia (pleiotropy)	328,917 individuals with educational attainment measurements, 107,207 individuals with cognitive ability measurements, 77,096 European ancestry schizophrenia cases, 43,456 European ancestry controls	NA	236	EUR

## Sheet: MDD
pubMedID	First Author	Date of publication	Journal	Title	Reported traits	Initial sample size	Replication sample size	GWAS SNPs (p<1e-6)	population
20038947	Shyn SI	2009-12-29	Mol Psychiatry	Novel loci for major depression identified by genome-wide association study of Sequenced Treatment Alternatives to Relieve Depression and meta-analysis of three studies.	Major depressive disorder (broad)	3,957 European ancestry cases, 3,428 European ancestry controls	NA	2	EUR
20125088	Shi J	2010-02-02	Mol Psychiatry	Genome-wide association study of recurrent early-onset major depressive disorder.	Major depressive disorder	1,020 European ancestry cases, 1,636 European ancestry controls	NA	2	EUR
20351715	Liu Y	2010-03-30	Mol Psychiatry	Meta-analysis of genome-wide association data of bipolar disorder and major depressive disorder.	Bipolar disorder or major depressive disorder	4,387 European and unknown ancestry bipolar disorder cases, 1,695 major depressive disorder cases, 7,970 European and unknown ancestry controls	NA	2	EUR
21521612	Kohli MA	2011-04-28	Neuron	The neuronal transporter gene SLC6A15 confers risk to major depression.	Major depressive disorder	353 European ancestry cases, 366 European ancestry controls	991 African Americans, 4,308 European ancestry cases, 9,661 European ancestry controls	1	EUR
21621269	Aragam N	2011-05-26	J Affect Disord	Genome-wide association analysis of gender differences in major depressive disorder in the Netherlands NESDA and NTR population-based samples.	Major depressive disorder	1,726 cases, 1,630 controls	NA	1	EUR
22041458	Clark SL	2011-11-01	Psychol Med	Pharmacogenomic study of side-effects for antidepressant treatment options in STAR*D.	Response to anti-depressant treatment in major depressive disorder	1,151 European ancestry cases, 288 African American cases	NA	12	AFR,EUR
23377640	GENDEP Investigators	2013-02-01	Am J Psychiatry	Common genetic variation and antidepressant efficacy in major depressive disorder: a meta-analysis of three genome-wide pharmacogenetic studies.	Major depressive disorder	Up to 2,256 European ancestry cases	NA	10	EUR
23453885	Smoller JW	2013-02-27	Lancet	Identification of risk loci with shared effects on five major psychiatric disorders: a genome-wide analysis.	Autism spectrum disorder, attention deficit-hyperactivity disorder, bipolar disorder, major depressive disorder, and schizophrenia (combined)	6,990 European ancestry Bipolar disorder cases, 9,227 European ancestry Major depressive disorder cases, 9,379 European ancestry Schizophrenia cases, 161 European ancestry Autism spectrum disorder cases, 4,788 European ancestry Autism spectrum disorder trio cases, 840 European ancestry Attention deficit-hyperactivity disorder cases, 1,947 European ancestry Attention defcit-hyperactivity disorder …	NA	52	EUR
23857890	Power RA	2013-07-15	Am J Med Genet B Neuropsychiatr Genet	Genome-wide association analysis accounting for environmental factors through propensity-score matching: application to stressful live events in major depressive disorder.	Major depressive disorder	805 European ancestry cases, 805 European ancestry controls	NA	1	EUR
24039173	McGrath LM	2013-09-13	Am J Med Genet B Neuropsychiatr Genet	Genetic predictors of risk and resilience in psychiatric disorders: a cross-disorder genome-wide association study of functional impairment in major depressive disorder, bipolar disorder, and schizophrenia.	Functional impairment in major depressive disorder, bipolar disorder and schizophrenia	2,246 European ancestry individuals	NA	1	EUR
24047446	Schosser A	2013-09-19	World J Biol Psychiatry	Genome-wide association study of co-occurring anxiety in major depression.	Anxiety in major depressive disorder	1,080 European ancestry cases, 442 European ancestry controls	NA	2	EUR
24528284	Ji Y	2014-08-01	Br J Clin Pharmacol	Citalopram and escitalopram plasma drug and metabolite concentrations: genome-wide associations.	Response to serotonin reuptake inhibitors in major depressive disorder (plasma drug and metabolite levels)	300 European ancestry Escitalpram treated individuals, 130 European ancestry Citalopram treated individuals	NA	14	EUR
25897834	Biernacka JM	2015-04-21	Transl Psychiatry	The International SSRI Pharmacogenomics Consortium (ISPC): a genome-wide association study of antidepressant treatment response.	Response to serotonin reuptake inhibitors in major depressive disorder	298 European ancestry cases, 567 Asian ancestry cases, 1529 European and other ancestry cases	NA	5	EUR
26079190	Galfalvy H	2015-06-16	Am J Med Genet B Neuropsychiatr Genet	A genome-wide association study of suicidal behavior.	Suicide ideation score in major depressive disorder	358 European ancestry individuals	NA	1	EUR
26845276	Ikeda M	2016-01-01	J Clin Psychiatry	Genome-wide environment interaction between depressive state and stressful life events.	Major depressive disorder (stressful life events interaction)	308 East Asian ancestry prepressive cases, 780 East Asian ancestry non-depressive controls	NA	2	ASN
27089181	Okbay A	2016-04-18	Nat Genet	Genetic variants associated with subjective well-being, depressive symptoms, and neuroticism identified through genome-wide analyses.	Depression	105,739 European ancestry individuals, 16,471 European ancestry major depressive disorder cases, 58,835 European ancestry controls	368,890 European ancestry individuals	10	EUR
27479909	Hyde CL	2016-08-01	Nat Genet	Identification of 15 genetic loci associated with risk of major depression in individuals of European descent.	Major depressive disorder	84,847 European ancestry cases, 241,266 European ancestry controls	45,773 European ancestry cases, 106,354 European ancestry controls	31	EUR
27519822	Power RA	2016-05-24	Biol Psychiatry	Genome-wide Association for Major Depression Through Age at Onset Stratification: Major Depressive Disorder Working Group of the Psychiatric Genomics Consortium.	Major depressive disorder	3,869 European ancestry 50% oldest-onset cases, 5,051 European ancestry cases, 2,691 European ancestry controls, 6,828 unknown controls	6,107 European ancestry, Han Chinese ancestry and unknown ancestry 50% oldest-onset cases, 7,131 European ancestry, Han Chinese ancestry and unknown ancestry cases, 104,402 European ancestry controls, 5,537 Han Chinese ancestry controls, 14,291 unknown ancestry controls	1	EUR
27777418	Wong ML	2016-10-25	Mol Psychiatry	The PHF21B gene is associated with major depression and modulates the stress response.	Major depressive disorder	203 Mexican American cases, 196 Mexican American controls	NA	11	AMR
28049566	Direk N	2016-12-08	Biol Psychiatry	An Analysis of Two Genome-wide Association Meta-analyses Identifies a New Locus for Broad Depression Phenotype.	Depressive symptom measurement or major depressive disorder	9,240 European ancestry cases, 9,519 European ancestry controls, 51,150 European ancestry individuals with depressive symptom measurement	6,879 European ancestry cases, 13,453 European ancestry controls, 5,303 Chinese ancestry cases, 5,337 Chinese ancestry controls, 8,157 European American individuals with depressive symptom measurement	1	EUR
28540843	Mbarek H	2017-05-25	Twin Res Hum Genet	Genome-Wide Significance for PCLO as a Gene for Major Depressive Disorder.	Major depressive disorder	1,942 European ancestry cases, 4,565 European ancestry controls	NA	1	EUR
28696415	Maciukiewicz M	2017-07-11	Pharmacogenomics J	Genome-wide association studies of placebo and duloxetine response in major depressive disorder.	Placebo response in major depressive disorder (% change in symptom score)	205 European ancestry individuals	NA	1	EUR
29071344	Zhou H	2017-10-25	JAMA Psychiatry	Genetic Risk Variants Associated With Comorbid Alcohol Dependence and Major Depression.	Major depression and alcohol dependence	3,041 African American individuals, 1,618 European ancestry individuals	1,612 African American individuals, 1,551 European ancestry individuals	5	AFR,EUR
29317602	Hall LS	2018-01-10	Transl Psychiatry	Genome-wide meta-analyses of stratified depression in Generation Scotland and UK Biobank.	Major depressive disorder	6,997 European ancestry female cases, 16,172 European ancestry female controls, 3,852 European ancestry male cases, 16,034 European ancestry male controls	NA	12	EUR
29317604	Liu D	2018-01-10	Transl Psychiatry	Beta-defensin 1, aryl hydrocarbon receptor and plasma kynurenine in major depressive disorder: metabolomics-informed genomics.	Plasma kynurenine levels in major depressive disorder	290 European ancestry individuals	NA	5	EUR
29495898	Peterson RE	2018-03-02	Am J Psychiatry	Molecular Genetic Analysis Subdivided by Adversity Exposure Suggests Etiologic Heterogeneity in Major Depression.	Major depressive disorder	4,785 Han Chinese ancestry cases, 4,814 Han Chinese ancestry controls	NA	4	ASN
29662059	Howard DM	2018-04-16	Nat Commun	Genome-wide association study of depression phenotypes in UK Biobank identifies variants in excitatory synaptic pathways.	Major depressive disorder (ICD-10 coded)	8,276 British ancestry cases, 209,308 British ancestry controls	NA	13	EUR
29700475	Wray NR	2018-04-26	Nat Genet	Genome-wide association analyses identify 44 risk variants and refine the genetic architecture of major depression.	Depression	135,458 European ancestry cases, 344,901 European ancestry controls	NA	38	EUR
29728651	Li X	2018-04-27	Neuropsychopharmacology	Common variants on 6q16.2, 12q24.31 and 16p13.3 are associated with major depressive disorder.	Major depressive disorder	84,847 European ancestry cases, 241,266 European ancestry controls, 5,303 Han Chinese ancestry cases, 5,337 Han Chinese ancestry controls	2,659 European ancestry cases, 17,237 European ancestry controls	13	ASN,EUR
30287806	Zhou H	2018-10-04	Transl Psychiatry	Genome-wide association study identifies glutamate ionotropic receptor GRIA4 as a risk gene for comorbid nicotine dependence and major depression.	Nicotine dependence and major depression (severity of comorbidity)	3,724 African American individuals	NA	8	AFR
30552317	Guo W	2018-12-14	Transl Psychiatry	Exploratory genome-wide association analysis of response to ketamine and a polygenic analysis of response to scopolamine in depression.	Response to ketamine in bipolar disorder or major depression (antidepressant effects)	157 European ancestry individuals	NA	2	EUR
30571770	Arnau-Soler A	2018-12-20	PLoS One	Genome-wide interaction study of a proxy for stress-sensitivity and its prediction of major depressive disorder.	Stress sensitivity (neuroticism score x major depressive disorder status interaction)	7,834 European ancestry cases, 15,258 European ancestry controls	NA	2	EUR
30626913	Amare AT	2019-01-09	Mol Psychiatry	Bivariate genome-wide association analyses of the broad depression phenotype combined with major depressive disorder, bipolar disorder or schizophrenia reveal eight novel genetic loci for depression.	Broad depression or bipolar disorder	9,240 European ancestry broad depression cases, 9,519 European ancestry broad depression controls, 51,258 European ancestry individuals, 7,481 European ancestry bipolar disorder cases, 9,250 European ancestry bipolar disorder controls	322,580 individuals	38	EUR
30804558	Grove J	2019-02-25	Nat Genet	Identification of common genetic risk variants for autism spectrum disorder.	Autism and major depressive disorder (MTAG)	18,381 European ancestry autism cases, 27,969 European ancestry controls, 111,902 major depression cases, 312,113 controls	NA	6	EUR
31164008	Mullins N	2019-06-05	Am J Psychiatry	GWAS of Suicide Attempt in Psychiatric Disorders and Association With Major Depression Polygenic Risk Scores.	Suicide attempts in major depressive disorder	1,622 European ancestry attempters, 8,786 European ancestry nonattempters	NA	23	EUR

## Sheet: AD
pubMedID	First Author	Date of publication	Journal	Title	Reported traits	Initial sample size	Replication sample size	GWAS SNPs (p<1e-6)	population
17474819	Coon KD	2007-04-01	J Clin Psychiatry	A high-density whole-genome association study reveals that APOE is the major susceptibility gene for sporadic late-onset Alzheimer's disease.	Alzheimer's disease (late onset)	664 European ancestry cases, 422 European ancestry controls	NA	1	EUR
17553421	Reiman EM	2007-06-07	Neuron	GAB2 alleles modify Alzheimer's risk in APOE epsilon4 carriers.	Alzheimer's disease (late onset)	446 cases, 290 controls	415 cases, 260 controls	1	EUR
17975299	Webster JA	2007-11-01	Neurodegener Dis	Sorl1 as an Alzheimer's disease predisposition gene?	Alzheimer's disease	664 cases, 422 controls	NA	1	EUR
17998437	Li H	2007-11-12	Arch Neurol	Candidate single-nucleotide polymorphisms from a genomewide association study of Alzheimer disease.	Alzheimer's disease	753 European ancestry cases, 736 European ancestry controls	418 European ancestry cases, 249 European ancestry controls	1	EUR
18823527	Abraham R	2008-09-29	BMC Med Genomics	A genome-wide association study for late-onset Alzheimer's disease using DNA pooling.	Alzheimer's disease	1,082 European ancestry cases, 1,239 European ancestry controls	1,400 controls	1	EUR
19118814	Beecham GW	2009-01-03	Am J Hum Genet	Genome-wide association study implicates a chromosome 12 risk locus for late-onset Alzheimer disease.	Alzheimer's disease	492 European ancestry cases, 496 European ancestry controls	238 European ancestry cases, 220 European ancestry controls	1	EUR
19125160	Feulner TM	2009-01-07	Mol Psychiatry	Examination of the current top candidate genes for AD in a genome-wide association study.	Alzheimer's disease	491 European ancestry cases, 479 European ancestry controls	NA	1	EUR
19136949	Carrasquillo MM	2009-01-11	Nat Genet	Genetic variation in PCDH11X is associated with susceptibility to late-onset Alzheimer's disease.	Alzheimer's disease	844 European ancestry cases, 1,255 European ancestry controls	1,547 European ancestry cases, 1,209 European ancestry controls	1	EUR
19734902	Harold D	2009-09-06	Nat Genet	Genome-wide association study identifies variants at CLU and PICALM associated with Alzheimer's disease.	Alzheimer's disease	3,941 European ancestry cases, 7,848 European ancestry controls	2,023 European ancestry cases, 2,340 European ancestry controls	3	EUR
19734903	Lambert JC	2009-09-06	Nat Genet	Genome-wide association study identifies variants at CLU and CR1 associated with Alzheimer's disease.	Alzheimer's disease	2,032 European ancestry cases, 5,328 European ancestry controls	3,978 European ancestry cases, 3,297 European ancestry controls	1	EUR
20061627	Heinzen EL	2009-09-11	J Alzheimers Dis	Genome-wide scan of copy number variation in late-onset Alzheimer's disease.	Alzheimer's disease	331 European ancestry cases, 368 European ancestry controls	NA	2	EUR
20460622	Seshadri S	2010-05-12	JAMA	Genome-wide analysis of genetic loci associated with Alzheimer disease.	Alzheimer's disease	973 incident AD cases, 2,033 prevalent AD cases, 22,604 controls of European and Hispanic ancestry	6,505 European ancestry cases, 13,532 European ancestry controls	1	AMR,EUR
20885792	Naj AC	2010-09-23	PLoS Genet	Dementia revealed: novel chromosome 6 locus for late-onset Alzheimer disease provides genetic evidence for folate-pathway abnormalities.	Alzheimer's disease (late onset)	931 cases, 1,104 controls	1,338 cases, 2,003 controls	4	EUR
21116278	Furney SJ	2010-11-30	Mol Psychiatry	Genome-wide association with MRI atrophy measures as a quantitative trait locus for Alzheimer's disease.	Entorhinal cortical volume (Alzheimer's disease interaction)	424 European ancestry mild cognitive impairment cases, 236 European ancestry Alzheimer's disease cases, 279 European ancestry controls	NA	1	EUR
21379329	Wijsman EM	2011-02-17	PLoS Genet	Genome-wide association of familial late-onset Alzheimer's disease replicates BIN1 and CLU and nominates CUGBP2 in interaction with APOE.	Alzheimer's disease (late onset)	1,848 European ancestry affected individuals, 1,991 European ancestry unaffected individuals	231 Caribbean Hispanic cases, 187 Caribbean Hispanic controls, 386 European ancestry cases, 386 European ancestry controls	1	EUR
21390209	Hu X	2011-02-24	PLoS One	Meta-analysis for genome-wide association study identifies multiple variants at the BIN1 locus associated with late-onset Alzheimer's disease.	Alzheimer's disease (late onset)	1,831 European ancestry cases, 1,764 European ancestry controls	751 cases, 751 controls	2	EUR
21460840	Hollingworth P	2011-04-03	Nat Genet	Common variants at ABCA7, MS4A6A/MS4A4E, EPHA1, CD33 and CD2AP are associated with Alzheimer's disease.	Alzheimer's disease	6,688 European ancestry cases, 13,685 European ancestry controls	13,182 European ancestry cases, 26,161 European ancestry controls	4	EUR
21460841	Naj AC	2011-04-03	Nat Genet	Common variants at MS4A4/MS4A6E, CD2AP, CD33 and EPHA1 are associated with late-onset Alzheimer's disease.	Alzheimer's disease (late onset)	8,309 European ancestry cases, 7,366 European ancestry controls	10,523 European ancestry cases, 28,231 European ancestry controls	9	EUR
21627779	Antunez C	2011-05-31	Genome Med	The membrane-spanning 4-domains, subfamily A (MS4A) gene cluster contains a common variant associated with Alzheimer's disease.	Alzheimer's disease	319 European ancestry cases, 769 European ancestry controls, 2,690 cases, 2,237 controls	4,982 European ancestry cases, 7,961 European ancestry controls, 2,190 cases, 3,374 controls	5	EUR
22005930	Hollingworth P	2011-10-18	Mol Psychiatry	Genome-wide association study of Alzheimer's disease with psychotic symptoms.	Psychosis and Alzheimer's disease	1,039 European ancestry cases with psychosis, 5,659 European ancestry controls, 260 European, African American and Native American ancestry cases with psychosis from 264 families	NA	3	AFR,AMR,EUR
22005931	Kamboh MI	2011-10-18	Mol Psychiatry	Genome-wide association analysis of age-at-onset in Alzheimer's disease.	Alzheimer's disease (age of onset)	1,190 European ancestry cases, 1,032 cases	NA	2	EUR
22159054	Logue MW	2011-12-01	Arch Neurol	A comprehensive genetic association study of Alzheimer disease in African Americans.	Alzheimer's disease	513 African American cases, 496 African American controls	NA	2	AFR
22832961	Kamboh MI	2012-05-15	Transl Psychiatry	Genome-wide association study of Alzheimer's disease.	Alzheimer's disease	1,291 European ancestry cases, 938 European ancestry controls	509 European ancestry cases, 753 European ancestry controls, 2,218 cases, 2,583 controls	4	EUR
22881374	Cummings AC	2012-09-01	Ann Hum Genet	Genome-wide association and linkage study in the Amish detects a novel candidate late-onset Alzheimer disease gene.	Alzheimer's disease (late onset)	109 Amish cases, 689 Amish controls	NA	1	EUR
23150908	Jonsson T	2012-11-14	N Engl J Med	Variant of TREM2 associated with the risk of Alzheimer's disease.	Alzheimer's disease	3,550 European ancestry cases, 8,888 European ancestry controls	694 European ancestry cases, 4,375 European ancestry controls, 1,343 cases, 5,352 controls	1	EUR
23419831	Ramanan VK	2013-02-19	Mol Psychiatry	APOE and BCHE as modulators of cerebral amyloid deposition: a florbetapir PET genome-wide association study.	Alzheimer's disease biomarkers	555 European ancestry individuals	NA	7	EUR
23535033	Sherva R	2013-03-24	Alzheimers Dement	Genome-wide association study of the rate of cognitive decline in Alzheimer's disease.	Alzheimer's disease (cognitive decline)	303 European ancestry cases		37	EUR
23562540	Cruchaga C	2013-04-04	Neuron	GWAS of cerebrospinal fluid tau levels identifies risk variants for Alzheimer's disease.	Alzheimer's disease biomarkers	591 European ancestry cases, 687 European ancestry controls		6	EUR
23565137	Miyashita A	2013-04-02	PLoS One	SORL1 is genetically associated with late-onset Alzheimer's disease in Japanese, Koreans and Caucasians.	Alzheimer's disease (late onset)	891 Japanese ancestry cases, 844 Japanese ancestry controls	1,224 East Asian ancestry cases, 2,114 East Asian ancestry controls, 11,840 European ancestry cases, 10,931 European ancestry controls	2	ASN
23571587	Reitz C	2013-04-10	JAMA	Variants in the ATP-binding cassette transporter (ABCA7), apolipoprotein E ?4,and the risk of late-onset Alzheimer disease in African Americans.	Alzheimer's disease (late onset)	1,968 African American cases, 3,928 African American controls		2	AFR
24162737	Lambert JC	2013-10-27	Nat Genet	Meta-analysis of 74,046 individuals identifies 11 new susceptibility loci for Alzheimer's disease.	Alzheimer's disease (late onset)	17,008 European ancestry cases, 37,154 European ancestry controls	8,572 European ancestry cases, 11,312 European ancestry controls	36	EUR
24755620	Perez-Palma E	2014-04-22	PLoS One	Overrepresentation of glutamate signaling in Alzheimer's disease: network-based pathway enrichment using meta-analysis of genome-wide association studies.	Alzheimer's disease	2,540 European ancestry cases, 2,029 European ancestry controls	NA	3	EUR
24770881	Nelson PT	2014-04-27	Acta Neuropathol	ABCC9 gene polymorphism is associated with hippocampal sclerosis of aging pathology.	Alzheimer's disease	1443 cases and 99 controls	NA	3	EUR
25027320	Ramirez A	2014-07-15	Hum Mol Genet	SUCLG2 identified as both a determinator of CSF A?1-42 levels and an attenuator of cognitive decline in Alzheimer's disease.	Cerebrospinal AB1-42 levels in Alzheimer's disease dementia	363 European ancestry individuals	515 individuals	2	EUR
25188341	Beecham GW	2014-09-04	PLoS Genet	Genome-wide association meta-analysis of neuropathologic features of Alzheimer's disease and related dementias.	Dementia and core Alzheimer's disease neuropathologic changes	up to 3,887 cases, up to 1,027 controls	NA	3	EUR
25340798	Kauwe JS	2014-10-23	PLoS Genet	Genome-wide association study of CSF levels of 59 alzheimer's disease candidate proteins: significant associations with proteins involved in amyloid processing and inflammation.	Cerebrospinal fluid levels of Alzheimer's disease-related proteins	574 individuals	NA	5	EUR
25649651	Wang X	2015-02-03	J Alzheimers Dis	Genetic Determinants of Survival in Patientswith Alzheimer's Disease.	Alzheimer's disease (survival time)	983 cases	NA	1	EUR
25778476	Jun G	2015-03-17	Mol Psychiatry	A novel Alzheimer disease locus located near the gene encoding tau protein.	Alzheimer's disease (APOE e4 interaction)	10,352 APOE e4+ cases, 9,207 APOE e4+ controls, 7,184 APOE e4- cases, 26,968 APOE e4- controls	1,250 APOE e4+ European ancestry cases, 536 APOE e4+ European ancestry controls, 718 APOE e4- European ancestry cases, 1,699 APOE e4- European ancestry controls	19	EUR
26339675	Tosto G	2015-06-18	Ann Clin Transl Neurol	F-box/LRR-repeat protein 7 is genetically associated with Alzheimer's disease.	Alzheimer's disease (late onset)	2,451 Caribbean Hispanic cases, 2,063 Caribbean Hispanic controls	550 Caribbean Hispanic cases, 236 Caribbean Hispanic controls	2	AMR
26830138	Herold C	2016-02-02	Mol Psychiatry	Family-based association analyses of imputed genotypes reveal genome-wide significant association of Alzheimer's disease with OSBPL6, PTPRG, and PDCL3.	Alzheimer disease and age of onset	2,478 European ancestry cases, 979 ancestry controls both from the same 1,070 families	NA	195	EUR
26913989	Traylor M	2016-02-23	Ann Neurol	Shared genetic contribution to Ischaemic Stroke and Alzheimer's Disease.	Alzheimer's disease or small vessel stroke	17,008 European ancestry Alzheimer's disease cases, 3,651 European ancestry small vessel stroke cases, 95,811 European ancestry controls	NA	1	EUR
26993346	Schott JM	2016-03-15	Alzheimers Dement	Genetic risk factors for the posterior cortical atrophy variant of Alzheimer's disease.	Posterior cortical atrophy and Alzheimer's disease	293 cases, 10,547 healthy controls	NA	4	EUR
27770636	Mez J	2016-10-20	Alzheimers Dement	Two novel loci, COBL and SLC10A2, for Alzheimer's disease in African Americans.	Late-onset Alzheimer's disease	1,825 African American ancestry cases, 3,784 African American ancestry controls		17	AFR
28183528	Jun GR	2017-02-06	Alzheimers Dement	Transethnic genome-wide scan identifies novel Alzheimer's disease loci.	Alzheimer's disease	13,100 European ancestry cases, 13,220 European ancestry controls, 1,472 African American cases, 3,511 African American controls, 951 Japanese ancestry cases, 894 Japanese ancestry controls, 51 Israeli-Arab ancestry cases, 64 Israeli-Arab ancestry controls	5,813 European ancestry cases, 20,474 European ancestry controls	13	ASN,AFR,EUR
28560309	Lee E	2017-04-23	Alzheimers Dement (Amst)	Single-nucleotide polymorphisms are associated with cognitive decline at Alzheimer's disease conversion within mild cognitive impairment patients.	Accelerated cognitive decline after conversion of mild cognitive impairment to Alzheimer's disease (Alzhiemer's diagnosis trajectory interaction)	242 European ancestry individuals	NA	2	EUR
28714976	Sims R	2017-09-01	Nat Genet	Rare coding variants in PLCG2, ABI3, and TREM2 implicate microglial-mediated innate immunity in Alzheimer's disease.	Alzheimer's disease (late onset)	up to 16,097 European ancestry cases, up to 18,077 European ancestry controls	up to 20,693 European ancestry cases, up to 30,266 European ancestry controls	13	EUR
29107063	Yashin AI	2017-10-26	Exp Gerontol	Hidden heterogeneity in Alzheimer's disease: Insights from genetic association studies and other analyses.	Alzheimer's disease (age of onset)	12,169 European ancestry individuals, 2,078 Black individuals, 4,053 unknown ancestry individuals	NA	2	AFR,EUR
29274321	Chung J	2017-12-20	Alzheimers Dement	Genome-wide association study of Alzheimer's disease endophenotypes at prediagnosis stages.	Cerebrospinal AB1-42 levels in Alzheimer's disease dementia	190 European ancestry AD dementia cases	NA	29	EUR
29777097	Marioni RE	2018-05-18	Transl Psychiatry	GWAS on family history of Alzheimer's disease.	Alzheimer's disease or family history of Alzheimer's disease	up to 42,034 British ancestry individuals with parental history of Alzheimer's disease, at least 272,244 British ancestry individuals with no parental history of Alzheimer's disease, 25,580 Alzheimer's disease cases, 48,466 controls	NA	281	EUR
29860282	Scelsi MA	2018-05-30	Brain	Genetic study of multimodal imaging Alzheimer's disease progression score implicates novel loci.	Alzheimer's disease progression score	944 European ancestry individuals	NA	4	EUR
30514930	Mukherjee S	2018-12-04	Mol Psychiatry	Genetic data and cognitively defined late-onset Alzheimer's disease subgroups.	Alzheimer's disease with language domain impairment	Up to 510 European ancestry cases, 3,447 European ancestry controls	NA	10	EUR
30617256	Jansen IE	2019-01-07	Nat Genet	Genome-wide meta-analysis identifies new loci and functional pathways influencing Alzheimer's disease risk.	Alzheimer's disease (late onset)	24,087 European ancestry cases, 55,058 European ancestry controls	NA	187	EUR
30636644	Nazarian A	2019-01-12	Alzheimers Res Ther	Genome-wide analysis of genetic predisposition to Alzheimer's disease and related sex disparities.	Alzheimer's disease	952 European ancestry male cases, 1,789 European ancestry female cases, 6,337 European ancestry male controls, 8,402 European ancestry female controls	NA	61	EUR
30805717	Zhu Z	2019-02-25	Hum Genet	Shared genetic architecture between metabolic traits and Alzheimer's disease: a large-scale genome-wide cross-trait analysis.	Alzheimer's disease or fasting glucose levels (pleiotropy)	54,162 European ancestry cases, 58,047 European ancestry individuals	NA	27	EUR
30820047	Kunkle BW	2019-02-28	Nat Genet	Genetic meta-analysis of diagnosed Alzheimer's disease identifies new risk loci and implicates A?, tau, immunity and lipid processing.	Alzheimer's disease (late onset)	21,982 European ancestry cases, 41,944 European ancestry controls	up to 13,292 European ancestry cases, up to 17,219 European ancestry controls	14	EUR
31055733	Nazarian A	2019-05-05	Geroscience	Genetic heterogeneity of Alzheimer's disease in subjects with and without hypertension.	Alzheimer's disease in hypertension	1,262 European ancestry cases, 9,608 European ancestry controls	NA	4	EUR

## Sheet: PD
pubMedID	First Author	Date of publication	Journal	Title	Reported traits	Initial sample size	Replication sample size	GWAS SNPs (p<1e-6)	population
18985386	Pankratz N	2008-11-06	Hum Genet	Genomewide association study for susceptibility genes contributing to familial Parkinson disease.	Parkinson's disease (familial)	1,119 European ancestry cases, 1,127 European ancestry controls	NA	1	EUR
19772629	Latourelle JC	2009-09-22	BMC Med Genet	Genomewide association study for onset age in Parkinson disease.	Parkinson's disease (age of onset)	857 European ancestry familial cases, 440 idiopathic cases	747 European ancestry idiopathic cases	1	EUR
19915575	Simon-Sanchez J	2009-11-15	Nat Genet	Genome-wide association study reveals genetic risk underlying Parkinson's disease.	Parkinson's disease	1,713 European ancestry cases, 3,978 European ancestry controls	3,361 European ancestry cases, 4,573 European ancestry controls	8	EUR
19915576	Satake W	2009-11-15	Nat Genet	Genome-wide association study identifies common variants at four loci as genetic risk factors for Parkinson's disease.	Parkinson's disease988 Japanese ancestry cases, 2,521 Japanese ancestry controls	933 Japanese ancestry cases, 15,753 Japanese ancestry controls		4	ASN
20070850	Edwards TL	2010-01-13	Ann Hum Genet	Genome-wide association study confirms SNPs in SNCA and the MAPT region as common risk factors for Parkinson disease.	Parkinson's disease	1,752 European ancestry cases, 1,745 European ancestry controls	NA	4	EUR
20711177	Hamza TH	2010-08-15	Nat Genet	Common genetic variation in the HLA region is associated with late-onset sporadic Parkinson's disease.	Parkinson's disease	2,000 European ancestry cases, 1,986 European ancestry controls	Up to 1,447 cases, 1,468 controls	9	EUR
21044948	Spencer CC	2010-11-02	Hum Mol Genet	Dissection of the genetics of Parkinson's disease identifies an additional association 5' of SNCA and multiple associated haplotypes at 17q21.	Parkinson's disease	1,705 European ancestry cases, 5,175 European ancestry controls	1,039 European ancestry cases, 1,984 European ancestry controls	3	EUR
21084426	Saad M	2010-11-17	Hum Mol Genet	Genome-wide association study confirms BST1 and suggests a locus on 12q24 as the risk loci for Parkinson's disease in the European population.	Parkinson's disease	1,039 European ancestry cases, 1,984 European ancestry controls	3,232 European ancestry cases, 7,064 European ancestry controls	2	EUR
21292315	Nalls MA	2011-02-01	Lancet	Imputation of sequence variants for identification of genetic risks for Parkinson's disease: a meta-analysis of genome-wide association studies.	Parkinson's disease	5,333 European ancestry cases, 12,019 European ancestry controls	7,053 cases, 9,007 controls	11	EUR
21738487	Do CB	2011-06-23	PLoS Genet	Web-based genome-wide association study identifies two novel loci and a substantial genetic component for Parkinson's disease.	Parkinson's disease	3,426 European ancestry cases, 29,624 European ancestry controls	NA	11	EUR
21812969	Liu X	2011-08-03	BMC Med Genet	Genome-wide association study identifies candidate genes for Parkinson's disease in an Ashkenazi Jewish population.	Parkinson's disease	268 Ashkenazi Jewish cases, 178 Ashkenazi Jewish controls	1,782 European ancestry cases, 1,658 European ancestry controls	2	EUR
22438815	Lill CM	2012-03-15	PLoS Genet	Comprehensive research synopsis and systematic meta-analyses in Parkinson's disease genetics: The PDGene database.	Parkinson's disease	2,197 cases, 2,061 controls	Up to 98,080 European and Asian ancestry individuals	5	ASN,EUR
22451204	Pankratz N	2012-03-01	Ann Neurol	Meta-analysis of Parkinson's disease: identification of a novel locus, RIT2.	Parkinson's disease	4,238 European ancestry cases, 4,239 European ancestry controls	3,738 European ancestry cases, 2,111 European ancestry controls	17	EUR
23793441	Davis MF	2013-06-21	Hum Genet	Parkinson disease loci in the mid-western Amish.	Parkinson's disease	31 Amish cases, 767 Amish controls	NA	3	EUR
24511991	Hill-Burns EM	2014-02-10	BMC Genomics	Identification of a novel Parkinson's disease locus via stratified genome-wide association study.	Parkinson's disease	1,565 European ancestry sproadic Parkinson's disease cases, 435 European ancestry familial Parkinson's disease cases, 1,986 European ancestry controls	1,528 European ancestry sporadic Parkinson's disease cases, 707 European ancestry familial Parkinson's disease cases, 796 European ancestry controls	19	EUR
24842889	Vacic V	2014-05-19	Hum Mol Genet	Genome-wide mapping of IBD segments in an Ashkenazi PD cohort identifies associated haplotypes.	Parkinson's disease	1,130 Ashkenazi Jewish cases, 2,611 Ashkenazi Jewish controls	306 Ashkenazi Jewish cases, 2,583 Ashkenazi Jewish controls	4	EUR
25064009	Nalls MA	2014-07-27	Nat Genet	Large-scale meta-analysis of genome-wide association data identifies six new risk loci for Parkinson's disease.	Parkinson's disease	13,708 European ancestry cases, 95,282 European ancestry controls	5,353 European ancestry cases, 5,551 European ancestry controls	33	EUR
25663231	Beecham GW	2015-02-06	Neurology	PARK10 is a major locus for sporadic neuropathologically confirmed Parkinson disease.	Parkinson disease and lewy body pathology	484 European ancestry cases, 1,145 European ancestry controls	NA	5	EUR
27182965	Pickrell JK	2016-05-16	Nat Genet	Detection and interpretation of shared genetic influences on 42 human traits.	Parkinson's disease	9,619 European ancestry cases, 324,522 European ancestry controls	NA	31	EUR
27402877	Hill-Burns EM	2016-07-11	Hum Mol Genet	Identification of genetic modifiers of age-at-onset for familial Parkinson's disease.	Parkinson's disease (familial, age at onset)	431 European ancestry cases	737 European ancestry cases	3	EUR
28011712	Foo JN	2016-12-22	Hum Mol Genet	Genome-wide association study of Parkinson's disease in East Asians.	Parkinson's disease	779 Han Chinese ancestry cases, 13,227 Han Chinese ancestry controls	5,125 Asian ancestry cases, 17,604 Asian ancestry controls	4	ASN
28892059	Chang D	2017-09-11	Nat Genet	A meta-analysis of genome-wide association studies identifies 17 new Parkinson's disease risk loci.	Parkinson's disease	20,184 European ancestry cases, 397,324 European ancestry controls	5,851 European ancestry cases, 5,866 European ancestry controls	58	EUR
30338293	Wallen ZD	2018-10-05	Neurol Genet	Plasticity-related gene 3 (LPPR1) and age at diagnosis of Parkinson disease.	Parkinson's disease (age at diagnosis)	1,950 European ancestry cases	726 European ancestry cases	1	EUR
30957308	Blauwendraat C	2019-04-07	Mov Disord	Parkinson's disease age at onset genome-wide association study: Defining heritability, genetic loci, and ?-synuclein mechanisms.	Parkinson's disease (age of onset)	17,996 cases	10,572 cases	3	EUR

## Sheet: ALS
pubMedID	First Author	Date of publication	Journal	Title	Reported traits	Initial sample size	Replication sample size	GWAS SNPs (p<1e-6)	population
17362836	Schymick JC	2007-02-20	Lancet Neurol	Genome-wide genotyping in amyotrophic lateral sclerosis and neurologically normal controls: first stage analysis and public release of data.	Amyotrophic lateral sclerosis	276 European ancestry cases, 271 European ancestry controls	NA	1	EUR
18084291	van Es MA	2007-12-16	Nat Genet	Genetic variation in DPP6 is associated with susceptibility to amyotrophic lateral sclerosis.	Amyotrophic lateral sclerosis	737 European ancestry cases, 721 European ancestry controls	1,030 European ancestry cases, 1,195 European ancestry controls	1	EUR
19451621	Landers JE	2009-05-18	Proc Natl Acad Sci U S A	Reduced expression of the Kinesin-Associated Protein 3 (KIFAP3) gene increases survival in sporadic amyotrophic lateral sclerosis.	Amyotrophic lateral sclerosis	1,821 cases, 2,258 controls	538 cases, 556 controls	2	EUR
19734901	van Es MA	2009-09-06	Nat Genet	Genome-wide association study identifies 19p13.3 (UNC13A) and 9p21.2 as susceptibility loci for sporadic amyotrophic lateral sclerosis.	Amyotrophic lateral sclerosis	2,323 European ancestry cases, 9,013 European ancestry controls	2,532 European ancestry cases, 5,940 European ancestry controls	4	EUR
20801718	Laaksovirta H	2010-08-27	Lancet Neurol	Chromosome 9p21 in amyotrophic lateral sclerosis in Finland: a genome-wide association study.	Amyotrophic lateral sclerosis	405 European ancestry cases, 497 European ancestry controls	NA	2	EUR
22470424	Kwee LC	2012-03-28	PLoS One	A high-density genome-wide association screen of sporadic ALS in US veterans.	Amyotrophic lateral sclerosis	Up to 639 European ancestry cases, 6,257 European ancestry controls	Up to 183 European ancestry cases, 961 European ancestry controls	1	EUR
22959728	Ahmeti KB	2012-09-05	Neurobiol Aging	Age of onset of amyotrophic lateral sclerosis is modulated by a locus on 1p34.1.	Amyotrophic lateral sclerosis (age of onset)	4,243 European ancestry cases	NA	12	EUR
23624525	Deng M	2013-04-28	Nat Genet	Genome-wide association analyses in Han Chinese identify two new susceptibility loci for amyotrophic lateral sclerosis.	Amyotrophic lateral sclerosis	506 Han Chinese ancestry cases, 1,859 Han Chinese ancestry controls	706 Han Chinese ancestry cases, 1,777 Han Chinese ancestry controls	2	ASN
24234648	Goris A	2013-11-13	Hum Mol Genet	No evidence for shared genetic basis of common variants in multiple sclerosis and amyotrophic lateral sclerosis.	Multiple sclerosis or amyotrophic lateral sclerosis	4,088 Multiple sclerosis cases, 3,762 Amyotrophic lateralsclerosis cases, 12,030 controls	NA	1	EUR
24256812	Fogh I	41598	Hum Mol Genet	A genome-wide association meta-analysis identifies a novel locus at 17q11.2 associated with sporadic amyotrophic lateral sclerosis.	Amyotrophic lateral sclerosis (sporadic)	6,100 European ancestry cases, 7,125 European ancestry controls	2,074 European ancestry cases, 2,556 European ancestry controls	2	EUR
24529757	Xie T	41656	Neurobiol Aging	Genome-wide association study combining pathway analysis for typical sporadic amyotrophic lateral sclerosis in Chinese Han populations.	Amyotrophic lateral sclerosis (sporadic)	250 Han Chinese ancestry cases, 250 Han Chinese ancestry controls	NA	31	ASN
24931836	Diekstra FP	41817	Ann Neurol	C9orf72 and UNC13A are shared risk loci for amyotrophic lateral sclerosis and frontotemporal dementia: a genome-wide meta-analysis.	Amyotrophic lateral sclerosis or frontotemporal dementia	4,377 European ancestry ALS cases, 435 European ancestry FTD cases, 14,431 European ancestry controls	4,056 European ancestry ALS cases, 3,958 European ancestry controls	4	EUR
25442119	McLaughlin RL	41888	Neurobiol Aging	Second-generation Irish genome-wide association study for amyotrophic lateral sclerosis.	Amyotrophic lateral sclerosis	25 European ancestry C9orf72-positive cases, 1,179 European ancestry controls	NA	1	EUR
26580837	Chen CJ	42326	Biomark Med	A genome-wide association study on amyotrophic lateral sclerosis in the Taiwanese Han population.	Amyotrophic lateral sclerosis	94 Taiwanese Han ancestry cases, 376 Taiwanese Han ancestry controls	NA	2	ASN
27244217	Fogh I	42521	JAMA Neurol	Association of a Locus in the CAMTA1 Gene With Survival in Patients With Sporadic Amyotrophic Lateral Sclerosis.	Survival in sporadic amyotrophic lateral sclerosis	4,256 European ancestry cases	NA	6	EUR
27455348	van Rheenen W	42576	Nat Genet	Genome-wide association analyses identify new risk variants and the genetic architecture of amyotrophic lateral sclerosis.	Amyotrophic lateral sclerosis	12,577 European ancestry cases, 23,475 European ancestry controls	2,579 European ancestry cases, 2,767 European ancestry controls	7	EUR
28931804	Benyamin B	42998	Nat Commun	Cross-ethnic meta-analysis identifies association of the GPX3-TNIP1 locus with amyotrophic lateral sclerosis.	Amyotrophic lateral sclerosis (sporadic)	1,234 Chinese ancestry cases, 2,850 Chinese ancestry controls, 12,577 European ancestry cases, 23,475 European ancestry controls	576 cases, 683 controls	4	ASN,EUR
29566793	Nicolas A	43180	Neuron	Genome-wide Analyses Identify KIF5A as a Novel ALS Gene.	Amyotrophic lateral sclerosis	20,806 European ancestry cases, 59,804 European ancestry controls	4,159 cases, 18,650 controls	10	EUR

## Sheet: IQ
pubMedID	First Author	Date of publication	Journal	Title	Reported traits	Initial sample size	Replication sample size	GWAS SNPs (p<1e-6)	population
22449649	Loo SK	2012-02-28	J Am Acad Child Adolesc Psychiatry	Genome-wide association study of intelligence: additive effects of novel brain expressed genes.	Intelligence	656 European ancestry individuals from ADHD families	NA	4	EUR
25065397	Gialluisi A	2014-07-28	Genes Brain Behav	Genome-wide screening for DNA variants associated with reading and language traits.	Reading disability or specific language impairment adjusted for intelligence quotient (pleiotropy)	1,826 children	NA	1	EUR
28530673	Sniekers S	2017-05-22	Nat Genet	Genome-wide association meta-analysis of 78,308 individuals identifies new loci and genes influencing human intelligence.	Intelligence	up to 58,799 European ancestry adults, up to 19,509 European ancestry children	NA	34	EUR
29326435	Hill WD	2018-01-11	Mol Psychiatry	A combined analysis of genetically correlated traits identifies 187 loci and a role for neurogenesis and myelination in intelligence.	Intelligence (MTAG)	120,934 British ancestry individuals, 127,548 individuals	NA	651	EUR
29520040	Coleman JRI	2018-03-08	Mol Psychiatry	Biological annotation of genetic loci associated with intelligence in a meta-analysis of 87,740 individuals.	Extremely high intelligence	1,247 European ancestry cases, 86,493 European ancestry controls	NA	25	EUR
29731509	Zabaneh D	2017-07-04	Mol Psychiatry	A genome-wide association study for extremely high intelligence.	Extremely high intelligence	1,238 European ancestry cases, 8,172 European ancestry controls	NA	1	EUR
29942086	Savage JE	2018-06-25	Nat Genet	Genome-wide association meta-analysis in 269,867 individuals identifies new genetic and functional links to intelligence.	Intelligence	269,867 European ancestry individuals	NA	537	EUR
30378284	Smajlagic D	2018-10-31	Brain Behav	Moderating effect of mode of delivery on the genetics of intelligence: Explorative genome-wide analyses in ALSPAC.	Full scale intelligence quotient (cesarean section interaction)	519 European ancestry child cases, 1,902 European ancestry child controls	NA	2	EUR
